# Supplementary material for: Direct and indirect pathways for heterosynaptic interaction underlying developmental synapse elimination in the mouse cerebellum
Source: Commun Biol. 2024 Jul 3;7:806. doi: 10.1038/s42003-024-06447-4 (PMC11222442; doi:10.1038/s42003-024-06447-4)
Supplement: Supplementary file 4 — Supplementary Data 1 [file 42003_2024_6447_MOESM4_ESM.xlsx]

## Sheet: Fig.1e,f
Vm	L8/9_Ctrl#1	L8/9_Ctrl#2	L8/9_Ctrl#3	L8/9_Ctrl#4	L8/9_Ctrl#5	L8/9_Ctrl#6	L8/9_Ctrl#7	L8/9_KO#1	L8/9_KO#2	L8/9_KO#3	L8/9_KO#4	L8/9_KO#5	L8/9_KO#6	L1-4/5_Ctrl#1	L1-4/5_Ctrl#2	L1-4/5_Ctrl#3	L1-4/5_Ctrl#4	L1-4/5_Ctrl#5	L1-4/5_Ctrl#6	L1-4/5_KO#1	L1-4/5_KO#2	L1-4/5_KO#3	L1-4/5_KO#4	L1-4/5_KO#5	L1-4/5_KO#6
0.0499962	-1.73e-11	6e-12	2.43e-11	2.51e-11	1e-10	1.08e-11	6.71e-11	1.71e-11	5.63e-12	2.52e-11	7e-12	4.45e-11	1.25e-12	1.11e-11	9.34e-11	2.12e-11	4.41e-11	7.21e-11	2.63e-11	2.63e-12	6.38e-12	2.7e-11	9.88e-12	8.91e-11	3.52e-11
0.0499925	-1.83e-11	5.875e-12	2.39e-11	2.51e-11	1e-10	1.11e-11	6.89e-11	1.72e-11	7.81e-12	2.54e-11	6.75e-12	4.29e-11	2.25e-12	1.12e-11	9.34e-11	2.14e-11	4.54e-11	7.19e-11	2.69e-11	2.75e-12	6.38e-12	2.72e-11	9.38e-12	8.85e-11	3.6e-11
0.0499888	-1.8e-11	5.875e-12	2.35e-11	2.51e-11	1e-10	1.06e-11	7.04e-11	1.73e-11	8.94e-12	2.53e-11	6e-12	4.08e-11	3.25e-12	1.14e-11	9.33e-11	2.11e-11	4.59e-11	7.23e-11	2.63e-11	2.94e-12	6.38e-12	2.63e-11	8.31e-12	8.83e-11	3.7e-11
0.049985	-1.77e-11	5.5625e-12	2.31e-11	2.52e-11	1e-10	9.38e-12	6.97e-11	1.69e-11	8.94e-12	2.58e-11	5.75e-12	4e-11	3.63e-12	1.15e-11	9.33e-11	2.14e-11	4.53e-11	7.24e-11	2.59e-11	3.19e-12	6.38e-12	2.68e-11	9.94e-12	8.81e-11	3.68e-11
0.0499813	-1.8e-11	5.4375e-12	2.27e-11	2.53e-11	1e-10	9.06e-12	6.91e-11	1.73e-11	9.38e-12	2.66e-11	6.31e-12	4.14e-11	3.88e-12	1.16e-11	9.31e-11	2.14e-11	4.44e-11	7.33e-11	2.67e-11	3.44e-12	6.5e-12	2.73e-11	1.18e-11	8.86e-11	3.68e-11
0.0499775	-1.72e-11	5.9375e-12	2.24e-11	2.53e-11	1e-10	9.81e-12	7e-11	1.76e-11	1.05e-11	2.66e-11	7.06e-12	4.31e-11	4.06e-12	1.17e-11	9.31e-11	2.14e-11	4.39e-11	7.48e-11	2.75e-11	3.69e-12	6.69e-12	2.61e-11	1.18e-11	8.81e-11	3.61e-11
0.0499737	-1.36e-11	6.25e-12	2.21e-11	2.53e-11	1.01e-10	1.22e-11	7.04e-11	1.77e-11	1.11e-11	2.74e-11	8.06e-12	4.28e-11	4.69e-12	1.17e-11	9.3e-11	2.07e-11	4.32e-11	7.49e-11	2.78e-11	3.94e-12	6.94e-12	2.52e-11	1.08e-11	8.82e-11	3.54e-11
0.04997	-1.08e-11	6.125e-12	2.18e-11	2.53e-11	1.01e-10	1.44e-11	7.01e-11	1.7e-11	1.01e-11	2.78e-11	9.38e-12	4.13e-11	4.44e-12	1.16e-11	9.3e-11	1.96e-11	4.33e-11	7.48e-11	2.79e-11	4.06e-12	7.13e-12	2.49e-11	9.44e-12	8.87e-11	3.57e-11
0.0499662	-1.08e-11	6.875e-12	2.14e-11	2.54e-11	1.01e-10	1.36e-11	6.93e-11	1.68e-11	9.88e-12	2.66e-11	1.04e-11	4.03e-11	3.75e-12	1.15e-11	9.3e-11	1.84e-11	4.39e-11	7.34e-11	2.78e-11	4.06e-12	7.25e-12	2.55e-11	8.13e-12	8.88e-11	3.58e-11
0.0499625	-1.11e-11	7.125e-12	2.1e-11	2.55e-11	1.02e-10	1.16e-11	6.79e-11	1.71e-11	1.08e-11	2.68e-11	1.01e-11	4.13e-11	3.5e-12	1.14e-11	9.3e-11	1.87e-11	4.44e-11	7.29e-11	2.79e-11	4e-12	7.31e-12	2.45e-11	8.44e-12	8.93e-11	3.56e-11
0.0499588	-1.22e-11	7.5e-12	2.06e-11	2.58e-11	1.02e-10	1.19e-11	6.7e-11	1.73e-11	1.11e-11	2.84e-11	9.69e-12	4.19e-11	3.38e-12	1.13e-11	9.29e-11	1.89e-11	4.44e-11	7.37e-11	2.87e-11	3.81e-12	7.19e-12	2.42e-11	9.06e-12	9.02e-11	3.47e-11
0.049955	-1.39e-11	7.8125e-12	2.02e-11	2.63e-11	1.03e-10	1.38e-11	6.69e-11	1.69e-11	1.14e-11	2.94e-11	9.19e-12	4.14e-11	3.75e-12	1.12e-11	9.26e-11	1.86e-11	4.38e-11	7.4e-11	2.89e-11	3.56e-12	6.94e-12	2.52e-11	8.38e-12	9.12e-11	3.42e-11
0.0499513	-1.55e-11	7.625e-12	1.99e-11	2.69e-11	1.03e-10	1.48e-11	6.69e-11	1.64e-11	1.08e-11	2.96e-11	8.38e-12	4.07e-11	4.31e-12	1.12e-11	9.21e-11	1.9e-11	4.29e-11	7.36e-11	2.89e-11	3.25e-12	6.75e-12	2.69e-11	7.38e-12	9.08e-11	3.37e-11
0.0499475	-1.52e-11	7.0625e-12	1.96e-11	2.74e-11	1.03e-10	1.56e-11	6.79e-11	1.61e-11	9.63e-12	2.83e-11	8e-12	4.15e-11	3.5e-12	1.13e-11	9.13e-11	2.12e-11	4.21e-11	7.43e-11	2.84e-11	3e-12	6.69e-12	2.72e-11	8.44e-12	8.99e-11	3.36e-11
0.0499437	-1.53e-11	6.9375e-12	1.93e-11	2.78e-11	1.03e-10	1.5e-11	6.84e-11	1.52e-11	9.13e-12	2.84e-11	8.38e-12	4.24e-11	2.63e-12	1.13e-11	9.04e-11	2.19e-11	4.16e-11	7.4e-11	2.79e-11	2.81e-12	6.75e-12	2.7e-11	1.09e-11	8.91e-11	3.32e-11
0.04994	-1.72e-11	6.8125e-12	1.9e-11	2.79e-11	1.03e-10	1.35e-11	6.88e-11	1.54e-11	1.01e-11	2.89e-11	7.56e-12	4.34e-11	1.38e-12	1.15e-11	8.94e-11	2.04e-11	4.13e-11	7.46e-11	2.81e-11	2.81e-12	6.94e-12	2.61e-11	1.23e-11	8.83e-11	3.31e-11
0.0499362	-1.89e-11	7.4375e-12	1.86e-11	2.78e-11	1.03e-10	1.26e-11	6.76e-11	1.63e-11	9.88e-12	2.83e-11	7e-12	4.49e-11	8.13e-13	1.17e-11	8.86e-11	1.94e-11	4.11e-11	7.48e-11	2.89e-11	2.94e-12	7.38e-12	2.58e-11	1.13e-11	8.84e-11	3.37e-11
0.0499325	-2.03e-11	8.3125e-12	1.83e-11	2.76e-11	1.03e-10	1.28e-11	6.54e-11	1.68e-11	9.56e-12	2.71e-11	7.25e-12	4.55e-11	7.5e-13	1.19e-11	8.79e-11	1.96e-11	4.07e-11	7.41e-11	2.87e-11	3.25e-12	7.81e-12	2.66e-11	9.25e-12	8.93e-11	3.38e-11
0.0499288	-2.19e-11	9.5625e-12	1.78e-11	2.74e-11	1.02e-10	1.36e-11	6.51e-11	1.69e-11	9.56e-12	2.68e-11	7.94e-12	4.48e-11	1.56e-12	1.23e-11	8.74e-11	2.09e-11	4.02e-11	7.38e-11	2.73e-11	3.75e-12	8.19e-12	2.72e-11	9.19e-12	8.89e-11	3.43e-11
0.049925	-2.25e-11	1.025e-11	1.74e-11	2.74e-11	1.02e-10	1.44e-11	6.61e-11	1.8e-11	9.56e-12	2.64e-11	7.94e-12	4.36e-11	2e-12	1.26e-11	8.73e-11	2.09e-11	4.01e-11	7.4e-11	2.77e-11	4.31e-12	8.5e-12	2.78e-11	9.69e-12	8.86e-11	3.55e-11
0.0499213	-2.17e-11	9.625e-12	1.73e-11	2.74e-11	1.02e-10	1.4e-11	6.61e-11	1.81e-11	9.56e-12	2.55e-11	8.44e-12	4.33e-11	2e-12	1.29e-11	8.73e-11	1.97e-11	3.98e-11	7.48e-11	2.86e-11	4.94e-12	8.56e-12	2.88e-11	9.81e-12	8.91e-11	3.63e-11
0.0499175	-1.94e-11	8.25e-12	1.73e-11	2.77e-11	1.02e-10	1.26e-11	6.53e-11	1.68e-11	1e-11	2.61e-11	9.19e-12	4.39e-11	2e-12	1.33e-11	8.75e-11	1.9e-11	4e-11	7.54e-11	2.92e-11	5.56e-12	8.44e-12	2.95e-11	9.38e-12	8.94e-11	3.63e-11
0.0499137	-1.88e-11	7.25e-12	1.75e-11	2.8e-11	1.01e-10	1e-11	6.4e-11	1.62e-11	1.09e-11	2.7e-11	9.88e-12	4.36e-11	1.63e-12	1.36e-11	8.78e-11	1.94e-11	3.96e-11	7.55e-11	2.89e-11	6.13e-12	8.19e-12	2.99e-11	8.44e-12	8.94e-11	3.52e-11
0.04991	-1.84e-11	7.5e-12	1.79e-11	2.83e-11	1.01e-10	8.25e-12	6.34e-11	1.63e-11	1.13e-11	2.77e-11	9.13e-12	4.36e-11	2.25e-12	1.39e-11	8.81e-11	1.93e-11	3.99e-11	7.52e-11	2.84e-11	6.56e-12	7.88e-12	2.98e-11	7.81e-12	8.89e-11	3.43e-11
0.0499063	-1.73e-11	8.0625e-12	1.84e-11	2.84e-11	1.01e-10	8.56e-12	6.34e-11	1.61e-11	1.11e-11	2.79e-11	7.69e-12	4.51e-11	2.88e-12	1.41e-11	8.83e-11	1.88e-11	4.11e-11	7.53e-11	2.86e-11	6.94e-12	7.5e-12	2.91e-11	8.75e-12	8.89e-11	3.37e-11
0.0499025	-1.53e-11	8.0625e-12	1.9e-11	2.83e-11	1.01e-10	8.94e-12	6.22e-11	1.65e-11	1.03e-11	2.83e-11	7.75e-12	4.63e-11	2.69e-12	1.44e-11	8.84e-11	1.89e-11	4.24e-11	7.58e-11	2.88e-11	7.13e-12	7.19e-12	2.83e-11	1.03e-11	8.93e-11	3.28e-11
0.0498988	-1.27e-11	8.9375e-12	1.94e-11	2.8e-11	1.01e-10	9.25e-12	6.21e-11	1.73e-11	9.31e-12	2.77e-11	9.06e-12	4.66e-11	2.38e-12	1.46e-11	8.84e-11	2.01e-11	4.11e-11	7.49e-11	2.83e-11	7.25e-12	6.81e-12	2.86e-11	1.06e-11	9e-11	3.3e-11
0.049895	-1.11e-11	9.0625e-12	1.98e-11	2.75e-11	1.01e-10	9.25e-12	6.25e-11	1.68e-11	8e-12	2.7e-11	9.81e-12	4.68e-11	2.69e-12	1.49e-11	8.84e-11	2.02e-11	4e-11	7.37e-11	2.78e-11	7.31e-12	6.44e-12	2.77e-11	1.07e-11	8.99e-11	3.35e-11
0.0498912	-9.69e-12	8.25e-12	2e-11	2.69e-11	1.01e-10	8.44e-12	6.28e-11	1.69e-11	6.88e-12	2.75e-11	9e-12	4.73e-11	2.88e-12	1.53e-11	8.83e-11	1.93e-11	3.93e-11	7.29e-11	2.8e-11	7.31e-12	5.94e-12	2.74e-11	1.15e-11	8.91e-11	3.29e-11
0.0498875	-7.97e-12	6.875e-12	2.03e-11	2.64e-11	1.01e-10	7.5e-12	6.25e-11	1.81e-11	5.94e-12	2.78e-11	7.5e-12	4.71e-11	3.06e-12	1.54e-11	8.8e-11	1.84e-11	3.91e-11	7.36e-11	2.86e-11	7.31e-12	5.44e-12	2.83e-11	1.33e-11	8.9e-11	3.27e-11
0.0498837	-7.5e-12	6.4375e-12	2.06e-11	2.59e-11	1.02e-10	7.75e-12	6.39e-11	1.82e-11	6.06e-12	2.86e-11	7.94e-12	4.68e-11	3.38e-12	1.55e-11	8.77e-11	1.71e-11	3.89e-11	7.44e-11	2.89e-11	7.25e-12	4.94e-12	2.83e-11	1.35e-11	8.92e-11	3.35e-11
0.04988	-8.13e-12	6.625e-12	2.11e-11	2.55e-11	1.02e-10	8.19e-12	6.54e-11	1.84e-11	6.38e-12	2.98e-11	8.44e-12	4.7e-11	3.88e-12	1.54e-11	8.74e-11	1.81e-11	3.98e-11	7.37e-11	2.92e-11	7.19e-12	4.44e-12	2.83e-11	1.2e-11	8.88e-11	3.31e-11
0.0498763	-9.06e-12	6.125e-12	2.18e-11	2.53e-11	1.02e-10	8.75e-12	6.66e-11	1.83e-11	7.06e-12	2.96e-11	8e-12	4.61e-11	4.38e-12	1.53e-11	8.7e-11	1.99e-11	4.03e-11	7.33e-11	2.89e-11	7.13e-12	4.13e-12	2.8e-11	9.13e-12	8.96e-11	3.38e-11
0.0498725	-7.97e-12	5.375e-12	2.28e-11	2.5e-11	1.02e-10	9.69e-12	6.69e-11	1.84e-11	8.63e-12	2.89e-11	8.13e-12	4.53e-11	3.5e-12	1.51e-11	8.68e-11	2.06e-11	4e-11	7.34e-11	2.83e-11	7.06e-12	3.88e-12	2.73e-11	8.19e-12	8.91e-11	3.43e-11
0.0498688	-5.47e-12	5.75e-12	2.38e-11	2.48e-11	1.02e-10	9.94e-12	6.81e-11	1.91e-11	7.88e-12	2.88e-11	8.75e-12	4.42e-11	3.19e-12	1.51e-11	8.66e-11	1.94e-11	3.99e-11	7.41e-11	2.85e-11	7.06e-12	3.81e-12	2.73e-11	8.88e-12	8.84e-11	3.4e-11
0.049865	-4.22e-12	6.625e-12	2.49e-11	2.47e-11	1.03e-10	9e-12	6.94e-11	1.89e-11	7.31e-12	2.8e-11	8.81e-12	4.35e-11	4.19e-12	1.51e-11	8.67e-11	1.78e-11	3.92e-11	7.4e-11	2.74e-11	7e-12	3.81e-12	2.78e-11	1.02e-11	8.79e-11	3.41e-11
0.0498612	-3.59e-12	6.6875e-12	2.59e-11	2.47e-11	1.03e-10	9.31e-12	6.79e-11	1.74e-11	7.19e-12	2.67e-11	8.25e-12	4.33e-11	4.75e-12	1.51e-11	8.69e-11	1.74e-11	3.89e-11	7.36e-11	2.71e-11	6.94e-12	3.94e-12	2.79e-11	1.11e-11	8.76e-11	3.49e-11
0.0498575	-3.75e-12	5.5625e-12	2.68e-11	2.49e-11	1.02e-10	9.69e-12	6.63e-11	1.69e-11	7.19e-12	2.68e-11	9e-12	4.22e-11	4.75e-12	1.51e-11	8.73e-11	1.83e-11	3.98e-11	7.31e-11	2.79e-11	6.88e-12	4.13e-12	2.71e-11	1.01e-11	8.87e-11	3.61e-11
0.0498537	-4.53e-12	5.125e-12	2.74e-11	2.51e-11	1.02e-10	9.5e-12	6.74e-11	1.72e-11	7.81e-12	2.79e-11	9.31e-12	4.02e-11	4.31e-12	1.51e-11	8.76e-11	1.87e-11	3.96e-11	7.35e-11	2.86e-11	6.75e-12	4.44e-12	2.7e-11	9.88e-12	8.92e-11	3.62e-11
0.04985	-4.38e-12	6e-12	2.78e-11	2.54e-11	1.02e-10	9.63e-12	6.85e-11	1.69e-11	7.5e-12	2.8e-11	8.75e-12	3.94e-11	3.13e-12	1.51e-11	8.79e-11	1.9e-11	3.92e-11	7.43e-11	2.88e-11	6.63e-12	4.75e-12	2.78e-11	1.08e-11	9.02e-11	3.65e-11
0.0498463	-4.06e-12	6.3125e-12	2.79e-11	2.58e-11	1.02e-10	8.38e-12	6.79e-11	1.67e-11	7.5e-12	2.77e-11	8.5e-12	3.81e-11	2.25e-12	1.5e-11	8.82e-11	1.95e-11	3.91e-11	7.43e-11	2.86e-11	6.5e-12	5.13e-12	2.86e-11	1.19e-11	9.03e-11	3.68e-11
0.0498425	-5e-12	6.625e-12	2.79e-11	2.62e-11	1.03e-10	7.75e-12	6.74e-11	1.65e-11	7.94e-12	2.74e-11	8.44e-12	3.69e-11	3.06e-12	1.49e-11	8.83e-11	1.93e-11	3.96e-11	7.38e-11	2.89e-11	6.38e-12	5.56e-12	2.81e-11	1.08e-11	8.98e-11	3.83e-11
0.0498388	-4.69e-12	7.4375e-12	2.77e-11	2.65e-11	1.03e-10	7.38e-12	6.82e-11	1.62e-11	8.31e-12	2.69e-11	8.5e-12	3.71e-11	3.88e-12	1.49e-11	8.84e-11	2.03e-11	3.89e-11	7.32e-11	2.84e-11	6.31e-12	6e-12	2.72e-11	1.01e-11	8.93e-11	3.85e-11
0.049835	-4.38e-12	7.375e-12	2.74e-11	2.68e-11	1.03e-10	7.88e-12	6.84e-11	1.6e-11	8.06e-12	2.61e-11	8.31e-12	3.86e-11	3.44e-12	1.5e-11	8.83e-11	2.08e-11	3.93e-11	7.26e-11	2.79e-11	6.19e-12	6.44e-12	2.73e-11	8.63e-12	9.01e-11	3.77e-11
0.0498312	-4.38e-12	7.1875e-12	2.69e-11	2.71e-11	1.03e-10	8e-12	6.84e-11	1.62e-11	7.69e-12	2.51e-11	8.31e-12	4.05e-11	3.31e-12	1.51e-11	8.83e-11	2.11e-11	3.99e-11	7.19e-11	2.76e-11	6.06e-12	6.75e-12	2.86e-11	8.5e-12	9.09e-11	3.71e-11
0.0498275	-5e-12	6.9375e-12	2.65e-11	2.73e-11	1.03e-10	8.88e-12	6.76e-11	1.72e-11	8.94e-12	2.53e-11	8.5e-12	4.16e-11	3.56e-12	1.53e-11	8.81e-11	2.13e-11	3.92e-11	7.27e-11	2.77e-11	5.94e-12	7.06e-12	2.99e-11	9.75e-12	8.92e-11	3.61e-11
0.0498237	-6.09e-12	7.1875e-12	2.61e-11	2.75e-11	1.03e-10	1e-11	6.73e-11	1.86e-11	9.19e-12	2.61e-11	7.38e-12	4.23e-11	3.5e-12	1.54e-11	8.79e-11	2.06e-11	3.83e-11	7.28e-11	2.73e-11	5.81e-12	7.31e-12	3.03e-11	9.06e-12	8.86e-11	3.53e-11
0.04982	-6.09e-12	8e-12	2.57e-11	2.76e-11	1.03e-10	1.09e-11	6.64e-11	1.84e-11	8.44e-12	2.68e-11	6.75e-12	4.28e-11	2.94e-12	1.54e-11	8.77e-11	2.11e-11	3.85e-11	7.14e-11	2.61e-11	5.75e-12	7.5e-12	3e-11	7.81e-12	8.93e-11	3.49e-11
0.0498163	-6.88e-12	7.875e-12	2.53e-11	2.76e-11	1.04e-10	1.12e-11	6.51e-11	1.79e-11	7.5e-12	2.69e-11	6.44e-12	4.2e-11	2.5e-12	1.53e-11	8.75e-11	2.12e-11	3.98e-11	7.07e-11	2.61e-11	5.69e-12	7.63e-12	2.88e-11	8.25e-12	8.96e-11	3.49e-11
0.0498125	-7.81e-12	7.5625e-12	2.49e-11	2.75e-11	1.04e-10	1.06e-11	6.51e-11	1.76e-11	7.81e-12	2.64e-11	6.44e-12	4.13e-11	2.38e-12	1.51e-11	8.74e-11	2.08e-11	4.13e-11	7.13e-11	2.74e-11	5.63e-12	7.81e-12	2.86e-11	8.63e-12	9.01e-11	3.53e-11
0.0498088	-8.13e-12	8.8125e-12	2.44e-11	2.73e-11	1.04e-10	1.08e-11	6.51e-11	1.68e-11	7.81e-12	2.77e-11	7.69e-12	4.08e-11	2.19e-12	1.48e-11	8.74e-11	2.07e-11	4.22e-11	7.23e-11	2.76e-11	5.63e-12	8e-12	2.88e-11	9.38e-12	8.98e-11	3.56e-11
0.049805	-9.53e-12	9.3125e-12	2.4e-11	2.7e-11	1.04e-10	1.03e-11	6.56e-11	1.65e-11	8.38e-12	2.83e-11	8.63e-12	4.2e-11	3.19e-12	1.44e-11	8.76e-11	2.13e-11	4.13e-11	7.3e-11	2.79e-11	5.63e-12	8.19e-12	2.91e-11	9.63e-12	8.99e-11	3.58e-11
0.0498012	-8.13e-12	9e-12	2.35e-11	2.67e-11	1.04e-10	9.94e-12	6.61e-11	1.68e-11	8.75e-12	2.8e-11	9.94e-12	4.24e-11	4.13e-12	1.4e-11	8.81e-11	2.14e-11	4.09e-11	7.23e-11	2.83e-11	5.56e-12	8.44e-12	2.98e-11	9.94e-12	8.99e-11	3.53e-11
0.0497975	-5.78e-12	9.375e-12	2.32e-11	2.64e-11	1.04e-10	1e-11	6.68e-11	1.74e-11	8.75e-12	2.74e-11	1.09e-11	4.34e-11	4.13e-12	1.35e-11	8.87e-11	2.01e-11	4.12e-11	7.2e-11	2.83e-11	5.56e-12	8.63e-12	2.97e-11	1.09e-11	9.02e-11	3.51e-11
0.0497938	-4.38e-12	9.6875e-12	2.29e-11	2.62e-11	1.04e-10	1.14e-11	6.69e-11	1.73e-11	9.31e-12	2.81e-11	1.02e-11	4.5e-11	4.31e-12	1.3e-11	8.94e-11	1.92e-11	4.19e-11	7.19e-11	2.77e-11	5.5e-12	8.75e-12	2.94e-11	9.88e-12	9.04e-11	3.52e-11
0.04979	-4.69e-12	9.125e-12	2.29e-11	2.6e-11	1.04e-10	1.32e-11	6.56e-11	1.64e-11	8.69e-12	2.84e-11	9.38e-12	4.59e-11	4.44e-12	1.25e-11	9.01e-11	1.88e-11	4.23e-11	7.13e-11	2.64e-11	5.38e-12	8.69e-12	2.89e-11	8.44e-12	8.98e-11	3.56e-11
0.0497863	-5e-12	8.75e-12	2.31e-11	2.58e-11	1.04e-10	1.45e-11	6.42e-11	1.56e-11	8.31e-12	2.78e-11	9.44e-12	4.76e-11	3.75e-12	1.2e-11	9.07e-11	1.99e-11	4.22e-11	7.09e-11	2.63e-11	5.25e-12	8.56e-12	2.86e-11	9.06e-12	8.93e-11	3.55e-11
0.0497825	-4.84e-12	8.5625e-12	2.34e-11	2.56e-11	1.04e-10	1.44e-11	6.45e-11	1.48e-11	8.94e-12	2.64e-11	9.25e-12	4.99e-11	3.5e-12	1.15e-11	9.11e-11	2.13e-11	4.29e-11	7.09e-11	2.66e-11	5.13e-12	8.31e-12	2.94e-11	9.88e-12	8.94e-11	3.49e-11
0.0497787	-5e-12	8.875e-12	2.39e-11	2.54e-11	1.03e-10	1.46e-11	6.46e-11	1.48e-11	1.03e-11	2.59e-11	9.94e-12	5.23e-11	3.69e-12	1.12e-11	9.13e-11	2.24e-11	4.39e-11	7.17e-11	2.68e-11	4.94e-12	7.94e-12	3.06e-11	1.07e-11	8.97e-11	3.64e-11
0.049775	-5.63e-12	9.3125e-12	2.44e-11	2.53e-11	1.03e-10	1.51e-11	6.41e-11	1.59e-11	1.04e-11	2.71e-11	1.04e-11	5.29e-11	4.31e-12	1.1e-11	9.13e-11	2.26e-11	4.3e-11	7.25e-11	2.69e-11	4.69e-12	7.56e-12	3.07e-11	9.88e-12	8.89e-11	3.77e-11
0.0497712	-4.53e-12	8.75e-12	2.49e-11	2.51e-11	1.03e-10	1.52e-11	6.39e-11	1.75e-11	9.25e-12	2.73e-11	1.03e-11	5.26e-11	4.88e-12	1.11e-11	9.09e-11	2.23e-11	4.29e-11	7.14e-11	2.7e-11	4.44e-12	7.19e-12	2.95e-11	7.06e-12	8.9e-11	3.74e-11
0.0497675	-4.69e-12	8.625e-12	2.53e-11	2.49e-11	1.03e-10	1.41e-11	6.41e-11	1.88e-11	8.44e-12	2.61e-11	9.44e-12	5.21e-11	3.56e-12	1.13e-11	9.05e-11	2.19e-11	4.41e-11	7.03e-11	2.68e-11	4.19e-12	6.81e-12	2.92e-11	7.5e-12	9.03e-11	3.79e-11
0.0497638	-6.25e-12	7.75e-12	2.55e-11	2.47e-11	1.03e-10	1.36e-11	6.41e-11	1.89e-11	8.81e-12	2.53e-11	8.75e-12	5.2e-11	3.44e-12	1.16e-11	8.99e-11	2e-11	4.48e-11	7.01e-11	2.63e-11	3.94e-12	6.38e-12	2.97e-11	8.44e-12	9.07e-11	3.89e-11
0.04976	-7.5e-12	7.4375e-12	2.55e-11	2.47e-11	1.03e-10	1.29e-11	6.44e-11	1.81e-11	9.38e-12	2.61e-11	8.81e-12	5.11e-11	3.75e-12	1.18e-11	8.93e-11	1.78e-11	4.38e-11	6.96e-11	2.53e-11	3.75e-12	5.94e-12	3.01e-11	8.44e-12	8.99e-11	3.98e-11
0.0497563	-7.19e-12	7.5625e-12	2.54e-11	2.48e-11	1.03e-10	1.18e-11	6.43e-11	1.74e-11	9.56e-12	2.74e-11	8.19e-12	4.9e-11	3.44e-12	1.21e-11	8.87e-11	1.67e-11	4.24e-11	6.94e-11	2.45e-11	3.63e-12	5.5e-12	3.06e-11	7.94e-12	8.94e-11	3.97e-11
0.0497525	-5.16e-12	8.8125e-12	2.53e-11	2.49e-11	1.02e-10	1.1e-11	6.38e-11	1.74e-11	9.88e-12	2.72e-11	7.44e-12	4.74e-11	3.5e-12	1.23e-11	8.83e-11	1.76e-11	4.28e-11	6.89e-11	2.46e-11	3.56e-12	5.06e-12	2.98e-11	8.88e-12	9e-11	3.97e-11
0.0497487	-4.53e-12	8.875e-12	2.51e-11	2.52e-11	1.02e-10	1.08e-11	6.34e-11	1.71e-11	1.13e-11	2.64e-11	6.81e-12	4.63e-11	3.75e-12	1.23e-11	8.78e-11	1.82e-11	4.37e-11	6.91e-11	2.57e-11	3.44e-12	4.75e-12	2.95e-11	9.31e-12	9.04e-11	3.99e-11
0.049745	-3.13e-12	7.875e-12	2.51e-11	2.56e-11	1.02e-10	1.11e-11	6.34e-11	1.68e-11	1.13e-11	2.62e-11	6.25e-12	4.55e-11	4e-12	1.23e-11	8.75e-11	1.83e-11	4.38e-11	6.98e-11	2.64e-11	3.44e-12	4.63e-12	2.96e-11	9.38e-12	8.99e-11	4.02e-11
0.0497412	-2.66e-12	7.75e-12	2.51e-11	2.61e-11	1.02e-10	1.26e-11	6.34e-11	1.68e-11	1e-11	2.65e-11	5.94e-12	4.32e-11	4.06e-12	1.22e-11	8.73e-11	1.78e-11	4.43e-11	7.01e-11	2.66e-11	3.38e-12	4.75e-12	2.92e-11	1.02e-11	8.91e-11	4.03e-11
0.0497375	-3.91e-12	7.5e-12	2.51e-11	2.65e-11	1.01e-10	1.33e-11	6.31e-11	1.74e-11	9.38e-12	2.64e-11	5.19e-12	4.14e-11	3.25e-12	1.2e-11	8.72e-11	1.81e-11	4.38e-11	6.98e-11	2.63e-11	3.38e-12	5e-12	2.83e-11	1.01e-11	8.94e-11	3.93e-11
0.0497338	-5.47e-12	8.375e-12	2.51e-11	2.7e-11	1.01e-10	1.29e-11	6.41e-11	1.78e-11	1e-11	2.66e-11	4.94e-12	4.13e-11	3.75e-12	1.18e-11	8.71e-11	1.82e-11	4.31e-11	7.02e-11	2.63e-11	3.38e-12	5.44e-12	2.68e-11	9.19e-12	8.95e-11	3.77e-11
0.04973	-5.31e-12	9.5625e-12	2.51e-11	2.75e-11	1.01e-10	1.29e-11	6.53e-11	1.81e-11	9.5e-12	2.68e-11	5.25e-12	4.18e-11	4.31e-12	1.17e-11	8.72e-11	1.76e-11	4.27e-11	7.14e-11	2.68e-11	3.31e-12	5.88e-12	2.55e-11	8.13e-12	8.8e-11	3.71e-11
0.0497263	-4.38e-12	9.9375e-12	2.51e-11	2.79e-11	1.01e-10	1.37e-11	6.62e-11	1.79e-11	9.69e-12	2.55e-11	5.94e-12	4.1e-11	4.06e-12	1.15e-11	8.74e-11	1.78e-11	4.23e-11	7.1e-11	2.73e-11	3.25e-12	6.31e-12	2.54e-11	7.06e-12	8.83e-11	3.79e-11
0.0497225	-2.66e-12	8.875e-12	2.53e-11	2.82e-11	1.02e-10	1.52e-11	6.56e-11	1.71e-11	1e-11	2.52e-11	6.25e-12	4.01e-11	3.38e-12	1.14e-11	8.77e-11	1.8e-11	4.09e-11	7.02e-11	2.71e-11	3.13e-12	6.56e-12	2.64e-11	8.5e-12	9.01e-11	3.86e-11
0.0497187	-3.28e-12	9.25e-12	2.55e-11	2.84e-11	1.02e-10	1.51e-11	6.48e-11	1.63e-11	9.25e-12	2.59e-11	6.88e-12	3.94e-11	3.81e-12	1.13e-11	8.79e-11	1.86e-11	4.01e-11	7.06e-11	2.72e-11	3.06e-12	6.69e-12	2.61e-11	8.38e-12	9.09e-11	3.92e-11
0.049715	-5.94e-12	1.0125e-11	2.59e-11	2.84e-11	1.02e-10	1.48e-11	6.45e-11	1.66e-11	9.69e-12	2.68e-11	7.81e-12	3.91e-11	3.81e-12	1.14e-11	8.81e-11	1.9e-11	4.08e-11	7.2e-11	2.78e-11	3e-12	6.69e-12	2.56e-11	7.5e-12	9.08e-11	4.03e-11
0.0497112	-7.03e-12	9.875e-12	2.66e-11	2.84e-11	1.02e-10	1.5e-11	6.48e-11	1.71e-11	1.08e-11	2.71e-11	7.88e-12	3.8e-11	3.5e-12	1.14e-11	8.81e-11	1.82e-11	4.14e-11	7.29e-11	2.79e-11	3e-12	6.5e-12	2.56e-11	7.5e-12	9.05e-11	4.08e-11
0.0497075	-7.66e-12	9.3125e-12	2.74e-11	2.83e-11	1.02e-10	1.57e-11	6.5e-11	1.69e-11	1.08e-11	2.69e-11	6.69e-12	3.76e-11	3.19e-12	1.16e-11	8.79e-11	1.84e-11	4.02e-11	7.19e-11	2.73e-11	3.06e-12	6.25e-12	2.58e-11	8.38e-12	9.09e-11	3.99e-11
0.0497038	-7.81e-12	9.0625e-12	2.84e-11	2.81e-11	1.02e-10	1.65e-11	6.48e-11	1.69e-11	9.38e-12	2.83e-11	5.88e-12	3.76e-11	2.63e-12	1.19e-11	8.74e-11	1.88e-11	3.98e-11	7.09e-11	2.68e-11	3.13e-12	5.94e-12	2.56e-11	9.69e-12	9.06e-11	3.93e-11
0.0497	-6.72e-12	9.0625e-12	2.94e-11	2.8e-11	1.02e-10	1.71e-11	6.31e-11	1.71e-11	8e-12	2.93e-11	5.75e-12	3.68e-11	2.06e-12	1.21e-11	8.67e-11	1.89e-11	4.06e-11	7.13e-11	2.73e-11	3.19e-12	5.63e-12	2.51e-11	8.5e-12	8.93e-11	3.86e-11
0.0496963	-6.41e-12	8.625e-12	3.05e-11	2.8e-11	1.02e-10	1.65e-11	6.22e-11	1.76e-11	7.88e-12	2.88e-11	5.88e-12	3.46e-11	2.88e-12	1.23e-11	8.59e-11	1.93e-11	4.07e-11	7.22e-11	2.83e-11	3.19e-12	5.44e-12	2.52e-11	8.25e-12	8.83e-11	3.84e-11
0.0496925	-6.41e-12	8.5e-12	3.14e-11	2.8e-11	1.02e-10	1.57e-11	6.24e-11	1.66e-11	7.94e-12	2.88e-11	6.56e-12	3.39e-11	3.88e-12	1.23e-11	8.53e-11	1.97e-11	4.06e-11	7.24e-11	2.73e-11	3.06e-12	5.44e-12	2.64e-11	9.81e-12	8.88e-11	3.87e-11
0.0496887	-7.5e-12	8.1875e-12	3.19e-11	2.81e-11	1.02e-10	1.38e-11	6.44e-11	1.5e-11	7.81e-12	2.79e-11	6.56e-12	3.29e-11	4.06e-12	1.23e-11	8.48e-11	1.89e-11	4.08e-11	7.31e-11	2.78e-11	2.88e-12	5.56e-12	2.77e-11	1.01e-11	8.92e-11	3.82e-11
0.049685	-8.91e-12	6.8125e-12	3.23e-11	2.83e-11	1.02e-10	1.35e-11	6.51e-11	1.51e-11	8.06e-12	2.79e-11	5.63e-12	3.28e-11	3.19e-12	1.21e-11	8.46e-11	1.94e-11	4.06e-11	7.33e-11	2.9e-11	2.63e-12	5.81e-12	2.79e-11	9.38e-12	8.95e-11	3.8e-11
0.0496813	-9.38e-12	6.3125e-12	3.23e-11	2.84e-11	1.01e-10	1.32e-11	6.54e-11	1.58e-11	8.44e-12	2.78e-11	4.63e-12	3.32e-11	2.06e-12	1.19e-11	8.46e-11	2.01e-11	4.05e-11	7.28e-11	2.96e-11	2.44e-12	6.13e-12	2.81e-11	8.13e-12	8.96e-11	3.84e-11
0.0496775	-1.05e-11	6.4375e-12	3.21e-11	2.86e-11	1.01e-10	1.41e-11	6.48e-11	1.53e-11	8.31e-12	2.57e-11	4.06e-12	3.49e-11	2.25e-12	1.17e-11	8.47e-11	2.14e-11	4.09e-11	7.2e-11	2.98e-11	2.38e-12	6.38e-12	2.9e-11	8.38e-12	8.97e-11	3.85e-11
0.0496738	-1.09e-11	6e-12	3.19e-11	2.89e-11	1.01e-10	1.49e-11	6.45e-11	1.56e-11	6.88e-12	2.54e-11	4.38e-12	3.73e-11	3.56e-12	1.14e-11	8.51e-11	2.29e-11	4.14e-11	7.14e-11	2.93e-11	2.31e-12	6.56e-12	2.89e-11	8.56e-12	9.01e-11	3.82e-11
0.04967	-1.17e-11	6.75e-12	3.16e-11	2.93e-11	1.01e-10	1.61e-11	6.46e-11	1.71e-11	6.38e-12	2.61e-11	4.88e-12	3.93e-11	4.63e-12	1.12e-11	8.55e-11	2.3e-11	4.16e-11	7.26e-11	3.01e-11	2.31e-12	6.56e-12	2.78e-11	8.44e-12	8.98e-11	3.83e-11
0.0496662	-1.14e-11	6.5625e-12	3.14e-11	2.96e-11	1.01e-10	1.66e-11	6.46e-11	1.73e-11	6.44e-12	2.71e-11	5e-12	3.99e-11	4.06e-12	1.11e-11	8.61e-11	2.21e-11	4.13e-11	7.36e-11	2.98e-11	2.31e-12	6.5e-12	2.68e-11	9.38e-12	8.95e-11	3.85e-11
0.0496625	-1.14e-11	5.9375e-12	3.13e-11	3e-11	1.01e-10	1.54e-11	6.41e-11	1.68e-11	7.25e-12	2.78e-11	4.5e-12	4.06e-11	3.06e-12	1.1e-11	8.68e-11	2.19e-11	4.07e-11	7.33e-11	2.81e-11	2.25e-12	6.31e-12	2.75e-11	9.69e-12	8.93e-11	3.87e-11
0.0496587	-1.13e-11	6.0625e-12	3.13e-11	3.03e-11	1.01e-10	1.38e-11	6.33e-11	1.6e-11	8.06e-12	2.92e-11	5.06e-12	4.18e-11	2.5e-12	1.1e-11	8.74e-11	2.25e-11	4.11e-11	7.3e-11	2.75e-11	2.13e-12	6.13e-12	2.84e-11	1.09e-11	8.9e-11	3.84e-11
0.049655	-9.84e-12	6.8125e-12	3.14e-11	3.05e-11	1.01e-10	1.24e-11	6.18e-11	1.53e-11	8.13e-12	2.98e-11	5.56e-12	4.36e-11	2.56e-12	1.11e-11	8.81e-11	2.24e-11	4.19e-11	7.2e-11	2.74e-11	1.94e-12	5.94e-12	2.99e-11	1.02e-11	8.86e-11	3.86e-11
0.0496513	-8.91e-12	6.125e-12	3.14e-11	3.06e-11	1.02e-10	1.3e-11	6.19e-11	1.54e-11	8.81e-12	3e-11	6.13e-12	4.39e-11	2.88e-12	1.11e-11	8.86e-11	2.28e-11	4.23e-11	7.11e-11	2.77e-11	1.75e-12	5.81e-12	3.06e-11	9.25e-12	8.93e-11	3.87e-11
0.0496475	-8.75e-12	5.375e-12	3.15e-11	3.06e-11	1.02e-10	1.44e-11	6.43e-11	1.53e-11	8.88e-12	2.91e-11	6.44e-12	4.36e-11	2.94e-12	1.12e-11	8.88e-11	2.35e-11	4.23e-11	7.09e-11	2.8e-11	1.44e-12	5.75e-12	3.02e-11	1.03e-11	8.95e-11	3.87e-11
0.0496438	-8.91e-12	6.5e-12	3.17e-11	3.04e-11	1.02e-10	1.48e-11	6.48e-11	1.59e-11	8.44e-12	2.7e-11	6.75e-12	4.39e-11	3.13e-12	1.11e-11	8.88e-11	2.39e-11	4.28e-11	7.23e-11	2.89e-11	1.19e-12	5.69e-12	2.98e-11	1.13e-11	8.94e-11	3.84e-11
0.04964	-8.44e-12	7.5625e-12	3.18e-11	3.01e-11	1.01e-10	1.48e-11	6.46e-11	1.66e-11	7.81e-12	2.78e-11	7.06e-12	4.41e-11	2.63e-12	1.09e-11	8.86e-11	2.46e-11	4.32e-11	7.27e-11	2.89e-11	8.75e-13	5.63e-12	2.98e-11	8.75e-12	8.91e-11	3.85e-11
0.0496362	-7.97e-12	8.125e-12	3.21e-11	2.98e-11	1.01e-10	1.42e-11	6.46e-11	1.66e-11	7.69e-12	2.84e-11	7.75e-12	4.43e-11	2.94e-12	1.06e-11	8.82e-11	2.54e-11	4.36e-11	7.26e-11	2.86e-11	6.25e-13	5.56e-12	2.86e-11	7.06e-12	8.93e-11	3.81e-11
0.0496325	-7.5e-12	8.0625e-12	3.23e-11	2.93e-11	1.01e-10	1.38e-11	6.43e-11	1.62e-11	7.88e-12	2.86e-11	8.44e-12	4.46e-11	3.75e-12	1.02e-11	8.78e-11	2.65e-11	4.44e-11	7.22e-11	2.88e-11	3.75e-13	5.5e-12	2.83e-11	8e-12	8.91e-11	3.76e-11
0.0496287	-7.5e-12	8.3125e-12	3.25e-11	2.89e-11	1e-10	1.37e-11	6.48e-11	1.6e-11	7.19e-12	2.77e-11	8.81e-12	4.39e-11	3.44e-12	9.69e-12	8.73e-11	2.58e-11	4.36e-11	7.2e-11	2.96e-11	2.5e-13	5.44e-12	2.81e-11	8.75e-12	8.93e-11	3.8e-11
0.049625	-7.66e-12	8.375e-12	3.28e-11	2.85e-11	1e-10	1.28e-11	6.48e-11	1.54e-11	7.19e-12	2.64e-11	8.31e-12	4.34e-11	3.19e-12	9.19e-12	8.71e-11	2.46e-11	4.44e-11	7.18e-11	2.93e-11	2.5e-13	5.44e-12	2.87e-11	9.13e-12	8.99e-11	3.8e-11
0.0496213	-7.66e-12	7.25e-12	3.29e-11	2.82e-11	1e-10	1.34e-11	6.38e-11	1.54e-11	7.69e-12	2.63e-11	8e-12	4.27e-11	4e-12	8.69e-12	8.69e-11	2.56e-11	4.41e-11	7.31e-11	2.98e-11	3.13e-13	5.5e-12	2.91e-11	8.31e-12	8.98e-11	3.78e-11
0.0496175	-7.34e-12	6.5e-12	3.31e-11	2.8e-11	1e-10	1.44e-11	6.31e-11	1.64e-11	8.88e-12	2.73e-11	8.63e-12	4.29e-11	4e-12	8.31e-12	8.69e-11	2.71e-11	4.14e-11	7.36e-11	2.92e-11	5e-13	5.63e-12	2.96e-11	7.69e-12	8.94e-11	3.78e-11
0.0496138	-7.34e-12	5.8125e-12	3.31e-11	2.79e-11	9.99e-11	1.48e-11	6.36e-11	1.7e-11	8.63e-12	2.81e-11	9.75e-12	4.35e-11	3.56e-12	8e-12	8.69e-11	2.63e-11	4.05e-11	7.33e-11	2.87e-11	7.5e-13	5.81e-12	3.04e-11	7.81e-12	8.92e-11	3.77e-11
0.04961	-8.44e-12	5.125e-12	3.31e-11	2.8e-11	9.99e-11	1.45e-11	6.53e-11	1.66e-11	8.25e-12	2.8e-11	1.06e-11	4.31e-11	3.44e-12	7.88e-12	8.7e-11	2.49e-11	4.16e-11	7.34e-11	2.91e-11	9.38e-13	6e-12	3.11e-11	8.44e-12	8.86e-11	3.83e-11
0.0496062	-1.05e-11	5.25e-12	3.3e-11	2.81e-11	9.97e-11	1.43e-11	6.49e-11	1.58e-11	8.25e-12	2.83e-11	1e-11	4.27e-11	2.63e-12	7.94e-12	8.69e-11	2.41e-11	4.14e-11	7.48e-11	2.96e-11	1.13e-12	6.25e-12	3.03e-11	9.81e-12	8.86e-11	3.86e-11
0.0496025	-1.19e-11	5.5625e-12	3.29e-11	2.81e-11	9.96e-11	1.46e-11	6.44e-11	1.55e-11	7.88e-12	2.86e-11	9.88e-12	4.18e-11	1.94e-12	8.06e-12	8.67e-11	2.39e-11	4.1e-11	7.48e-11	3.03e-11	1.31e-12	6.44e-12	3e-11	1.06e-11	8.93e-11	3.77e-11
0.0495987	-1.11e-11	5.1875e-12	3.29e-11	2.81e-11	9.94e-11	1.48e-11	6.41e-11	1.5e-11	7.81e-12	2.84e-11	9.19e-12	4.14e-11	1.31e-12	8.31e-12	8.64e-11	2.34e-11	4.11e-11	7.37e-11	3.03e-11	1.44e-12	6.56e-12	3.04e-11	9.56e-12	8.98e-11	3.71e-11
0.049595	-9.22e-12	4.5e-12	3.28e-11	2.81e-11	9.93e-11	1.47e-11	6.37e-11	1.49e-11	7.88e-12	2.78e-11	7.38e-12	4.06e-11	8.13e-13	8.63e-12	8.59e-11	2.26e-11	4.04e-11	7.32e-11	2.94e-11	1.63e-12	6.63e-12	3.03e-11	8.94e-12	8.99e-11	3.73e-11
0.0495913	-9.69e-12	5.9375e-12	3.28e-11	2.81e-11	9.93e-11	1.36e-11	6.28e-11	1.57e-11	8.63e-12	2.78e-11	6.5e-12	4.09e-11	1.69e-12	9e-12	8.54e-11	2.22e-11	3.95e-11	7.33e-11	2.93e-11	1.81e-12	6.63e-12	3.03e-11	8.94e-12	9.01e-11	3.68e-11
0.0495875	-1.28e-11	6.6875e-12	3.28e-11	2.81e-11	9.93e-11	1.27e-11	6.26e-11	1.58e-11	7.94e-12	2.64e-11	7.75e-12	4.18e-11	1.75e-12	9.44e-12	8.49e-11	2.19e-11	3.94e-11	7.36e-11	2.95e-11	2e-12	6.5e-12	2.94e-11	9.94e-12	8.96e-11	3.63e-11
0.0495838	-1.47e-11	5.75e-12	3.29e-11	2.81e-11	9.94e-11	1.32e-11	6.24e-11	1.63e-11	6.88e-12	2.47e-11	9.44e-12	4.08e-11	1.88e-12	9.81e-12	8.44e-11	2.18e-11	4.01e-11	7.47e-11	2.98e-11	2.25e-12	6.31e-12	2.83e-11	9.88e-12	8.88e-11	3.65e-11
0.04958	-1.47e-11	6e-12	3.31e-11	2.82e-11	9.95e-11	1.28e-11	6.25e-11	1.73e-11	6.25e-12	2.53e-11	1.03e-11	3.96e-11	3.25e-12	1.02e-11	8.41e-11	2.14e-11	4.08e-11	7.4e-11	2.82e-11	2.44e-12	6.06e-12	2.84e-11	1.04e-11	8.9e-11	3.76e-11
0.0495762	-1.3e-11	6.6875e-12	3.33e-11	2.82e-11	9.96e-11	1.19e-11	6.25e-11	1.82e-11	6.88e-12	2.63e-11	9.25e-12	3.86e-11	4.38e-12	1.04e-11	8.4e-11	2.22e-11	4.08e-11	7.27e-11	2.72e-11	2.63e-12	5.69e-12	2.78e-11	9.81e-12	8.89e-11	3.91e-11
0.0495725	-1.16e-11	7.5625e-12	3.35e-11	2.82e-11	9.97e-11	1.13e-11	6.25e-11	1.82e-11	6.5e-12	2.68e-11	8.25e-12	3.96e-11	3.81e-12	1.06e-11	8.4e-11	2.23e-11	4.07e-11	7.19e-11	2.72e-11	2.75e-12	5.19e-12	2.78e-11	9.94e-12	8.99e-11	3.99e-11
0.0495687	-1.08e-11	6.8125e-12	3.37e-11	2.81e-11	9.98e-11	1.1e-11	6.29e-11	1.71e-11	6.06e-12	2.66e-11	8.5e-12	4.24e-11	2.5e-12	1.07e-11	8.43e-11	2.26e-11	4.08e-11	7.14e-11	2.76e-11	2.81e-12	4.63e-12	2.82e-11	1.08e-11	9e-11	3.95e-11
0.049565	-1.09e-11	6.125e-12	3.38e-11	2.8e-11	9.97e-11	1.14e-11	6.38e-11	1.67e-11	5.5e-12	2.58e-11	8.31e-12	4.43e-11	1.38e-12	1.07e-11	8.45e-11	2.29e-11	4.04e-11	7.1e-11	2.8e-11	2.81e-12	4.06e-12	2.78e-11	1.14e-11	8.8e-11	3.85e-11
0.0495613	-1.11e-11	6.4375e-12	3.39e-11	2.78e-11	9.95e-11	1.12e-11	6.48e-11	1.66e-11	5.13e-12	2.63e-11	8.38e-12	4.48e-11	1e-12	1.06e-11	8.48e-11	2.41e-11	4.04e-11	7.09e-11	2.73e-11	2.69e-12	3.5e-12	2.79e-11	1.18e-11	8.73e-11	3.85e-11
0.0495575	-9.84e-12	6.1875e-12	3.39e-11	2.74e-11	9.93e-11	1.12e-11	6.49e-11	1.67e-11	5.94e-12	2.81e-11	9.06e-12	4.41e-11	9.38e-13	1.04e-11	8.49e-11	2.41e-11	4.01e-11	7.07e-11	2.71e-11	2.5e-12	3.13e-12	2.82e-11	1.26e-11	8.82e-11	3.77e-11
0.0495537	-8.59e-12	5.4375e-12	3.39e-11	2.71e-11	9.89e-11	1.08e-11	6.44e-11	1.64e-11	7.06e-12	2.86e-11	1.02e-11	4.38e-11	1.13e-12	1.04e-11	8.49e-11	2.24e-11	4.04e-11	7.13e-11	2.74e-11	2.31e-12	2.81e-12	2.89e-11	1.19e-11	8.86e-11	3.76e-11
0.04955	-7.34e-12	4.125e-12	3.38e-11	2.68e-11	9.86e-11	1.03e-11	6.6e-11	1.62e-11	8e-12	2.8e-11	1.06e-11	4.33e-11	1.94e-12	1.04e-11	8.48e-11	2.16e-11	4.04e-11	7.2e-11	2.78e-11	2e-12	2.69e-12	2.86e-11	1.08e-11	8.94e-11	3.78e-11
0.0495462	-5.94e-12	4.5e-12	3.35e-11	2.64e-11	9.84e-11	9.69e-12	6.73e-11	1.62e-11	8.63e-12	2.73e-11	1.04e-11	4.29e-11	2.31e-12	1.04e-11	8.47e-11	2.08e-11	4e-11	7.09e-11	2.75e-11	1.69e-12	2.63e-12	2.83e-11	1.01e-11	8.99e-11	3.78e-11
0.0495425	-5.94e-12	6.25e-12	3.31e-11	2.61e-11	9.83e-11	8.06e-12	6.67e-11	1.66e-11	9.13e-12	2.68e-11	1.01e-11	4.26e-11	2e-12	1.05e-11	8.46e-11	2.13e-11	4.09e-11	7.01e-11	2.61e-11	1.44e-12	2.69e-12	2.78e-11	1.02e-11	8.92e-11	3.75e-11
0.0495388	-5.78e-12	6.625e-12	3.26e-11	2.59e-11	9.82e-11	8.31e-12	6.67e-11	1.61e-11	8.13e-12	2.64e-11	1.06e-11	4.26e-11	2.56e-12	1.06e-11	8.46e-11	2.26e-11	4.17e-11	6.97e-11	2.58e-11	1.19e-12	2.88e-12	2.86e-11	9.38e-12	8.86e-11	3.74e-11
0.049535	-3.44e-12	5.9375e-12	3.19e-11	2.57e-11	9.82e-11	9.69e-12	6.69e-11	1.53e-11	6.75e-12	2.56e-11	1.16e-11	4.39e-11	2.81e-12	1.06e-11	8.49e-11	2.29e-11	4.26e-11	7e-11	2.56e-11	1e-12	3.06e-12	2.86e-11	8.5e-12	8.86e-11	3.77e-11
0.0495313	-1.09e-12	4.6875e-12	3.12e-11	2.55e-11	9.83e-11	1e-11	6.69e-11	1.46e-11	6.56e-12	2.5e-11	1.09e-11	4.53e-11	2.5e-12	1.06e-11	8.55e-11	2.16e-11	4.25e-11	7.08e-11	2.65e-11	8.75e-13	3.31e-12	2.83e-11	9.69e-12	8.79e-11	3.77e-11
0.0495275	-1.56e-13	4.125e-12	3.04e-11	2.54e-11	9.83e-11	9.69e-12	6.64e-11	1.44e-11	7.25e-12	2.51e-11	9.38e-12	4.58e-11	2.88e-12	1.04e-11	8.63e-11	2.09e-11	4.19e-11	7.17e-11	2.75e-11	7.5e-13	3.56e-12	2.84e-11	1.03e-11	8.76e-11	3.81e-11
0.0495237	1.56e-13	4.3125e-12	2.97e-11	2.53e-11	9.84e-11	9.44e-12	6.67e-11	1.51e-11	6.56e-12	2.43e-11	9.19e-12	4.64e-11	2.94e-12	1.04e-11	8.73e-11	2.14e-11	4.16e-11	7.18e-11	2.74e-11	6.88e-13	3.81e-12	2.89e-11	1.06e-11	8.74e-11	3.87e-11
0.04952	1.56e-13	5.0625e-12	2.91e-11	2.52e-11	9.86e-11	9.38e-12	6.76e-11	1.58e-11	7.44e-12	2.3e-11	9.69e-12	4.68e-11	2.81e-12	1.03e-11	8.82e-11	2.05e-11	4.18e-11	6.99e-11	2.63e-11	5.63e-13	4e-12	2.88e-11	1.06e-11	8.84e-11	3.92e-11
0.0495162	-4.69e-13	4.3125e-12	2.85e-11	2.53e-11	9.88e-11	8.75e-12	6.86e-11	1.63e-11	7.88e-12	2.31e-11	9.31e-12	4.74e-11	3.25e-12	1.01e-11	8.9e-11	1.92e-11	4.28e-11	6.81e-11	2.54e-11	5e-13	4.06e-12	2.88e-11	1.15e-11	8.86e-11	3.86e-11
0.0495125	-1.56e-12	3.8125e-12	2.81e-11	2.54e-11	9.91e-11	9.13e-12	6.89e-11	1.57e-11	8.44e-12	2.33e-11	8.63e-12	4.58e-11	4e-12	1e-11	8.94e-11	1.94e-11	4.38e-11	6.76e-11	2.42e-11	4.38e-13	4.19e-12	2.97e-11	1.33e-11	8.93e-11	3.78e-11
0.0495088	-1.88e-12	4.125e-12	2.77e-11	2.55e-11	9.96e-11	8.88e-12	6.84e-11	1.54e-11	9.06e-12	2.24e-11	8.56e-12	4.46e-11	3.88e-12	9.81e-12	8.96e-11	1.88e-11	4.31e-11	6.85e-11	2.47e-11	4.38e-13	4.25e-12	2.97e-11	1.44e-11	8.91e-11	3.76e-11
0.049505	-1.88e-12	3.75e-12	2.74e-11	2.56e-11	1e-10	7.31e-12	6.73e-11	1.57e-11	8.31e-12	2.22e-11	8.88e-12	4.36e-11	2.31e-12	9.56e-12	8.94e-11	1.75e-11	4.21e-11	6.96e-11	2.6e-11	5e-13	4.44e-12	2.94e-11	1.29e-11	8.77e-11	3.72e-11
0.0495013	-1.41e-12	4.4375e-12	2.71e-11	2.57e-11	1.01e-10	6.81e-12	6.73e-11	1.54e-11	7.69e-12	2.24e-11	9.19e-12	4.39e-11	1.44e-12	9.31e-12	8.91e-11	1.69e-11	4.19e-11	6.96e-11	2.58e-11	5.63e-13	4.75e-12	2.88e-11	9.44e-12	8.76e-11	3.74e-11
0.0494975	4.69e-13	5.9375e-12	2.69e-11	2.57e-11	1.01e-10	7.13e-12	6.66e-11	1.55e-11	7.75e-12	2.33e-11	8.94e-12	4.4e-11	1.69e-12	9.06e-12	8.86e-11	1.54e-11	4.2e-11	6.94e-11	2.54e-11	6.25e-13	5.19e-12	2.87e-11	6.88e-12	8.83e-11	3.76e-11
0.0494937	2.19e-12	6.75e-12	2.68e-11	2.56e-11	1.01e-10	7.06e-12	6.57e-11	1.56e-11	7.38e-12	2.43e-11	7.38e-12	4.43e-11	3.38e-12	8.75e-12	8.81e-11	1.58e-11	4.22e-11	6.92e-11	2.56e-11	7.5e-13	5.81e-12	2.95e-11	7e-12	8.91e-11	3.68e-11
0.04949	1.72e-12	6.9375e-12	2.67e-11	2.54e-11	1.02e-10	7.81e-12	6.48e-11	1.64e-11	6e-12	2.41e-11	6.56e-12	4.51e-11	3.44e-12	8.56e-12	8.78e-11	1.67e-11	4.13e-11	6.96e-11	2.53e-11	8.75e-13	6.5e-12	3.03e-11	6.94e-12	8.9e-11	3.61e-11
0.0494862	-7.81e-13	6.5625e-12	2.67e-11	2.53e-11	1.02e-10	9.44e-12	6.47e-11	1.72e-11	5.63e-12	2.38e-11	6.44e-12	4.53e-11	2.69e-12	8.38e-12	8.74e-11	1.69e-11	4.09e-11	7.06e-11	2.6e-11	1e-12	7.25e-12	3.01e-11	7.5e-12	8.79e-11	3.57e-11
0.0494825	-2.66e-12	7.0625e-12	2.69e-11	2.53e-11	1.01e-10	1.09e-11	6.53e-11	1.69e-11	6.19e-12	2.34e-11	6.94e-12	4.53e-11	1.63e-12	8.31e-12	8.72e-11	1.81e-11	4.14e-11	7.13e-11	2.64e-11	1.06e-12	8.06e-12	3.02e-11	9.06e-12	8.71e-11	3.62e-11
0.0494788	-4.06e-12	7.6875e-12	2.71e-11	2.54e-11	1.01e-10	1.22e-11	6.56e-11	1.74e-11	6.44e-12	2.39e-11	6.88e-12	4.53e-11	1.56e-12	8.31e-12	8.7e-11	1.83e-11	4.18e-11	7.13e-11	2.71e-11	1.19e-12	8.88e-12	3.11e-11	1.08e-11	8.74e-11	3.68e-11
0.049475	-5.31e-12	7.125e-12	2.76e-11	2.57e-11	1e-10	1.16e-11	6.65e-11	1.74e-11	6.56e-12	2.34e-11	6.19e-12	4.62e-11	1.94e-12	8.38e-12	8.68e-11	1.76e-11	4.23e-11	7.1e-11	2.66e-11	1.25e-12	9.63e-12	3.17e-11	1.15e-11	8.81e-11	3.77e-11
0.0494713	-4.53e-12	6.75e-12	2.81e-11	2.61e-11	1e-10	1.03e-11	6.67e-11	1.66e-11	5.63e-12	2.36e-11	6.69e-12	4.58e-11	2.63e-12	8.5e-12	8.66e-11	1.64e-11	4.24e-11	7.16e-11	2.66e-11	1.25e-12	1.03e-11	3.04e-11	1.09e-11	8.88e-11	3.74e-11
0.0494675	-2.03e-12	5.9375e-12	2.87e-11	2.65e-11	9.96e-11	9.75e-12	6.54e-11	1.57e-11	5.81e-12	2.43e-11	6.56e-12	4.34e-11	3.69e-12	8.69e-12	8.64e-11	1.56e-11	4.13e-11	7.22e-11	2.84e-11	1.25e-12	1.09e-11	2.94e-11	9.81e-12	8.97e-11	3.64e-11
0.0494637	-3.13e-13	6.3125e-12	2.94e-11	2.68e-11	9.94e-11	9.38e-12	6.39e-11	1.55e-11	6.69e-12	2.45e-11	6.06e-12	4.24e-11	4.19e-12	8.88e-12	8.64e-11	1.64e-11	4.18e-11	7.2e-11	2.89e-11	1.13e-12	1.14e-11	2.89e-11	8.75e-12	9.08e-11	3.61e-11
0.04946	9.38e-13	7.125e-12	2.99e-11	2.7e-11	9.92e-11	9.38e-12	6.34e-11	1.48e-11	8.13e-12	2.49e-11	5.75e-12	4.19e-11	3.81e-12	9.06e-12	8.64e-11	1.55e-11	4.23e-11	7.26e-11	2.87e-11	1.06e-12	1.16e-11	2.94e-11	1.04e-11	8.94e-11	3.77e-11
0.0494562	2.03e-12	6.75e-12	3.03e-11	2.69e-11	9.91e-11	9.69e-12	6.35e-11	1.48e-11	8.44e-12	2.39e-11	5.38e-12	4.16e-11	3.81e-12	9.13e-12	8.67e-11	1.51e-11	4.14e-11	7.28e-11	2.79e-11	1e-12	1.17e-11	2.84e-11	1.01e-11	9.05e-11	3.87e-11
0.0494525	2.66e-12	6.5e-12	3.05e-11	2.68e-11	9.9e-11	9.81e-12	6.48e-11	1.59e-11	7.19e-12	2.27e-11	5.88e-12	4.13e-11	3.56e-12	9.13e-12	8.71e-11	1.68e-11	4.03e-11	7.26e-11	2.83e-11	1.06e-12	1.16e-11	2.73e-11	1.06e-11	9.14e-11	3.86e-11
0.0494488	6.25e-13	7.1875e-12	3.05e-11	2.66e-11	9.89e-11	9e-12	6.55e-11	1.7e-11	6.94e-12	2.19e-11	6.56e-12	4.06e-11	3.5e-12	9e-12	8.76e-11	1.74e-11	3.99e-11	7.26e-11	2.91e-11	1.13e-12	1.15e-11	2.76e-11	1.12e-11	9.06e-11	3.85e-11
0.049445	-1.56e-12	8.25e-12	3.03e-11	2.64e-11	9.88e-11	8.19e-12	6.49e-11	1.69e-11	6.75e-12	2.26e-11	7.81e-12	3.99e-11	3.19e-12	8.75e-12	8.81e-11	1.81e-11	4.06e-11	7.21e-11	2.91e-11	1.31e-12	1.14e-11	2.72e-11	1.11e-11	9.04e-11	3.84e-11
0.0494412	-1.72e-12	7.1875e-12	2.98e-11	2.63e-11	9.86e-11	8.38e-12	6.36e-11	1.58e-11	6.56e-12	2.39e-11	9.31e-12	4.13e-11	3.38e-12	8.44e-12	8.84e-11	1.91e-11	4.14e-11	7.23e-11	2.89e-11	1.63e-12	1.13e-11	2.64e-11	1.11e-11	9.05e-11	3.79e-11
0.0494375	-1.41e-12	6.4375e-12	2.93e-11	2.65e-11	9.83e-11	9.5e-12	6.34e-11	1.52e-11	5.94e-12	2.37e-11	1.01e-11	4.3e-11	3.75e-12	8.13e-12	8.86e-11	1.93e-11	4.22e-11	7.33e-11	2.99e-11	1.94e-12	1.13e-11	2.75e-11	1.14e-11	9.06e-11	3.67e-11
0.0494337	-9.38e-13	6.25e-12	2.88e-11	2.68e-11	9.8e-11	1e-11	6.43e-11	1.44e-11	4.31e-12	2.41e-11	1e-11	4.31e-11	4.13e-12	7.88e-12	8.84e-11	1.81e-11	4.25e-11	7.24e-11	3.04e-11	2.31e-12	1.14e-11	2.85e-11	1.29e-11	8.99e-11	3.54e-11
0.04943	-1.09e-12	7.375e-12	2.84e-11	2.73e-11	9.77e-11	9.31e-12	6.51e-11	1.44e-11	3.88e-12	2.39e-11	9.56e-12	4.22e-11	4.25e-12	7.69e-12	8.81e-11	1.59e-11	4.13e-11	7.16e-11	2.98e-11	2.63e-12	1.13e-11	2.91e-11	1.39e-11	8.96e-11	3.59e-11
0.0494263	-1.72e-12	8.125e-12	2.82e-11	2.76e-11	9.75e-11	9.19e-12	6.59e-11	1.49e-11	4.44e-12	2.48e-11	9.19e-12	4.19e-11	3.75e-12	7.63e-12	8.76e-11	1.52e-11	4.01e-11	7.21e-11	2.98e-11	2.94e-12	1.13e-11	2.99e-11	1.4e-11	8.98e-11	3.64e-11
0.0494225	-2.19e-12	8.3125e-12	2.83e-11	2.78e-11	9.73e-11	9.06e-12	6.68e-11	1.54e-11	4.19e-12	2.59e-11	1.01e-11	4.21e-11	4.19e-12	7.56e-12	8.7e-11	1.46e-11	4.03e-11	7.31e-11	3e-11	3.06e-12	1.11e-11	2.96e-11	1.38e-11	9.01e-11	3.65e-11
0.0494188	-1.09e-12	7.9375e-12	2.86e-11	2.78e-11	9.73e-11	8.38e-12	6.78e-11	1.6e-11	4.63e-12	2.51e-11	1.05e-11	4.23e-11	4.94e-12	7.63e-12	8.66e-11	1.5e-11	4.06e-11	7.35e-11	2.93e-11	3.13e-12	1.09e-11	2.86e-11	1.37e-11	9.08e-11	3.64e-11
0.049415	-1.56e-13	8.375e-12	2.91e-11	2.76e-11	9.74e-11	8.81e-12	6.89e-11	1.59e-11	5.63e-12	2.49e-11	1e-11	4.21e-11	5.63e-12	7.69e-12	8.63e-11	1.59e-11	3.97e-11	7.38e-11	2.93e-11	3.13e-12	1.06e-11	2.79e-11	1.44e-11	9.08e-11	3.69e-11
0.0494112	-7.81e-13	7.5e-12	2.96e-11	2.71e-11	9.76e-11	9.5e-12	6.93e-11	1.58e-11	5.75e-12	2.45e-11	1.04e-11	4.08e-11	5.25e-12	7.75e-12	8.61e-11	1.64e-11	3.86e-11	7.38e-11	2.89e-11	3e-12	1.03e-11	2.72e-11	1.43e-11	9.03e-11	3.78e-11
0.0494075	-2.19e-12	7.5625e-12	3e-11	2.66e-11	9.78e-11	9.31e-12	6.94e-11	1.66e-11	5.13e-12	2.4e-11	1.1e-11	4.01e-11	4.44e-12	7.81e-12	8.6e-11	1.61e-11	3.9e-11	7.31e-11	2.96e-11	2.81e-12	9.94e-12	2.69e-11	1.31e-11	8.97e-11	3.78e-11
0.0494037	-1.25e-12	7.875e-12	3.02e-11	2.62e-11	9.8e-11	8.44e-12	6.94e-11	1.74e-11	4.44e-12	2.37e-11	1.22e-11	4.08e-11	5.06e-12	7.88e-12	8.59e-11	1.46e-11	4.06e-11	7.19e-11	2.98e-11	2.75e-12	9.5e-12	2.7e-11	1.15e-11	8.98e-11	3.83e-11
0.0494	-2.66e-12	8.3125e-12	3.02e-11	2.58e-11	9.83e-11	8e-12	6.94e-11	1.72e-11	3.94e-12	2.43e-11	1.21e-11	4.13e-11	6.25e-12	7.94e-12	8.58e-11	1.46e-11	4.21e-11	7.19e-11	2.95e-11	2.75e-12	9.13e-12	2.71e-11	1.23e-11	8.92e-11	3.9e-11
0.0493963	-3.75e-12	8.4375e-12	3.01e-11	2.55e-11	9.86e-11	7.38e-12	6.93e-11	1.73e-11	4.31e-12	2.39e-11	1.09e-11	4.12e-11	6.13e-12	7.88e-12	8.56e-11	1.46e-11	4.43e-11	7.23e-11	2.91e-11	2.88e-12	8.81e-12	2.77e-11	1.41e-11	8.84e-11	3.93e-11
0.0493925	-3.13e-12	8.875e-12	2.98e-11	2.53e-11	9.89e-11	7.81e-12	6.94e-11	1.68e-11	4.5e-12	2.38e-11	9.44e-12	4.09e-11	5.31e-12	7.88e-12	8.54e-11	1.39e-11	4.48e-11	7.29e-11	2.92e-11	3.13e-12	8.5e-12	2.83e-11	1.41e-11	8.78e-11	3.9e-11
0.0493888	-3.59e-12	8.5625e-12	2.96e-11	2.5e-11	9.91e-11	9.25e-12	6.96e-11	1.69e-11	4.75e-12	2.43e-11	9.5e-12	4.18e-11	4.44e-12	7.75e-12	8.52e-11	1.45e-11	4.41e-11	7.36e-11	2.91e-11	3.44e-12	8.25e-12	2.89e-11	1.33e-11	8.79e-11	3.88e-11
0.049385	-5.78e-12	8.4375e-12	2.94e-11	2.49e-11	9.93e-11	1.03e-11	6.9e-11	1.81e-11	5.44e-12	2.42e-11	9.38e-12	4.36e-11	3e-12	7.69e-12	8.51e-11	1.53e-11	4.38e-11	7.31e-11	2.95e-11	3.75e-12	8e-12	2.94e-11	1.43e-11	8.84e-11	3.84e-11
0.0493812	-7.66e-12	8.1875e-12	2.94e-11	2.48e-11	9.95e-11	1.06e-11	6.76e-11	1.84e-11	5e-12	2.38e-11	9.25e-12	4.41e-11	6.88e-13	7.56e-12	8.5e-11	1.57e-11	4.25e-11	7.29e-11	2.88e-11	4e-12	7.75e-12	3.03e-11	1.54e-11	8.81e-11	3.81e-11
0.0493775	-9.84e-12	7.8125e-12	2.95e-11	2.49e-11	9.96e-11	1.14e-11	6.66e-11	1.84e-11	4.63e-12	2.44e-11	9.38e-12	4.32e-11	8.13e-13	7.44e-12	8.5e-11	1.69e-11	4.14e-11	7.33e-11	2.84e-11	4.06e-12	7.44e-12	3.04e-11	1.39e-11	8.85e-11	3.84e-11
0.0493737	-1.23e-11	7.25e-12	2.95e-11	2.5e-11	9.96e-11	1.16e-11	6.62e-11	1.81e-11	5.63e-12	2.34e-11	1.03e-11	4.3e-11	1.94e-12	7.38e-12	8.51e-11	1.73e-11	4.11e-11	7.31e-11	2.83e-11	4e-12	7.06e-12	2.94e-11	1.29e-11	8.86e-11	3.85e-11
0.04937	-1.39e-11	6.25e-12	2.94e-11	2.52e-11	9.96e-11	9.94e-12	6.67e-11	1.83e-11	5.13e-12	2.3e-11	1.16e-11	4.36e-11	2.06e-12	7.31e-12	8.52e-11	1.67e-11	3.99e-11	7.28e-11	2.83e-11	3.88e-12	6.63e-12	2.89e-11	1.43e-11	8.79e-11	3.84e-11
0.0493663	-1.44e-11	6.4375e-12	2.93e-11	2.53e-11	9.96e-11	8.44e-12	6.73e-11	1.73e-11	4.69e-12	2.39e-11	1.2e-11	4.43e-11	2.38e-12	7.38e-12	8.53e-11	1.56e-11	3.85e-11	7.29e-11	2.89e-11	3.63e-12	6.13e-12	2.83e-11	1.55e-11	8.78e-11	3.83e-11
0.0493625	-1.34e-11	7.25e-12	2.89e-11	2.53e-11	9.95e-11	7.81e-12	6.74e-11	1.54e-11	6.25e-12	2.54e-11	1.19e-11	4.4e-11	2.81e-12	7.44e-12	8.54e-11	1.5e-11	3.76e-11	7.25e-11	2.86e-11	3.44e-12	5.75e-12	2.8e-11	1.48e-11	8.84e-11	3.85e-11
0.0493588	-1.25e-11	7.8125e-12	2.86e-11	2.53e-11	9.94e-11	7.31e-12	6.64e-11	1.55e-11	7.94e-12	2.59e-11	1.2e-11	4.39e-11	2.31e-12	7.56e-12	8.55e-11	1.56e-11	3.73e-11	7.29e-11	2.86e-11	3.31e-12	5.44e-12	2.78e-11	1.51e-11	8.82e-11	3.93e-11
0.049355	-1.22e-11	7.625e-12	2.82e-11	2.51e-11	9.95e-11	7.31e-12	6.58e-11	1.67e-11	8.19e-12	2.49e-11	1.16e-11	4.36e-11	1.88e-12	7.75e-12	8.56e-11	1.7e-11	3.8e-11	7.33e-11	2.88e-11	3.31e-12	5.25e-12	2.81e-11	1.48e-11	8.73e-11	3.92e-11
0.0493512	-1.25e-11	8.0625e-12	2.78e-11	2.48e-11	9.96e-11	8.56e-12	6.64e-11	1.68e-11	8.19e-12	2.51e-11	1.11e-11	4.2e-11	2.69e-12	7.88e-12	8.56e-11	1.81e-11	3.83e-11	7.31e-11	2.82e-11	3.25e-12	5.19e-12	2.91e-11	1.38e-11	8.73e-11	3.8e-11
0.0493475	-1.19e-11	8e-12	2.74e-11	2.46e-11	9.97e-11	8.38e-12	6.7e-11	1.61e-11	7.69e-12	2.56e-11	1.18e-11	4.01e-11	2.06e-12	8.06e-12	8.56e-11	1.78e-11	3.71e-11	7.23e-11	2.82e-11	3.31e-12	5.31e-12	2.96e-11	1.45e-11	8.9e-11	3.74e-11
0.0493437	-1.05e-11	7.3125e-12	2.69e-11	2.44e-11	9.98e-11	8.44e-12	6.73e-11	1.51e-11	7.75e-12	2.48e-11	1.32e-11	3.89e-11	1.63e-12	8.19e-12	8.55e-11	1.69e-11	3.76e-11	7.15e-11	2.78e-11	3.38e-12	5.5e-12	2.9e-11	1.54e-11	9.14e-11	3.71e-11
0.04934	-1.06e-11	7.125e-12	2.63e-11	2.42e-11	9.99e-11	9.5e-12	6.74e-11	1.5e-11	8.75e-12	2.42e-11	1.39e-11	3.92e-11	2.94e-12	8.38e-12	8.53e-11	1.69e-11	3.8e-11	7.15e-11	2.78e-11	3.5e-12	5.69e-12	2.84e-11	1.51e-11	9.13e-11	3.69e-11
0.0493363	-1.23e-11	6.75e-12	2.55e-11	2.41e-11	9.99e-11	9.81e-12	6.74e-11	1.55e-11	9.44e-12	2.36e-11	1.34e-11	3.89e-11	3.5e-12	8.56e-12	8.51e-11	1.69e-11	3.81e-11	7.19e-11	2.73e-11	3.69e-12	5.88e-12	2.99e-11	1.55e-11	9.06e-11	3.78e-11
0.0493325	-1.28e-11	6.8125e-12	2.46e-11	2.4e-11	9.99e-11	9.75e-12	6.59e-11	1.54e-11	8.63e-12	2.42e-11	1.27e-11	3.87e-11	2.94e-12	8.75e-12	8.48e-11	1.76e-11	3.91e-11	7.21e-11	2.69e-11	3.94e-12	6.06e-12	3.08e-11	1.43e-11	8.98e-11	3.87e-11
0.0493288	-1.17e-11	6.1875e-12	2.38e-11	2.4e-11	9.99e-11	9.5e-12	6.43e-11	1.55e-11	8.56e-12	2.38e-11	1.21e-11	3.85e-11	2.5e-12	8.88e-12	8.46e-11	1.82e-11	3.98e-11	7.21e-11	2.7e-11	4.19e-12	6.13e-12	3.11e-11	1.44e-11	8.96e-11	3.87e-11
0.049325	-1.05e-11	5.5625e-12	2.32e-11	2.42e-11	9.99e-11	1.07e-11	6.42e-11	1.54e-11	8.31e-12	2.39e-11	1.21e-11	3.84e-11	2.63e-12	9.06e-12	8.44e-11	1.8e-11	3.93e-11	7.07e-11	2.64e-11	4.38e-12	6.31e-12	3.13e-11	1.38e-11	8.91e-11	3.82e-11
0.0493212	-1e-11	5.375e-12	2.28e-11	2.44e-11	9.98e-11	1.16e-11	6.41e-11	1.44e-11	8.44e-12	2.43e-11	1.11e-11	3.82e-11	2.88e-12	9.19e-12	8.42e-11	1.88e-11	3.85e-11	7.08e-11	2.61e-11	4.5e-12	6.56e-12	3.08e-11	1.26e-11	8.88e-11	3.82e-11
0.0493175	-9.22e-12	6.625e-12	2.28e-11	2.49e-11	9.98e-11	1.09e-11	6.36e-11	1.4e-11	7.75e-12	2.47e-11	1.08e-11	3.79e-11	2.25e-12	9.31e-12	8.41e-11	1.88e-11	3.79e-11	7.08e-11	2.54e-11	4.5e-12	7e-12	3.13e-11	1.29e-11	8.94e-11	3.95e-11
0.0493138	-9.38e-12	7e-12	2.28e-11	2.53e-11	9.96e-11	1.06e-11	6.39e-11	1.41e-11	7.5e-12	2.48e-11	1.16e-11	3.91e-11	2.25e-12	9.44e-12	8.41e-11	1.89e-11	3.8e-11	7.12e-11	2.6e-11	4.5e-12	7.5e-12	3.16e-11	1.23e-11	9.04e-11	4.01e-11
0.04931	-9.22e-12	6.0625e-12	2.31e-11	2.56e-11	9.96e-11	1.02e-11	6.41e-11	1.44e-11	8e-12	2.49e-11	1.19e-11	3.89e-11	3.56e-12	9.63e-12	8.41e-11	1.92e-11	3.82e-11	7.16e-11	2.74e-11	4.5e-12	8.06e-12	3.18e-11	1.34e-11	8.99e-11	3.96e-11
0.0493063	-9.22e-12	5.5625e-12	2.33e-11	2.59e-11	9.95e-11	9.81e-12	6.52e-11	1.53e-11	7.88e-12	2.52e-11	1.14e-11	3.89e-11	3.81e-12	9.75e-12	8.41e-11	1.9e-11	3.76e-11	7.21e-11	2.77e-11	4.5e-12	8.56e-12	3.22e-11	1.37e-11	8.96e-11	3.88e-11
0.0493025	-9.53e-12	5.625e-12	2.37e-11	2.59e-11	9.96e-11	9.06e-12	6.64e-11	1.48e-11	7.38e-12	2.41e-11	1.14e-11	3.94e-11	3.56e-12	9.88e-12	8.42e-11	1.88e-11	3.77e-11	7.19e-11	2.69e-11	4.56e-12	8.88e-12	3.08e-11	1.29e-11	8.98e-11	3.81e-11
0.0492987	-1.02e-11	4.9375e-12	2.41e-11	2.59e-11	9.96e-11	9.25e-12	6.69e-11	1.43e-11	7.56e-12	2.31e-11	1.13e-11	4.08e-11	2.81e-12	9.94e-12	8.43e-11	1.84e-11	3.79e-11	7.14e-11	2.66e-11	4.56e-12	9e-12	2.97e-11	1.21e-11	8.96e-11	3.77e-11
0.049295	-9.06e-12	4.75e-12	2.46e-11	2.59e-11	9.98e-11	9.63e-12	6.68e-11	1.44e-11	8.38e-12	2.33e-11	1.09e-11	4.13e-11	2.25e-12	9.94e-12	8.43e-11	1.84e-11	3.8e-11	7.16e-11	2.71e-11	4.63e-12	8.94e-12	3e-11	1.23e-11	8.96e-11	3.82e-11
0.0492912	-6.88e-12	5.0625e-12	2.5e-11	2.59e-11	1e-10	1.05e-11	6.53e-11	1.51e-11	8.44e-12	2.37e-11	1.07e-11	4.16e-11	2.63e-12	9.81e-12	8.44e-11	1.88e-11	3.79e-11	7.17e-11	2.68e-11	4.69e-12	8.69e-12	3.05e-11	1.32e-11	8.89e-11	3.8e-11
0.0492875	-6.25e-12	5.3125e-12	2.54e-11	2.61e-11	1e-10	1.16e-11	6.43e-11	1.52e-11	8.5e-12	2.38e-11	9.94e-12	4.31e-11	3.13e-12	9.63e-12	8.44e-11	1.82e-11	3.86e-11	7.14e-11	2.59e-11	4.69e-12	8.25e-12	3.03e-11	1.36e-11	8.86e-11	3.75e-11
0.0492838	-6.25e-12	6.125e-12	2.56e-11	2.63e-11	1.01e-10	1.18e-11	6.38e-11	1.54e-11	8.44e-12	2.38e-11	9.69e-12	4.39e-11	3.75e-12	9.38e-12	8.45e-11	1.73e-11	3.93e-11	7.13e-11	2.57e-11	4.75e-12	7.81e-12	2.96e-11	1.26e-11	8.73e-11	3.76e-11
0.04928	-7.03e-12	6.4375e-12	2.57e-11	2.67e-11	1.01e-10	1.16e-11	6.36e-11	1.53e-11	8.31e-12	2.34e-11	9.88e-12	4.36e-11	4.06e-12	9.13e-12	8.46e-11	1.54e-11	3.88e-11	7.05e-11	2.49e-11	4.88e-12	7.38e-12	2.93e-11	9.94e-12	8.67e-11	3.83e-11
0.0492763	-8.13e-12	6.125e-12	2.55e-11	2.7e-11	1.01e-10	1.09e-11	6.39e-11	1.54e-11	9.81e-12	2.3e-11	1.03e-11	4.33e-11	4.31e-12	8.88e-12	8.48e-11	1.45e-11	3.92e-11	7.04e-11	2.48e-11	4.94e-12	7e-12	2.93e-11	9.25e-12	8.69e-11	3.93e-11
0.0492725	-8.44e-12	5.25e-12	2.52e-11	2.73e-11	1.01e-10	9.38e-12	6.41e-11	1.48e-11	1.03e-11	2.25e-11	9.88e-12	4.38e-11	4.88e-12	8.63e-12	8.5e-11	1.38e-11	3.88e-11	6.94e-11	2.51e-11	5e-12	6.81e-12	2.96e-11	1e-11	8.6e-11	3.95e-11
0.0492687	-7.19e-12	5.25e-12	2.48e-11	2.74e-11	1.01e-10	8.75e-12	6.41e-11	1.43e-11	1.08e-11	2.23e-11	9.88e-12	4.37e-11	5.06e-12	8.38e-12	8.53e-11	1.42e-11	3.96e-11	6.82e-11	2.43e-11	4.94e-12	6.69e-12	2.98e-11	1.08e-11	8.67e-11	3.92e-11
0.049265	-5.94e-12	5.875e-12	2.44e-11	2.74e-11	1.01e-10	9.38e-12	6.39e-11	1.52e-11	1e-11	2.26e-11	9.25e-12	4.42e-11	4.75e-12	8.25e-12	8.55e-11	1.54e-11	4.04e-11	6.82e-11	2.34e-11	4.81e-12	6.63e-12	2.94e-11	1.08e-11	8.79e-11	3.93e-11
0.0492612	-6.56e-12	6.3125e-12	2.4e-11	2.73e-11	1.01e-10	8.63e-12	6.39e-11	1.6e-11	8.88e-12	2.27e-11	8.31e-12	4.49e-11	4.63e-12	8.06e-12	8.58e-11	1.56e-11	4.04e-11	6.86e-11	2.33e-11	4.56e-12	6.63e-12	2.89e-11	1.01e-11	8.92e-11	3.96e-11
0.0492575	-7.5e-12	6.75e-12	2.38e-11	2.69e-11	1.01e-10	7.25e-12	6.38e-11	1.66e-11	9.25e-12	2.27e-11	8.19e-12	4.63e-11	3.81e-12	8e-12	8.6e-11	1.66e-11	3.99e-11	6.93e-11	2.29e-11	4.31e-12	6.5e-12	2.92e-11	1.09e-11	8.98e-11	3.96e-11
0.0492538	-8.13e-12	5.5625e-12	2.38e-11	2.67e-11	1.01e-10	7.5e-12	6.41e-11	1.68e-11	9.38e-12	2.29e-11	8e-12	4.69e-11	3.75e-12	8e-12	8.61e-11	1.63e-11	3.98e-11	6.94e-11	2.28e-11	4.06e-12	6.44e-12	2.89e-11	1.14e-11	8.92e-11	3.92e-11
0.04925	-7.19e-12	4.375e-12	2.41e-11	2.64e-11	1.01e-10	8.88e-12	6.34e-11	1.62e-11	9.56e-12	2.34e-11	8.25e-12	4.74e-11	3.75e-12	8e-12	8.61e-11	1.61e-11	4.08e-11	6.86e-11	2.29e-11	3.88e-12	6.38e-12	2.81e-11	1.06e-11	8.83e-11	3.83e-11
0.0492463	-7.97e-12	3.8125e-12	2.45e-11	2.62e-11	1.01e-10	1.05e-11	6.34e-11	1.68e-11	8.69e-12	2.39e-11	8.94e-12	4.79e-11	3.25e-12	8.13e-12	8.59e-11	1.68e-11	4.22e-11	6.83e-11	2.36e-11	3.75e-12	6.5e-12	2.81e-11	1.06e-11	8.85e-11	3.8e-11
0.0492425	-1e-11	4e-12	2.51e-11	2.61e-11	1.01e-10	1.23e-11	6.33e-11	1.69e-11	8.5e-12	2.46e-11	8.94e-12	4.81e-11	3.38e-12	8.31e-12	8.57e-11	1.64e-11	4.25e-11	6.78e-11	2.35e-11	3.75e-12	6.75e-12	2.79e-11	1.19e-11	8.88e-11	3.8e-11
0.0492387	-1.09e-11	4.0625e-12	2.58e-11	2.61e-11	1.01e-10	1.37e-11	6.27e-11	1.66e-11	8.63e-12	2.48e-11	9.06e-12	4.71e-11	2.88e-12	8.56e-12	8.53e-11	1.68e-11	4.1e-11	6.7e-11	2.28e-11	3.88e-12	7.13e-12	2.77e-11	1.42e-11	8.81e-11	3.79e-11
0.049235	-1.03e-11	4.4375e-12	2.64e-11	2.61e-11	1.01e-10	1.46e-11	6.31e-11	1.62e-11	8.75e-12	2.44e-11	9.94e-12	4.61e-11	2.38e-12	8.88e-12	8.49e-11	1.73e-11	4.07e-11	6.66e-11	2.36e-11	4.13e-12	7.5e-12	2.78e-11	1.41e-11	8.73e-11	3.85e-11
0.0492312	-1e-11	5e-12	2.71e-11	2.61e-11	1.01e-10	1.46e-11	6.33e-11	1.58e-11	8.94e-12	2.47e-11	1.11e-11	4.63e-11	1.94e-12	9.31e-12	8.45e-11	1.61e-11	4.04e-11	6.73e-11	2.44e-11	4.38e-12	7.88e-12	2.76e-11	1.24e-11	8.79e-11	3.95e-11
0.0492275	-7.97e-12	5e-12	2.76e-11	2.63e-11	1.01e-10	1.41e-11	6.26e-11	1.55e-11	9.56e-12	2.47e-11	1.21e-11	4.67e-11	1.56e-12	9.75e-12	8.43e-11	1.44e-11	4.09e-11	6.86e-11	2.49e-11	4.69e-12	8.06e-12	2.69e-11	1.33e-11	8.95e-11	3.98e-11
0.0492238	-6.09e-12	3.75e-12	2.79e-11	2.64e-11	1.02e-10	1.58e-11	6.15e-11	1.52e-11	1.04e-11	2.41e-11	1.23e-11	4.74e-11	2.06e-12	1.03e-11	8.41e-11	1.46e-11	4.17e-11	6.86e-11	2.43e-11	5e-12	8.13e-12	2.7e-11	1.44e-11	8.99e-11	3.94e-11
0.04922	-5.78e-12	2.6875e-12	2.81e-11	2.66e-11	1.02e-10	1.72e-11	6.26e-11	1.53e-11	1.02e-11	2.33e-11	1.14e-11	4.73e-11	2.38e-12	1.07e-11	8.41e-11	1.59e-11	4.16e-11	6.74e-11	2.36e-11	5.31e-12	8.06e-12	2.75e-11	1.54e-11	8.91e-11	4.01e-11
0.0492163	-7.19e-12	2.625e-12	2.82e-11	2.66e-11	1.02e-10	1.67e-11	6.36e-11	1.49e-11	9.38e-12	2.29e-11	1.09e-11	4.71e-11	2e-12	1.11e-11	8.43e-11	1.61e-11	4.18e-11	6.7e-11	2.41e-11	5.56e-12	7.88e-12	2.77e-11	1.59e-11	8.91e-11	4.05e-11
0.0492125	-7.5e-12	3.375e-12	2.82e-11	2.66e-11	1.02e-10	1.58e-11	6.38e-11	1.46e-11	9.19e-12	2.39e-11	1.09e-11	4.7e-11	1.88e-12	1.14e-11	8.46e-11	1.59e-11	4.13e-11	6.72e-11	2.47e-11	5.81e-12	7.69e-12	2.77e-11	1.59e-11	8.94e-11	4.05e-11
0.0492087	-8.13e-12	4.0625e-12	2.81e-11	2.64e-11	1.02e-10	1.61e-11	6.43e-11	1.39e-11	9.31e-12	2.54e-11	1.03e-11	4.74e-11	2.13e-12	1.16e-11	8.5e-11	1.5e-11	4.11e-11	6.69e-11	2.5e-11	6e-12	7.5e-12	2.81e-11	1.56e-11	8.99e-11	4.09e-11
0.049205	-7.81e-12	4.75e-12	2.79e-11	2.61e-11	1.02e-10	1.61e-11	6.38e-11	1.39e-11	1.06e-11	2.59e-11	1.04e-11	4.87e-11	2.13e-12	1.17e-11	8.54e-11	1.51e-11	4.01e-11	6.75e-11	2.53e-11	6.13e-12	7.31e-12	2.86e-11	1.47e-11	8.9e-11	4.09e-11
0.0492013	-6.72e-12	4.8125e-12	2.77e-11	2.56e-11	1.02e-10	1.64e-11	6.16e-11	1.56e-11	1.14e-11	2.76e-11	1.11e-11	4.91e-11	1.44e-12	1.17e-11	8.56e-11	1.56e-11	3.94e-11	6.83e-11	2.52e-11	6.25e-12	7.25e-12	2.88e-11	1.28e-11	8.89e-11	4.07e-11
0.0491975	-4.84e-12	5.8125e-12	2.75e-11	2.5e-11	1.02e-10	1.65e-11	6.07e-11	1.61e-11	1.17e-11	2.85e-11	1.13e-11	4.99e-11	2.06e-12	1.16e-11	8.58e-11	1.54e-11	3.96e-11	6.88e-11	2.53e-11	6.31e-12	7.25e-12	2.82e-11	1.44e-11	8.91e-11	4.05e-11
0.0491938	-5e-12	6.4375e-12	2.73e-11	2.46e-11	1.02e-10	1.64e-11	6.21e-11	1.57e-11	1.08e-11	2.71e-11	1.12e-11	5.03e-11	3.19e-12	1.16e-11	8.57e-11	1.59e-11	3.97e-11	6.85e-11	2.52e-11	6.31e-12	7.25e-12	2.86e-11	1.6e-11	8.83e-11	4.03e-11
0.04919	-3.91e-12	5.6875e-12	2.72e-11	2.43e-11	1.02e-10	1.69e-11	6.34e-11	1.56e-11	1.02e-11	2.34e-11	1.11e-11	4.91e-11	3.56e-12	1.14e-11	8.54e-11	1.67e-11	3.91e-11	6.76e-11	2.48e-11	6.31e-12	7.31e-12	2.86e-11	1.71e-11	8.81e-11	4e-11
0.0491862	-4.22e-12	4.625e-12	2.71e-11	2.43e-11	1.02e-10	1.66e-11	6.32e-11	1.61e-11	9e-12	2.16e-11	1.04e-11	4.93e-11	3.38e-12	1.12e-11	8.52e-11	1.64e-11	3.8e-11	6.71e-11	2.48e-11	6.31e-12	7.38e-12	2.88e-11	1.73e-11	8.83e-11	3.93e-11
0.0491825	-4.84e-12	4.3125e-12	2.7e-11	2.45e-11	1.02e-10	1.51e-11	6.24e-11	1.68e-11	8.88e-12	2.29e-11	1.01e-11	4.99e-11	2.31e-12	1.09e-11	8.5e-11	1.76e-11	3.81e-11	6.68e-11	2.49e-11	6.31e-12	7.44e-12	2.96e-11	1.56e-11	8.84e-11	3.94e-11
0.0491787	-5e-12	4.625e-12	2.69e-11	2.49e-11	1.02e-10	1.35e-11	6.18e-11	1.78e-11	1.03e-11	2.39e-11	9.44e-12	4.96e-11	1.94e-12	1.06e-11	8.49e-11	1.81e-11	3.83e-11	6.63e-11	2.44e-11	6.25e-12	7.44e-12	3.03e-11	1.44e-11	8.88e-11	4.02e-11
0.049175	-3.13e-12	5.25e-12	2.69e-11	2.54e-11	1.02e-10	1.31e-11	6.23e-11	1.91e-11	1.03e-11	2.45e-11	9e-12	4.95e-11	2.25e-12	1.01e-11	8.51e-11	1.76e-11	3.89e-11	6.64e-11	2.42e-11	6.19e-12	7.38e-12	2.96e-11	1.35e-11	8.94e-11	4.03e-11
0.0491713	-1.09e-12	5.3125e-12	2.69e-11	2.59e-11	1.02e-10	1.33e-11	6.33e-11	1.89e-11	1.1e-11	2.49e-11	8.88e-12	4.87e-11	1.94e-12	9.69e-12	8.54e-11	1.69e-11	3.86e-11	6.68e-11	2.33e-11	6.06e-12	7.19e-12	2.78e-11	1.23e-11	8.88e-11	4.01e-11
0.0491675	3.13e-13	6.25e-12	2.71e-11	2.65e-11	1.02e-10	1.38e-11	6.32e-11	1.88e-11	1.06e-11	2.46e-11	9.5e-12	4.71e-11	1.5e-12	9.19e-12	8.58e-11	1.64e-11	3.83e-11	6.73e-11	2.23e-11	5.88e-12	6.88e-12	2.72e-11	1.11e-11	8.8e-11	3.97e-11
0.0491638	1.09e-12	6.25e-12	2.72e-11	2.7e-11	1.02e-10	1.29e-11	6.25e-11	1.9e-11	1.01e-11	2.35e-11	9.75e-12	4.54e-11	1.75e-12	8.81e-12	8.61e-11	1.61e-11	3.91e-11	6.81e-11	2.27e-11	5.75e-12	6.56e-12	2.66e-11	1.03e-11	8.86e-11	3.9e-11
0.04916	-3.13e-13	5.625e-12	2.74e-11	2.74e-11	1.03e-10	1.19e-11	6.25e-11	1.96e-11	8.44e-12	2.25e-11	9.63e-12	4.45e-11	2.31e-12	8.5e-12	8.64e-11	1.73e-11	4.06e-11	6.86e-11	2.47e-11	5.56e-12	6.19e-12	2.67e-11	1.07e-11	8.92e-11	3.94e-11
0.0491562	-1.88e-12	5.4375e-12	2.76e-11	2.76e-11	1.03e-10	1.16e-11	6.26e-11	2.09e-11	9.06e-12	2.22e-11	1.04e-11	4.38e-11	2.81e-12	8.31e-12	8.67e-11	1.84e-11	4.04e-11	6.91e-11	2.67e-11	5.5e-12	5.94e-12	2.71e-11	1.27e-11	9.01e-11	3.93e-11
0.0491525	-4.22e-12	6.375e-12	2.78e-11	2.78e-11	1.03e-10	1.19e-11	6.25e-11	2.15e-11	1.06e-11	2.29e-11	1.09e-11	4.44e-11	3.19e-12	8.31e-12	8.69e-11	1.9e-11	3.94e-11	6.99e-11	2.75e-11	5.5e-12	5.81e-12	2.72e-11	1.44e-11	9.03e-11	3.97e-11
0.0491487	-5.78e-12	6.6875e-12	2.79e-11	2.78e-11	1.03e-10	1.08e-11	6.19e-11	2.04e-11	1.06e-11	2.34e-11	1.07e-11	4.48e-11	3.13e-12	8.38e-12	8.69e-11	1.84e-11	3.94e-11	7.01e-11	2.69e-11	5.5e-12	5.88e-12	2.7e-11	1.48e-11	9.1e-11	3.86e-11
0.049145	-6.72e-12	5.875e-12	2.82e-11	2.78e-11	1.03e-10	1.03e-11	6.16e-11	1.91e-11	1.02e-11	2.41e-11	9.38e-12	4.53e-11	2.38e-12	8.5e-12	8.69e-11	1.73e-11	4.19e-11	6.98e-11	2.62e-11	5.69e-12	6.06e-12	2.64e-11	1.34e-11	9.12e-11	3.77e-11
0.0491413	-6.72e-12	5.25e-12	2.85e-11	2.77e-11	1.03e-10	9.38e-12	6.19e-11	1.88e-11	1.03e-11	2.51e-11	8.56e-12	4.58e-11	2.19e-12	8.69e-12	8.66e-11	1.73e-11	4.33e-11	6.96e-11	2.64e-11	5.88e-12	6.38e-12	2.56e-11	1.27e-11	9.09e-11	3.74e-11
0.0491375	-6.41e-12	6.25e-12	2.89e-11	2.76e-11	1.03e-10	8.13e-12	6.3e-11	1.88e-11	1.08e-11	2.61e-11	8.13e-12	4.43e-11	2.25e-12	8.94e-12	8.61e-11	1.72e-11	4.19e-11	6.99e-11	2.71e-11	6.13e-12	6.75e-12	2.52e-11	1.29e-11	9.02e-11	3.69e-11
0.0491338	-6.25e-12	6.8125e-12	2.94e-11	2.75e-11	1.03e-10	7.19e-12	6.23e-11	1.84e-11	1.19e-11	2.61e-11	8e-12	4.33e-11	2.88e-12	9.19e-12	8.54e-11	1.66e-11	4.01e-11	7e-11	2.71e-11	6.31e-12	7.06e-12	2.52e-11	1.33e-11	8.94e-11	3.73e-11
0.04913	-6.09e-12	6.1875e-12	2.99e-11	2.74e-11	1.03e-10	7.25e-12	6.09e-11	1.76e-11	1.33e-11	2.58e-11	8.31e-12	4.18e-11	3.63e-12	9.44e-12	8.46e-11	1.71e-11	3.87e-11	7e-11	2.73e-11	6.44e-12	7.38e-12	2.48e-11	1.34e-11	8.93e-11	3.8e-11
0.0491262	-4.38e-12	6.4375e-12	3.04e-11	2.73e-11	1.03e-10	7.81e-12	6.09e-11	1.71e-11	1.36e-11	2.51e-11	8.44e-12	4.09e-11	3.38e-12	9.63e-12	8.36e-11	1.7e-11	3.82e-11	6.98e-11	2.76e-11	6.5e-12	7.63e-12	2.44e-11	1.26e-11	9.06e-11	3.87e-11
0.0491225	-3.28e-12	7.8125e-12	3.09e-11	2.71e-11	1.02e-10	8e-12	6.16e-11	1.75e-11	1.24e-11	2.44e-11	8e-12	3.97e-11	3.25e-12	9.75e-12	8.26e-11	1.73e-11	3.8e-11	6.84e-11	2.68e-11	6.5e-12	7.81e-12	2.48e-11	1.36e-11	9.05e-11	3.9e-11
0.0491187	-3.44e-12	8.5625e-12	3.12e-11	2.71e-11	1.02e-10	9.69e-12	6.25e-11	1.73e-11	1.19e-11	2.31e-11	7.06e-12	3.91e-11	3.75e-12	9.75e-12	8.18e-11	1.74e-11	3.67e-11	6.79e-11	2.58e-11	6.38e-12	8e-12	2.64e-11	1.41e-11	8.89e-11	3.83e-11
0.049115	-3.28e-12	8.75e-12	3.15e-11	2.73e-11	1.02e-10	1.16e-11	6.21e-11	1.61e-11	1.13e-11	2.28e-11	7.19e-12	3.99e-11	3.75e-12	9.69e-12	8.11e-11	1.73e-11	3.63e-11	6.81e-11	2.57e-11	6.25e-12	8.19e-12	2.79e-11	1.33e-11	8.87e-11	3.77e-11
0.0491113	-3.13e-12	8.4375e-12	3.18e-11	2.75e-11	1.02e-10	1.19e-11	6.16e-11	1.6e-11	1.16e-11	2.38e-11	7.69e-12	4.01e-11	3.56e-12	9.56e-12	8.08e-11	1.73e-11	3.77e-11	6.9e-11	2.63e-11	6.13e-12	8.25e-12	2.73e-11	1.23e-11	9.02e-11	3.83e-11
0.0491075	-2.97e-12	7.6875e-12	3.19e-11	2.79e-11	1.02e-10	1.19e-11	6.21e-11	1.64e-11	1.18e-11	2.36e-11	8.31e-12	3.99e-11	3e-12	9.38e-12	8.06e-11	1.73e-11	3.83e-11	6.94e-11	2.56e-11	6e-12	8.25e-12	2.66e-11	1.29e-11	9.08e-11	4e-11
0.0491038	-2.81e-12	6.625e-12	3.21e-11	2.84e-11	1.03e-10	1.21e-11	6.25e-11	1.73e-11	1.23e-11	2.35e-11	8.69e-12	4.01e-11	2.5e-12	9.13e-12	8.09e-11	1.66e-11	3.84e-11	6.98e-11	2.59e-11	5.94e-12	8.06e-12	2.64e-11	1.48e-11	8.98e-11	4.01e-11
0.0491	-1.72e-12	7.0625e-12	3.23e-11	2.88e-11	1.03e-10	1.13e-11	6.27e-11	1.87e-11	1.17e-11	2.26e-11	7.5e-12	4.18e-11	2.94e-12	8.81e-12	8.13e-11	1.69e-11	3.83e-11	6.89e-11	2.61e-11	5.81e-12	7.88e-12	2.63e-11	1.4e-11	8.93e-11	4.03e-11
0.0490962	-1.88e-12	7.5e-12	3.24e-11	2.92e-11	1.03e-10	1.09e-11	6.19e-11	1.94e-11	1.06e-11	2.31e-11	6.63e-12	4.24e-11	4.25e-12	8.63e-12	8.2e-11	1.74e-11	3.9e-11	6.83e-11	2.6e-11	5.75e-12	7.63e-12	2.64e-11	1.24e-11	8.89e-11	3.96e-11
0.0490925	-2.81e-12	8e-12	3.26e-11	2.94e-11	1.03e-10	1.11e-11	6.09e-11	1.91e-11	9.44e-12	2.43e-11	7.13e-12	4.24e-11	5e-12	8.5e-12	8.27e-11	1.84e-11	3.96e-11	6.86e-11	2.53e-11	5.69e-12	7.38e-12	2.64e-11	1.23e-11	8.79e-11	3.93e-11
0.0490888	-3.13e-12	7.875e-12	3.27e-11	2.94e-11	1.03e-10	1.09e-11	6.11e-11	1.89e-11	9.06e-12	2.46e-11	7e-12	4.23e-11	5.63e-12	8.44e-12	8.34e-11	1.82e-11	3.94e-11	6.94e-11	2.51e-11	5.56e-12	7.25e-12	2.66e-11	1.22e-11	8.89e-11	3.97e-11
0.049085	-3.13e-12	7.5e-12	3.26e-11	2.92e-11	1.03e-10	1.09e-11	6.16e-11	1.76e-11	1.01e-11	2.42e-11	7.13e-12	4.13e-11	5.31e-12	8.63e-12	8.41e-11	1.83e-11	3.96e-11	7.03e-11	2.58e-11	5.44e-12	7.25e-12	2.64e-11	1.28e-11	9.1e-11	3.97e-11
0.0490813	-3.91e-12	7.75e-12	3.25e-11	2.86e-11	1.03e-10	1.13e-11	6.07e-11	1.71e-11	1.08e-11	2.41e-11	7.06e-12	4.18e-11	4.38e-12	8.94e-12	8.46e-11	1.81e-11	3.94e-11	6.96e-11	2.58e-11	5.25e-12	7.31e-12	2.64e-11	1.34e-11	9.2e-11	3.91e-11
0.0490775	-3.44e-12	8.5625e-12	3.23e-11	2.78e-11	1.02e-10	1.22e-11	6.09e-11	1.81e-11	1.07e-11	2.34e-11	6.13e-12	4.23e-11	3.56e-12	9.38e-12	8.51e-11	1.78e-11	3.88e-11	6.82e-11	2.54e-11	5.06e-12	7.38e-12	2.68e-11	1.37e-11	9.21e-11	3.9e-11
0.0490737	-1.25e-12	9.25e-12	3.21e-11	2.69e-11	1.02e-10	1.28e-11	6.13e-11	1.85e-11	9.75e-12	2.3e-11	5.94e-12	4.25e-11	3.44e-12	9.81e-12	8.55e-11	1.73e-11	4.01e-11	6.73e-11	2.48e-11	4.88e-12	7.44e-12	2.73e-11	1.26e-11	9.08e-11	3.91e-11
0.04907	4.69e-13	9.125e-12	3.19e-11	2.61e-11	1.02e-10	1.25e-11	6.1e-11	1.86e-11	8.94e-12	2.41e-11	6.5e-12	4.3e-11	3.56e-12	1.03e-11	8.58e-11	1.74e-11	4.03e-11	6.73e-11	2.45e-11	4.81e-12	7.5e-12	2.77e-11	1.19e-11	8.98e-11	3.89e-11
0.0490662	3.13e-13	8.25e-12	3.17e-11	2.55e-11	1.01e-10	1.23e-11	6.15e-11	1.76e-11	8.13e-12	2.39e-11	6.38e-12	4.24e-11	4.13e-12	1.06e-11	8.61e-11	1.74e-11	3.88e-11	6.79e-11	2.46e-11	4.81e-12	7.56e-12	2.81e-11	1.12e-11	8.88e-11	3.8e-11
0.0490625	-4.69e-13	8e-12	3.15e-11	2.51e-11	1.01e-10	1.18e-11	6.28e-11	1.73e-11	7.81e-12	2.27e-11	5.5e-12	4.26e-11	3.81e-12	1.08e-11	8.63e-11	1.73e-11	3.91e-11	6.84e-11	2.5e-11	4.94e-12	7.5e-12	2.89e-11	9.56e-12	8.86e-11	3.79e-11
0.0490588	-1.25e-12	7.9375e-12	3.12e-11	2.51e-11	1.01e-10	1.19e-11	6.23e-11	1.73e-11	7.69e-12	2.13e-11	5.44e-12	4.21e-11	2.88e-12	1.1e-11	8.63e-11	1.78e-11	3.98e-11	6.91e-11	2.58e-11	5.19e-12	7.38e-12	2.97e-11	8.94e-12	8.89e-11	3.83e-11
0.049055	-2.34e-12	7.5625e-12	3.07e-11	2.53e-11	1e-10	1.38e-11	6.19e-11	1.76e-11	7.5e-12	2.04e-11	5.63e-12	4.09e-11	1.75e-12	1.11e-11	8.63e-11	1.76e-11	4.07e-11	6.89e-11	2.54e-11	5.44e-12	7.13e-12	2.94e-11	8.19e-12	8.85e-11	3.83e-11
0.0490513	-2.97e-12	8.0625e-12	3e-11	2.56e-11	1e-10	1.46e-11	6.09e-11	1.66e-11	9.38e-12	2.13e-11	5.31e-12	3.99e-11	1.75e-12	1.12e-11	8.63e-11	1.71e-11	3.96e-11	6.81e-11	2.49e-11	5.69e-12	6.75e-12	2.87e-11	8e-12	8.86e-11	3.78e-11
0.0490475	-3.28e-12	8.5625e-12	2.92e-11	2.61e-11	9.99e-11	1.38e-11	6.09e-11	1.72e-11	1.09e-11	2.08e-11	5.44e-12	4e-11	1.94e-12	1.12e-11	8.63e-11	1.72e-11	3.76e-11	6.84e-11	2.51e-11	5.94e-12	6.25e-12	2.86e-11	8.25e-12	8.83e-11	3.78e-11
0.0490437	-4.69e-12	8.625e-12	2.83e-11	2.66e-11	9.98e-11	1.36e-11	6.18e-11	1.81e-11	1.12e-11	2.14e-11	5.31e-12	3.94e-11	2.19e-12	1.11e-11	8.63e-11	1.74e-11	3.83e-11	6.89e-11	2.49e-11	6.06e-12	5.75e-12	2.93e-11	1.01e-11	8.74e-11	3.75e-11
0.04904	-5e-12	8.625e-12	2.76e-11	2.7e-11	9.95e-11	1.44e-11	6.19e-11	1.84e-11	1.03e-11	2.28e-11	4.69e-12	3.92e-11	2.81e-12	1.08e-11	8.63e-11	1.73e-11	3.97e-11	6.98e-11	2.51e-11	6.13e-12	5.25e-12	2.89e-11	1.09e-11	8.74e-11	3.75e-11
0.0490362	-3.44e-12	7.875e-12	2.69e-11	2.73e-11	9.91e-11	1.58e-11	6.21e-11	1.82e-11	9.38e-12	2.33e-11	4.5e-12	4.03e-11	3.56e-12	1.05e-11	8.63e-11	1.74e-11	4.01e-11	7.03e-11	2.54e-11	6.13e-12	4.88e-12	2.83e-11	1.02e-11	8.81e-11	3.8e-11
0.0490325	-2.03e-12	7.5e-12	2.65e-11	2.76e-11	9.88e-11	1.68e-11	6.12e-11	1.79e-11	1.02e-11	2.34e-11	6e-12	4.01e-11	3.69e-12	1.01e-11	8.61e-11	1.78e-11	3.95e-11	7.03e-11	2.51e-11	6.06e-12	4.63e-12	2.84e-11	9.69e-12	8.89e-11	3.88e-11
0.0490288	-2.66e-12	6.6875e-12	2.63e-11	2.77e-11	9.84e-11	1.66e-11	6.16e-11	1.78e-11	9.5e-12	2.29e-11	7.31e-12	4e-11	3.44e-12	9.56e-12	8.59e-11	1.59e-11	3.96e-11	6.89e-11	2.45e-11	6.06e-12	4.5e-12	2.91e-11	9.25e-12	8.96e-11	3.88e-11
0.049025	-4.22e-12	6e-12	2.61e-11	2.78e-11	9.81e-11	1.44e-11	6.33e-11	1.71e-11	8.94e-12	2.41e-11	7.69e-12	4.08e-11	3.5e-12	9.13e-12	8.55e-11	1.53e-11	4.01e-11	6.81e-11	2.4e-11	6e-12	4.56e-12	2.84e-11	8.81e-12	8.95e-11	3.84e-11
0.0490213	-5.16e-12	5.9375e-12	2.61e-11	2.78e-11	9.78e-11	1.32e-11	6.33e-11	1.66e-11	8.94e-12	2.49e-11	7.06e-12	4.28e-11	3.44e-12	8.75e-12	8.5e-11	1.52e-11	4.04e-11	6.85e-11	2.47e-11	6e-12	4.75e-12	2.81e-11	8.81e-12	8.91e-11	3.82e-11
0.0490175	-6.41e-12	6.4375e-12	2.61e-11	2.79e-11	9.78e-11	1.23e-11	6.28e-11	1.71e-11	9.13e-12	2.41e-11	7.06e-12	4.43e-11	3.75e-12	8.38e-12	8.46e-11	1.51e-11	4.04e-11	6.86e-11	2.6e-11	5.88e-12	4.94e-12	2.74e-11	8.25e-12	8.85e-11	3.83e-11
0.0490137	-7.34e-12	7.125e-12	2.61e-11	2.79e-11	9.78e-11	1.2e-11	6.26e-11	1.79e-11	9.56e-12	2.31e-11	6.56e-12	4.37e-11	4.25e-12	8.13e-12	8.43e-11	1.51e-11	4.04e-11	6.93e-11	2.61e-11	5.69e-12	5.13e-12	2.72e-11	8.25e-12	8.75e-11	3.87e-11
0.04901	-8.28e-12	6.5e-12	2.61e-11	2.78e-11	9.79e-11	1.18e-11	6.34e-11	1.81e-11	9.56e-12	2.27e-11	6.06e-12	4.33e-11	4.25e-12	8e-12	8.4e-11	1.48e-11	4.05e-11	6.98e-11	2.63e-11	5.5e-12	5.25e-12	2.77e-11	8.56e-12	8.7e-11	3.83e-11
0.0490062	-7.81e-12	4.6875e-12	2.63e-11	2.76e-11	9.81e-11	1.23e-11	6.48e-11	1.78e-11	9.44e-12	2.22e-11	6.06e-12	4.23e-11	3.94e-12	7.94e-12	8.39e-11	1.47e-11	4.04e-11	7.01e-11	2.71e-11	5.25e-12	5.25e-12	2.79e-11	8e-12	8.76e-11	3.76e-11
0.0490025	-6.72e-12	4.3125e-12	2.66e-11	2.73e-11	9.83e-11	1.24e-11	6.61e-11	1.74e-11	9.38e-12	2.22e-11	5.94e-12	4.13e-11	3.69e-12	7.94e-12	8.38e-11	1.54e-11	4e-11	7.01e-11	2.67e-11	5e-12	5.25e-12	2.75e-11	5.44e-12	8.73e-11	3.65e-11
0.0489988	-6.56e-12	4.75e-12	2.72e-11	2.68e-11	9.86e-11	1.21e-11	6.57e-11	1.66e-11	1.04e-11	2.29e-11	5.5e-12	4.23e-11	3.25e-12	8.06e-12	8.37e-11	1.57e-11	3.96e-11	7.01e-11	2.67e-11	4.81e-12	5.19e-12	2.73e-11	3.5e-12	8.77e-11	3.57e-11
0.048995	-5.78e-12	5.4375e-12	2.79e-11	2.63e-11	9.89e-11	1.21e-11	6.51e-11	1.58e-11	1.16e-11	2.31e-11	5.94e-12	4.43e-11	2.81e-12	8.25e-12	8.36e-11	1.58e-11	4e-11	6.96e-11	2.63e-11	4.69e-12	5.13e-12	2.76e-11	4.06e-12	8.78e-11	3.52e-11
0.0489913	-5.94e-12	4.8125e-12	2.89e-11	2.58e-11	9.93e-11	1.1e-11	6.49e-11	1.57e-11	1.19e-11	2.38e-11	6.75e-12	4.61e-11	3.06e-12	8.44e-12	8.36e-11	1.48e-11	4e-11	6.88e-11	2.63e-11	4.69e-12	5.13e-12	2.73e-11	4.88e-12	8.78e-11	3.4e-11
0.0489875	-5.16e-12	4.6875e-12	2.99e-11	2.54e-11	9.96e-11	1.04e-11	6.46e-11	1.71e-11	1.21e-11	2.36e-11	7.06e-12	4.59e-11	2.81e-12	8.63e-12	8.37e-11	1.45e-11	3.93e-11	6.88e-11	2.64e-11	4.81e-12	5.13e-12	2.77e-11	5.63e-12	8.78e-11	3.39e-11
0.0489837	-4.53e-12	5e-12	3.08e-11	2.52e-11	9.98e-11	1.03e-11	6.44e-11	1.76e-11	1.18e-11	2.25e-11	6.69e-12	4.51e-11	2.5e-12	8.69e-12	8.37e-11	1.49e-11	3.86e-11	6.94e-11	2.73e-11	4.88e-12	5.25e-12	2.77e-11	6.25e-12	8.74e-11	3.48e-11
0.04898	-5.47e-12	5e-12	3.18e-11	2.51e-11	1e-10	9.5e-12	6.37e-11	1.69e-11	1.23e-11	2.16e-11	5.94e-12	4.52e-11	3.13e-12	8.69e-12	8.37e-11	1.76e-11	3.77e-11	7.01e-11	2.77e-11	5e-12	5.44e-12	2.77e-11	7e-12	8.76e-11	3.55e-11
0.0489762	-6.56e-12	5e-12	3.26e-11	2.49e-11	1e-10	9.38e-12	6.29e-11	1.56e-11	1.21e-11	2.1e-11	6.25e-12	4.63e-11	4.06e-12	8.63e-12	8.36e-11	1.95e-11	3.71e-11	7.12e-11	2.79e-11	5e-12	5.81e-12	2.7e-11	7.44e-12	8.81e-11	3.67e-11
0.0489725	-7.34e-12	4.9375e-12	3.33e-11	2.48e-11	1e-10	1.01e-11	6.33e-11	1.52e-11	1.24e-11	2.11e-11	6.56e-12	4.68e-11	5.25e-12	8.63e-12	8.35e-11	1.96e-11	3.7e-11	7.25e-11	2.83e-11	4.88e-12	6.25e-12	2.76e-11	7.5e-12	8.86e-11	3.78e-11
0.0489688	-6.72e-12	4.5e-12	3.39e-11	2.46e-11	1e-10	1.16e-11	6.44e-11	1.49e-11	1.23e-11	2.19e-11	6.75e-12	4.66e-11	5.06e-12	8.63e-12	8.33e-11	1.85e-11	3.82e-11	7.25e-11	2.79e-11	4.63e-12	6.75e-12	2.86e-11	7.69e-12	8.86e-11	3.8e-11
0.048965	-5.94e-12	4.625e-12	3.45e-11	2.44e-11	9.99e-11	1.19e-11	6.47e-11	1.44e-11	1.17e-11	2.33e-11	6.56e-12	4.51e-11	5.06e-12	8.75e-12	8.31e-11	1.89e-11	3.88e-11	7.11e-11	2.75e-11	4.31e-12	7.19e-12	2.86e-11	7.25e-12	8.84e-11	3.75e-11
0.0489612	-5.63e-12	4.3125e-12	3.51e-11	2.44e-11	9.98e-11	1.13e-11	6.34e-11	1.44e-11	1.06e-11	2.38e-11	8e-12	4.24e-11	5.81e-12	8.88e-12	8.28e-11	1.99e-11	3.96e-11	6.97e-11	2.62e-11	4e-12	7.44e-12	2.89e-11	8.06e-12	8.79e-11	3.79e-11
0.0489575	-5.31e-12	3.875e-12	3.56e-11	2.44e-11	9.96e-11	1.06e-11	6.17e-11	1.41e-11	9.88e-12	2.36e-11	9.5e-12	4.18e-11	6.19e-12	9.13e-12	8.26e-11	1.99e-11	4.1e-11	6.94e-11	2.58e-11	3.69e-12	7.56e-12	2.86e-11	8.25e-12	8.79e-11	3.85e-11
0.0489537	-5.63e-12	4.6875e-12	3.63e-11	2.46e-11	9.94e-11	1.06e-11	6.14e-11	1.33e-11	1e-11	2.34e-11	9.56e-12	4.39e-11	5.88e-12	9.38e-12	8.24e-11	1.9e-11	4.16e-11	7.14e-11	2.71e-11	3.38e-12	7.5e-12	2.86e-11	9.5e-12	8.74e-11	3.87e-11
0.04895	-7.34e-12	5.5e-12	3.68e-11	2.49e-11	9.93e-11	1.09e-11	6.06e-11	1.32e-11	1e-11	2.33e-11	9.38e-12	4.64e-11	5.13e-12	9.69e-12	8.24e-11	1.76e-11	4.02e-11	7.31e-11	2.76e-11	3.25e-12	7.38e-12	2.83e-11	9.56e-12	8.81e-11	3.93e-11
0.0489463	-7.03e-12	5.8125e-12	3.73e-11	2.53e-11	9.9e-11	1.16e-11	5.99e-11	1.36e-11	1.04e-11	2.25e-11	9.25e-12	4.71e-11	5.06e-12	1e-11	8.27e-11	1.73e-11	3.92e-11	7.26e-11	2.73e-11	3.25e-12	7.13e-12	2.86e-11	1e-11	8.95e-11	3.98e-11
0.0489425	-5.63e-12	5.6875e-12	3.76e-11	2.58e-11	9.88e-11	1.16e-11	6.09e-11	1.44e-11	1.04e-11	2.28e-11	8.13e-12	4.71e-11	5.38e-12	1.04e-11	8.33e-11	1.79e-11	3.88e-11	7.16e-11	2.63e-11	3.38e-12	6.88e-12	2.91e-11	1e-11	8.91e-11	3.92e-11
0.0489388	-5e-12	5.3125e-12	3.78e-11	2.63e-11	9.86e-11	1.14e-11	6.12e-11	1.5e-11	9.38e-12	2.41e-11	6.81e-12	4.69e-11	5.63e-12	1.08e-11	8.41e-11	1.86e-11	3.83e-11	7.09e-11	2.64e-11	3.56e-12	6.56e-12	2.91e-11	7.94e-12	8.79e-11	3.86e-11
0.048935	-5e-12	4.75e-12	3.79e-11	2.67e-11	9.85e-11	1.14e-11	6.06e-11	1.46e-11	8.63e-12	2.36e-11	6.88e-12	4.68e-11	5.31e-12	1.11e-11	8.51e-11	1.92e-11	3.79e-11	7.04e-11	2.59e-11	3.88e-12	6.19e-12	2.88e-11	7.5e-12	8.79e-11	3.89e-11
0.0489312	-4.53e-12	3.5e-12	3.78e-11	2.69e-11	9.85e-11	1.03e-11	5.93e-11	1.34e-11	7.38e-12	2.16e-11	8.25e-12	4.66e-11	4.5e-12	1.13e-11	8.61e-11	1.91e-11	3.83e-11	6.98e-11	2.58e-11	4.19e-12	5.81e-12	2.83e-11	7.81e-12	8.83e-11	3.88e-11
0.0489275	-4.84e-12	4.0625e-12	3.76e-11	2.7e-11	9.87e-11	9.69e-12	5.93e-11	1.29e-11	7.44e-12	2.1e-11	8.75e-12	4.62e-11	3.63e-12	1.13e-11	8.71e-11	1.84e-11	3.99e-11	6.83e-11	2.43e-11	4.44e-12	5.44e-12	2.83e-11	7.88e-12	8.83e-11	3.84e-11
0.0489237	-5e-12	4.75e-12	3.74e-11	2.69e-11	9.89e-11	1.03e-11	5.94e-11	1.34e-11	8.25e-12	2.13e-11	8e-12	4.64e-11	2.81e-12	1.13e-11	8.79e-11	1.72e-11	4e-11	6.83e-11	2.3e-11	4.69e-12	5.13e-12	2.91e-11	7.69e-12	8.76e-11	3.85e-11
0.04892	-4.53e-12	6e-12	3.73e-11	2.68e-11	9.93e-11	1.1e-11	5.89e-11	1.35e-11	9.56e-12	2.26e-11	7.19e-12	4.59e-11	3.5e-12	1.11e-11	8.85e-11	1.73e-11	3.89e-11	6.85e-11	2.33e-11	4.88e-12	4.81e-12	3.02e-11	8.5e-12	8.79e-11	3.86e-11
0.0489163	-5.16e-12	6.5e-12	3.72e-11	2.66e-11	9.96e-11	1.17e-11	5.86e-11	1.36e-11	9.63e-12	2.37e-11	5.63e-12	4.56e-11	4.5e-12	1.09e-11	8.88e-11	1.68e-11	3.84e-11	6.88e-11	2.33e-11	5e-12	4.63e-12	3.16e-11	7.13e-12	8.82e-11	3.74e-11
0.0489125	-7.66e-12	6.25e-12	3.71e-11	2.63e-11	9.97e-11	1.16e-11	6.03e-11	1.35e-11	9.06e-12	2.42e-11	5.25e-12	4.64e-11	4.5e-12	1.07e-11	8.89e-11	1.67e-11	3.79e-11	6.86e-11	2.34e-11	5.06e-12	4.5e-12	3.2e-11	7.19e-12	8.9e-11	3.69e-11
0.0489088	-7.19e-12	6.4375e-12	3.69e-11	2.61e-11	9.97e-11	1.14e-11	6.09e-11	1.33e-11	1e-11	2.49e-11	5.81e-12	4.68e-11	4.13e-12	1.06e-11	8.89e-11	1.83e-11	3.8e-11	6.76e-11	2.3e-11	5.13e-12	4.5e-12	3.18e-11	7.5e-12	8.99e-11	3.66e-11
0.048905	-6.09e-12	5.875e-12	3.68e-11	2.59e-11	9.96e-11	1.36e-11	6.13e-11	1.34e-11	1.02e-11	2.46e-11	5.69e-12	4.62e-11	4.13e-12	1.05e-11	8.88e-11	1.9e-11	3.78e-11	6.68e-11	2.28e-11	5.19e-12	4.56e-12	3.17e-11	8.81e-12	8.96e-11	3.64e-11
0.0489012	-4.53e-12	5e-12	3.66e-11	2.59e-11	9.95e-11	1.56e-11	6.08e-11	1.44e-11	1.13e-11	2.51e-11	5e-12	4.71e-11	3.81e-12	1.05e-11	8.86e-11	1.98e-11	3.83e-11	6.69e-11	2.32e-11	5.25e-12	4.81e-12	3.18e-11	8.63e-12	8.91e-11	3.58e-11
0.0488975	-1.72e-12	4.125e-12	3.63e-11	2.6e-11	9.94e-11	1.55e-11	6.06e-11	1.43e-11	1.17e-11	2.61e-11	6.38e-12	4.87e-11	3.88e-12	1.04e-11	8.85e-11	1.98e-11	3.91e-11	6.76e-11	2.39e-11	5.38e-12	5.13e-12	3.21e-11	7.81e-12	8.84e-11	3.52e-11
0.0488937	-3.13e-13	4e-12	3.61e-11	2.62e-11	9.95e-11	1.6e-11	6.06e-11	1.38e-11	1.13e-11	2.56e-11	7.5e-12	4.89e-11	4e-12	1.04e-11	8.86e-11	1.89e-11	3.96e-11	6.85e-11	2.43e-11	5.44e-12	5.56e-12	3.29e-11	7.31e-12	8.74e-11	3.61e-11
0.04889	-9.38e-13	5.6875e-12	3.6e-11	2.65e-11	9.98e-11	1.72e-11	6.1e-11	1.5e-11	1.05e-11	2.44e-11	7.38e-12	4.86e-11	4.31e-12	1.04e-11	8.87e-11	1.89e-11	3.94e-11	6.93e-11	2.46e-11	5.5e-12	6e-12	3.31e-11	7.88e-12	8.69e-11	3.6e-11
0.0488863	-2.97e-12	6.25e-12	3.59e-11	2.68e-11	1e-10	1.73e-11	6.22e-11	1.54e-11	9.69e-12	2.39e-11	6.5e-12	4.86e-11	4.81e-12	1.04e-11	8.89e-11	1.98e-11	4.02e-11	6.92e-11	2.48e-11	5.5e-12	6.38e-12	3.25e-11	9.31e-12	8.7e-11	3.56e-11
0.0488825	-4.84e-12	5.75e-12	3.58e-11	2.71e-11	1e-10	1.66e-11	6.33e-11	1.54e-11	9.38e-12	2.48e-11	6.69e-12	4.93e-11	5.06e-12	1.06e-11	8.91e-11	1.93e-11	4.03e-11	7.01e-11	2.6e-11	5.5e-12	6.63e-12	3.11e-11	1.01e-11	8.71e-11	3.58e-11
0.0488788	-3.91e-12	5.625e-12	3.57e-11	2.72e-11	1e-10	1.59e-11	6.25e-11	1.57e-11	8.75e-12	2.61e-11	7.13e-12	4.9e-11	5.44e-12	1.08e-11	8.93e-11	1.83e-11	3.83e-11	7.05e-11	2.63e-11	5.5e-12	6.63e-12	3.03e-11	1.02e-11	8.71e-11	3.73e-11
0.048875	-2.03e-12	5.25e-12	3.55e-11	2.72e-11	1.01e-10	1.64e-11	6.25e-11	1.52e-11	8.56e-12	2.55e-11	7.19e-12	4.89e-11	5.81e-12	1.09e-11	8.93e-11	1.86e-11	3.73e-11	7.02e-11	2.55e-11	5.44e-12	6.5e-12	2.99e-11	9.19e-12	8.82e-11	3.82e-11
0.0488712	-2.03e-12	4.75e-12	3.51e-11	2.72e-11	1.01e-10	1.6e-11	6.22e-11	1.41e-11	8.94e-12	2.53e-11	6.69e-12	4.9e-11	6.25e-12	1.12e-11	8.92e-11	2.06e-11	3.7e-11	7.02e-11	2.53e-11	5.44e-12	6.25e-12	2.96e-11	7.5e-12	8.82e-11	3.72e-11
0.0488675	-2.97e-12	4.1875e-12	3.47e-11	2.72e-11	1e-10	1.57e-11	6.34e-11	1.36e-11	8.94e-12	2.56e-11	5.75e-12	4.86e-11	6.94e-12	1.14e-11	8.9e-11	2.18e-11	3.63e-11	7.08e-11	2.53e-11	5.5e-12	6.13e-12	2.94e-11	6.13e-12	8.84e-11	3.65e-11
0.0488637	-1.88e-12	3.4375e-12	3.42e-11	2.73e-11	1e-10	1.58e-11	6.46e-11	1.47e-11	9.19e-12	2.55e-11	5.56e-12	4.84e-11	6.81e-12	1.15e-11	8.88e-11	2.11e-11	3.76e-11	7.06e-11	2.51e-11	5.63e-12	6.06e-12	3.01e-11	6.88e-12	8.81e-11	3.65e-11
0.04886	1.56e-13	3.8125e-12	3.38e-11	2.76e-11	1e-10	1.55e-11	6.48e-11	1.52e-11	9.56e-12	2.56e-11	5.88e-12	4.76e-11	6.44e-12	1.16e-11	8.85e-11	2.08e-11	3.92e-11	7.09e-11	2.55e-11	5.75e-12	6.19e-12	2.96e-11	6.38e-12	8.78e-11	3.62e-11
0.0488563	1.41e-12	3.8125e-12	3.34e-11	2.8e-11	1e-10	1.52e-11	6.54e-11	1.52e-11	9.88e-12	2.61e-11	6.25e-12	4.84e-11	6.63e-12	1.16e-11	8.84e-11	2.1e-11	3.99e-11	7.14e-11	2.56e-11	5.88e-12	6.38e-12	2.83e-11	6.31e-12	8.88e-11	3.59e-11
0.0488525	1.72e-12	3.6875e-12	3.33e-11	2.84e-11	1e-10	1.49e-11	6.68e-11	1.58e-11	9.88e-12	2.64e-11	7.06e-12	4.94e-11	6.19e-12	1.18e-11	8.84e-11	2.17e-11	3.94e-11	7.14e-11	2.51e-11	6e-12	6.56e-12	2.77e-11	6.63e-12	8.89e-11	3.61e-11
0.0488487	1.09e-12	4.1875e-12	3.34e-11	2.88e-11	1e-10	1.57e-11	6.71e-11	1.68e-11	9.75e-12	2.59e-11	7.19e-12	4.92e-11	6.38e-12	1.18e-11	8.86e-11	2.19e-11	3.91e-11	7.08e-11	2.52e-11	6.06e-12	6.69e-12	2.79e-11	6.06e-12	8.87e-11	3.65e-11
0.048845	9.38e-13	5.9375e-12	3.38e-11	2.9e-11	1.01e-10	1.66e-11	6.67e-11	1.65e-11	1.02e-11	2.45e-11	7.81e-12	4.79e-11	6.94e-12	1.19e-11	8.89e-11	2.22e-11	3.94e-11	7.09e-11	2.52e-11	6e-12	6.69e-12	2.84e-11	6.44e-12	8.79e-11	3.7e-11
0.0488412	2.66e-12	8.0625e-12	3.44e-11	2.9e-11	1.01e-10	1.56e-11	6.75e-11	1.54e-11	1.05e-11	2.41e-11	7.81e-12	4.73e-11	6.5e-12	1.19e-11	8.91e-11	2.36e-11	3.86e-11	7.1e-11	2.49e-11	5.88e-12	6.56e-12	2.91e-11	6.75e-12	8.76e-11	3.89e-11
0.0488375	3.44e-12	7.875e-12	3.51e-11	2.89e-11	1.01e-10	1.35e-11	6.81e-11	1.5e-11	1e-11	2.5e-11	7.88e-12	4.81e-11	6.44e-12	1.19e-11	8.94e-11	2.26e-11	3.76e-11	6.99e-11	2.51e-11	5.56e-12	6.25e-12	2.96e-11	6.44e-12	8.76e-11	4.05e-11
0.0488338	2.81e-12	7e-12	3.58e-11	2.86e-11	1.01e-10	1.23e-11	6.73e-11	1.44e-11	8.94e-12	2.46e-11	8.88e-12	4.83e-11	6.94e-12	1.18e-11	8.96e-11	2.14e-11	3.73e-11	7.06e-11	2.61e-11	5.25e-12	5.88e-12	2.88e-11	6.56e-12	8.85e-11	4.1e-11
0.04883	1.09e-12	7.4375e-12	3.64e-11	2.83e-11	1.01e-10	1.24e-11	6.58e-11	1.45e-11	9.25e-12	2.54e-11	1.03e-11	4.79e-11	6.5e-12	1.15e-11	8.96e-11	2.18e-11	3.73e-11	7.17e-11	2.7e-11	4.94e-12	5.44e-12	2.84e-11	6.13e-12	8.94e-11	4.18e-11
0.0488263	-6.25e-13	7.5e-12	3.68e-11	2.81e-11	1.02e-10	1.29e-11	6.41e-11	1.51e-11	9.38e-12	2.58e-11	1.08e-11	4.68e-11	5.56e-12	1.12e-11	8.96e-11	2.21e-11	3.76e-11	7.26e-11	2.76e-11	4.69e-12	5e-12	2.95e-11	6.44e-12	8.96e-11	4.24e-11
0.0488225	-2.19e-12	6.4375e-12	3.7e-11	2.79e-11	1.02e-10	1.32e-11	6.34e-11	1.47e-11	9.25e-12	2.58e-11	1.08e-11	4.44e-11	5.13e-12	1.08e-11	8.94e-11	2.16e-11	3.79e-11	7.26e-11	2.82e-11	4.56e-12	4.69e-12	2.99e-11	7.38e-12	8.88e-11	4.27e-11
0.0488187	-3.75e-12	6.3125e-12	3.7e-11	2.77e-11	1.02e-10	1.28e-11	6.51e-11	1.41e-11	9.88e-12	2.5e-11	1.08e-11	4.26e-11	4.13e-12	1.05e-11	8.9e-11	2.08e-11	3.74e-11	7.23e-11	2.84e-11	4.56e-12	4.5e-12	3.01e-11	8.88e-12	8.91e-11	4.28e-11
0.048815	-4.69e-12	6.875e-12	3.67e-11	2.76e-11	1.02e-10	1.3e-11	6.71e-11	1.35e-11	1.05e-11	2.49e-11	1.08e-11	4.12e-11	4.13e-12	1.02e-11	8.85e-11	2.05e-11	3.71e-11	7.26e-11	2.79e-11	4.56e-12	4.38e-12	3.06e-11	9.31e-12	9e-11	4.19e-11
0.0488112	-5.63e-12	6.5625e-12	3.62e-11	2.77e-11	1.03e-10	1.31e-11	6.81e-11	1.35e-11	1.11e-11	2.39e-11	1.1e-11	4.08e-11	5.13e-12	1e-11	8.8e-11	1.97e-11	3.71e-11	7.2e-11	2.66e-11	4.69e-12	4.5e-12	3.08e-11	8.56e-12	8.93e-11	4.16e-11
0.0488075	-5.63e-12	6e-12	3.56e-11	2.78e-11	1.03e-10	1.35e-11	6.81e-11	1.43e-11	1.09e-11	2.46e-11	1.03e-11	3.88e-11	5.13e-12	9.81e-12	8.74e-11	1.94e-11	3.79e-11	7.19e-11	2.64e-11	4.75e-12	4.75e-12	3.06e-11	8.5e-12	8.82e-11	4.14e-11
0.0488038	-4.84e-12	5.625e-12	3.48e-11	2.79e-11	1.02e-10	1.41e-11	6.82e-11	1.52e-11	1.04e-11	2.66e-11	8.94e-12	3.98e-11	5.94e-12	9.75e-12	8.7e-11	1.86e-11	3.78e-11	7.12e-11	2.63e-11	4.88e-12	5.06e-12	2.97e-11	8.94e-12	8.84e-11	4.04e-11
0.0488	-3.59e-12	5.4375e-12	3.39e-11	2.79e-11	1.02e-10	1.4e-11	6.82e-11	1.41e-11	9.56e-12	2.72e-11	7.5e-12	4.11e-11	6e-12	9.69e-12	8.66e-11	1.94e-11	3.73e-11	7.1e-11	2.66e-11	5e-12	5.5e-12	2.84e-11	8.63e-12	8.91e-11	3.97e-11
0.0487963	-2.66e-12	4.9375e-12	3.31e-11	2.79e-11	1.02e-10	1.34e-11	6.87e-11	1.28e-11	9.19e-12	2.59e-11	6.25e-12	4.11e-11	4.38e-12	9.69e-12	8.63e-11	2.04e-11	3.77e-11	7.09e-11	2.64e-11	5.13e-12	5.88e-12	2.75e-11	8.69e-12	8.88e-11	3.89e-11
0.0487925	-2.19e-12	5.125e-12	3.23e-11	2.78e-11	1.01e-10	1.29e-11	6.9e-11	1.31e-11	8.75e-12	2.38e-11	5.13e-12	4.09e-11	3.69e-12	9.63e-12	8.61e-11	2.09e-11	3.89e-11	7.1e-11	2.63e-11	5.31e-12	6.31e-12	2.83e-11	8.94e-12	8.76e-11	3.84e-11
0.0487887	-1.25e-12	5.875e-12	3.14e-11	2.75e-11	1.01e-10	1.23e-11	6.84e-11	1.35e-11	8.63e-12	2.23e-11	5.44e-12	4.21e-11	4.75e-12	9.63e-12	8.58e-11	2.08e-11	3.98e-11	7.16e-11	2.7e-11	5.44e-12	6.69e-12	2.88e-11	8.25e-12	8.76e-11	3.85e-11
0.048785	-7.81e-13	5.8125e-12	3.08e-11	2.72e-11	1e-10	1.13e-11	6.86e-11	1.39e-11	9.5e-12	2.18e-11	5.94e-12	4.38e-11	5.69e-12	9.63e-12	8.54e-11	2.02e-11	3.96e-11	7.14e-11	2.78e-11	5.5e-12	7e-12	2.83e-11	8.19e-12	8.79e-11	3.82e-11
0.0487812	-1.56e-13	5.5625e-12	3.01e-11	2.68e-11	9.94e-11	9.94e-12	6.98e-11	1.37e-11	9.88e-12	2.26e-11	6.75e-12	4.44e-11	6e-12	9.75e-12	8.5e-11	2.03e-11	3.89e-11	7.14e-11	2.81e-11	5.5e-12	7.25e-12	2.73e-11	9.75e-12	8.83e-11	3.83e-11
0.0487775	0	5.5625e-12	2.96e-11	2.64e-11	9.91e-11	9.25e-12	7.06e-11	1.36e-11	9.38e-12	2.24e-11	7.75e-12	4.39e-11	6.44e-12	9.94e-12	8.46e-11	2.01e-11	3.91e-11	7.14e-11	2.76e-11	5.44e-12	7.5e-12	2.63e-11	9e-12	8.66e-11	3.91e-11
0.0487738	-4.69e-13	5.6875e-12	2.91e-11	2.62e-11	9.88e-11	9e-12	6.99e-11	1.39e-11	9.31e-12	2.29e-11	8.13e-12	4.24e-11	6.69e-12	1.02e-11	8.43e-11	2.12e-11	3.96e-11	7.07e-11	2.67e-11	5.38e-12	7.75e-12	2.61e-11	8.25e-12	8.66e-11	3.95e-11
0.04877	-3.13e-13	6e-12	2.88e-11	2.61e-11	9.86e-11	9.06e-12	6.89e-11	1.38e-11	8.94e-12	2.3e-11	8.44e-12	3.99e-11	5.94e-12	1.04e-11	8.39e-11	2.23e-11	4.04e-11	7.07e-11	2.71e-11	5.31e-12	8e-12	2.59e-11	7.94e-12	8.64e-11	4e-11
0.0487663	-1.56e-13	6e-12	2.86e-11	2.61e-11	9.86e-11	1.01e-11	6.78e-11	1.36e-11	8.13e-12	2.3e-11	8.75e-12	3.98e-11	5.56e-12	1.06e-11	8.36e-11	2.34e-11	4.1e-11	7.14e-11	2.79e-11	5.25e-12	8.13e-12	2.58e-11	7.75e-12	8.63e-11	4.02e-11
0.0487625	-7.81e-13	6e-12	2.84e-11	2.63e-11	9.88e-11	1.09e-11	6.69e-11	1.3e-11	9.5e-12	2.27e-11	9.19e-12	4.08e-11	5.44e-12	1.07e-11	8.33e-11	2.44e-11	4.09e-11	7.23e-11	2.86e-11	5.31e-12	8.06e-12	2.58e-11	8.75e-12	8.72e-11	3.98e-11
0.0487587	-1.41e-12	5.375e-12	2.84e-11	2.66e-11	9.9e-11	1.09e-11	6.63e-11	1.32e-11	9.94e-12	2.28e-11	9.38e-12	4.23e-11	5e-12	1.07e-11	8.3e-11	2.27e-11	4.11e-11	7.19e-11	2.79e-11	5.44e-12	7.88e-12	2.54e-11	9.69e-12	8.79e-11	3.87e-11
0.048755	-1.72e-12	4.9375e-12	2.84e-11	2.69e-11	9.93e-11	1.06e-11	6.58e-11	1.36e-11	9.25e-12	2.19e-11	9.06e-12	4.21e-11	4.69e-12	1.07e-11	8.28e-11	2.17e-11	4.17e-11	7.08e-11	2.73e-11	5.63e-12	7.5e-12	2.47e-11	8.31e-12	8.9e-11	3.9e-11
0.0487512	-2.34e-12	4.8125e-12	2.85e-11	2.72e-11	9.95e-11	9.75e-12	6.52e-11	1.41e-11	8.25e-12	2.24e-11	8.94e-12	4.08e-11	4.94e-12	1.07e-11	8.27e-11	2.16e-11	4.1e-11	7.1e-11	2.76e-11	5.75e-12	7.06e-12	2.49e-11	5.94e-12	8.86e-11	3.89e-11
0.0487475	-2.19e-12	5e-12	2.85e-11	2.74e-11	9.98e-11	8.75e-12	6.48e-11	1.41e-11	8.06e-12	2.36e-11	9.13e-12	3.93e-11	4.81e-12	1.08e-11	8.27e-11	2.18e-11	3.97e-11	7.11e-11	2.81e-11	5.94e-12	6.75e-12	2.61e-11	5.81e-12	8.76e-11	3.85e-11
0.0487438	-1.25e-12	6.25e-12	2.83e-11	2.74e-11	9.99e-11	9.38e-12	6.45e-11	1.35e-11	8.75e-12	2.42e-11	9.5e-12	3.74e-11	5.06e-12	1.09e-11	8.29e-11	2.21e-11	4.02e-11	6.98e-11	2.73e-11	6.06e-12	6.56e-12	2.68e-11	6.5e-12	8.64e-11	3.84e-11
0.04874	-1.09e-12	6.5625e-12	2.78e-11	2.71e-11	1e-10	9.56e-12	6.46e-11	1.27e-11	9.13e-12	2.33e-11	9.81e-12	3.66e-11	5.38e-12	1.1e-11	8.32e-11	2.2e-11	4.07e-11	6.87e-11	2.65e-11	6.19e-12	6.69e-12	2.64e-11	7.31e-12	8.63e-11	3.86e-11
0.0487362	-1.25e-12	6.1875e-12	2.73e-11	2.67e-11	1e-10	9.94e-12	6.51e-11	1.32e-11	9.19e-12	2.33e-11	9.94e-12	3.56e-11	5.88e-12	1.12e-11	8.36e-11	2.16e-11	3.95e-11	6.96e-11	2.64e-11	6.31e-12	7.06e-12	2.58e-11	8.5e-12	8.67e-11	3.88e-11
0.0487325	-1.25e-12	5.4375e-12	2.66e-11	2.61e-11	1e-10	1.05e-11	6.53e-11	1.4e-11	8.75e-12	2.28e-11	9.94e-12	3.54e-11	5.06e-12	1.13e-11	8.41e-11	2.17e-11	3.93e-11	7.18e-11	2.76e-11	6.38e-12	7.5e-12	2.55e-11	9e-12	8.73e-11	3.94e-11
0.0487287	-1.88e-12	5.5625e-12	2.59e-11	2.56e-11	1.01e-10	1.04e-11	6.57e-11	1.41e-11	8.75e-12	2.23e-11	9.31e-12	3.59e-11	4.06e-12	1.13e-11	8.46e-11	2.34e-11	3.93e-11	7.24e-11	2.88e-11	6.44e-12	8e-12	2.58e-11	9.88e-12	8.78e-11	3.88e-11
0.048725	-3.13e-12	6.125e-12	2.53e-11	2.52e-11	1.01e-10	1.01e-11	6.68e-11	1.43e-11	8.38e-12	2.27e-11	8.5e-12	3.88e-11	4.06e-12	1.11e-11	8.5e-11	2.38e-11	3.91e-11	7.19e-11	2.91e-11	6.5e-12	8.31e-12	2.67e-11	9.69e-12	8.75e-11	3.81e-11
0.0487213	-5.31e-12	6.125e-12	2.49e-11	2.5e-11	1.01e-10	9.69e-12	6.65e-11	1.43e-11	7.38e-12	2.38e-11	8.13e-12	4.08e-11	4.69e-12	1.08e-11	8.53e-11	2.4e-11	3.79e-11	7.11e-11	2.84e-11	6.56e-12	8.44e-12	2.61e-11	9e-12	8.76e-11	3.75e-11
0.0487175	-6.25e-12	6e-12	2.48e-11	2.5e-11	1.01e-10	9.25e-12	6.57e-11	1.43e-11	7.44e-12	2.36e-11	7.94e-12	4.07e-11	5e-12	1.06e-11	8.54e-11	2.33e-11	3.79e-11	7.14e-11	2.76e-11	6.63e-12	8.31e-12	2.59e-11	7.81e-12	8.74e-11	3.65e-11
0.0487138	-5.47e-12	6.1875e-12	2.48e-11	2.51e-11	1.01e-10	9.19e-12	6.53e-11	1.36e-11	7.88e-12	2.31e-11	7.38e-12	4.04e-11	4.81e-12	1.03e-11	8.55e-11	2.33e-11	3.87e-11	7.14e-11	2.68e-11	6.56e-12	8.06e-12	2.64e-11	6.69e-12	8.73e-11	3.63e-11
0.04871	-5.63e-12	6.0625e-12	2.51e-11	2.54e-11	1e-10	9.63e-12	6.51e-11	1.24e-11	8.19e-12	2.31e-11	7.19e-12	4e-11	4.63e-12	1.01e-11	8.54e-11	2.41e-11	3.94e-11	7.1e-11	2.66e-11	6.44e-12	7.69e-12	2.78e-11	7.25e-12	8.71e-11	3.69e-11
0.0487062	-7.97e-12	5.4375e-12	2.54e-11	2.57e-11	1e-10	8.75e-12	6.49e-11	1.21e-11	7.38e-12	2.33e-11	8.19e-12	4.09e-11	3.69e-12	1.01e-11	8.55e-11	2.41e-11	3.98e-11	7.11e-11	2.73e-11	6.25e-12	7.19e-12	2.86e-11	8.38e-12	8.61e-11	3.73e-11
0.0487025	-9.53e-12	6.3125e-12	2.58e-11	2.59e-11	1e-10	8.44e-12	6.55e-11	1.3e-11	6.13e-12	2.23e-11	9.94e-12	4.2e-11	3.13e-12	1.01e-11	8.56e-11	2.31e-11	3.91e-11	7.01e-11	2.77e-11	6e-12	6.69e-12	2.84e-11	7.38e-12	8.59e-11	3.79e-11
0.0486987	-9.06e-12	5.5625e-12	2.62e-11	2.61e-11	1e-10	9.31e-12	6.66e-11	1.39e-11	6.63e-12	2.2e-11	1.07e-11	4.25e-11	2.69e-12	1.01e-11	8.59e-11	2.36e-11	3.79e-11	6.98e-11	2.74e-11	5.69e-12	6.13e-12	2.78e-11	5.63e-12	8.63e-11	3.78e-11
0.048695	-7.97e-12	4.375e-12	2.66e-11	2.61e-11	1.01e-10	1.04e-11	6.64e-11	1.38e-11	7.5e-12	2.26e-11	1.09e-11	4.34e-11	3.5e-12	1.02e-11	8.63e-11	2.56e-11	3.74e-11	6.98e-11	2.7e-11	5.44e-12	5.56e-12	2.86e-11	5.63e-12	8.61e-11	3.72e-11
0.0486913	-6.56e-12	3.875e-12	2.68e-11	2.61e-11	1.01e-10	1.09e-11	6.62e-11	1.39e-11	8.44e-12	2.41e-11	1.04e-11	4.43e-11	4.19e-12	1.02e-11	8.68e-11	2.66e-11	3.69e-11	6.99e-11	2.79e-11	5.31e-12	5.13e-12	2.99e-11	6.63e-12	8.58e-11	3.65e-11
0.0486875	-7.34e-12	4.375e-12	2.69e-11	2.62e-11	1.01e-10	1.21e-11	6.59e-11	1.42e-11	8.75e-12	2.56e-11	9.19e-12	4.53e-11	4.13e-12	1.01e-11	8.72e-11	2.62e-11	3.61e-11	6.88e-11	2.66e-11	5.31e-12	4.81e-12	3.09e-11	6.44e-12	8.53e-11	3.61e-11
0.0486838	-7.5e-12	4.625e-12	2.68e-11	2.63e-11	1.01e-10	1.29e-11	6.61e-11	1.36e-11	8.94e-12	2.65e-11	8.19e-12	4.49e-11	4.63e-12	1.01e-11	8.76e-11	2.53e-11	3.74e-11	6.81e-11	2.49e-11	5.38e-12	4.75e-12	3.08e-11	6.88e-12	8.45e-11	3.6e-11
0.04868	-7.19e-12	4.1875e-12	2.66e-11	2.64e-11	1.01e-10	1.29e-11	6.59e-11	1.39e-11	8.25e-12	2.67e-11	8.25e-12	4.49e-11	5.56e-12	1.01e-11	8.78e-11	2.51e-11	3.97e-11	6.8e-11	2.5e-11	5.44e-12	4.88e-12	2.97e-11	8.06e-12	8.36e-11	3.58e-11
0.0486762	-6.88e-12	4.5e-12	2.64e-11	2.67e-11	1.01e-10	1.26e-11	6.55e-11	1.44e-11	7.75e-12	2.63e-11	8.25e-12	4.54e-11	5.06e-12	1.02e-11	8.78e-11	2.61e-11	4.08e-11	6.86e-11	2.6e-11	5.44e-12	5.06e-12	2.95e-11	8e-12	8.43e-11	3.63e-11
0.0486725	-5.47e-12	4.6875e-12	2.63e-11	2.7e-11	1.01e-10	1.28e-11	6.49e-11	1.45e-11	8e-12	2.67e-11	7.5e-12	4.56e-11	5e-12	1.04e-11	8.78e-11	2.71e-11	3.99e-11	6.91e-11	2.7e-11	5.38e-12	5.31e-12	3e-11	6.38e-12	8.55e-11	3.73e-11
0.0486687	-5.16e-12	3.875e-12	2.63e-11	2.74e-11	1.01e-10	1.29e-11	6.37e-11	1.37e-11	8.31e-12	2.69e-11	6e-12	4.53e-11	5.38e-12	1.06e-11	8.76e-11	2.76e-11	3.96e-11	6.96e-11	2.71e-11	5.31e-12	5.56e-12	2.99e-11	4.69e-12	8.59e-11	3.75e-11
0.048665	-5.31e-12	4.9375e-12	2.63e-11	2.78e-11	1.01e-10	1.21e-11	6.34e-11	1.34e-11	8.44e-12	2.66e-11	6.5e-12	4.58e-11	4.5e-12	1.08e-11	8.74e-11	2.83e-11	4.01e-11	7.06e-11	2.79e-11	5.25e-12	5.81e-12	2.98e-11	4.81e-12	8.59e-11	3.69e-11
0.0486613	-5e-12	5.6875e-12	2.64e-11	2.81e-11	1.01e-10	1.06e-11	6.34e-11	1.33e-11	9.5e-12	2.58e-11	7.19e-12	4.61e-11	4.38e-12	1.11e-11	8.72e-11	2.85e-11	4.09e-11	7.09e-11	2.79e-11	5.25e-12	6.06e-12	2.99e-11	4.69e-12	8.54e-11	3.68e-11
0.0486575	-5e-12	4.375e-12	2.66e-11	2.84e-11	1e-10	8.31e-12	6.31e-11	1.39e-11	9.69e-12	2.49e-11	7.56e-12	4.59e-11	5.13e-12	1.13e-11	8.7e-11	2.68e-11	4.11e-11	7.1e-11	2.74e-11	5.38e-12	6.38e-12	2.96e-11	5.31e-12	8.45e-11	3.68e-11
0.0486538	-5.31e-12	4.4375e-12	2.67e-11	2.86e-11	1e-10	6.81e-12	6.44e-11	1.48e-11	9.56e-12	2.49e-11	7.94e-12	4.68e-11	5.38e-12	1.14e-11	8.68e-11	2.64e-11	3.96e-11	7.09e-11	2.69e-11	5.63e-12	6.81e-12	2.92e-11	6.38e-12	8.46e-11	3.71e-11
0.04865	-4.69e-12	5.375e-12	2.68e-11	2.86e-11	1e-10	7.19e-12	6.5e-11	1.49e-11	9.25e-12	2.48e-11	7.75e-12	4.73e-11	4.69e-12	1.16e-11	8.68e-11	2.54e-11	3.88e-11	7.05e-11	2.7e-11	5.94e-12	7.31e-12	2.86e-11	7e-12	8.46e-11	3.82e-11
0.0486462	-4.38e-12	5.5625e-12	2.69e-11	2.86e-11	9.98e-11	7.75e-12	6.52e-11	1.43e-11	7.81e-12	2.29e-11	8.19e-12	4.74e-11	4.13e-12	1.16e-11	8.68e-11	2.38e-11	3.86e-11	6.97e-11	2.7e-11	6.25e-12	7.81e-12	2.89e-11	8.56e-12	8.46e-11	3.83e-11
0.0486425	-2.66e-12	5.3125e-12	2.71e-11	2.86e-11	9.96e-11	8.13e-12	6.5e-11	1.38e-11	7.13e-12	2.22e-11	8.81e-12	4.69e-11	4.06e-12	1.16e-11	8.69e-11	2.27e-11	3.84e-11	6.92e-11	2.67e-11	6.5e-12	8.13e-12	2.91e-11	8.25e-12	8.6e-11	3.77e-11
0.0486387	-3.13e-13	4.875e-12	2.73e-11	2.85e-11	9.94e-11	8.75e-12	6.37e-11	1.31e-11	8.13e-12	2.36e-11	9.25e-12	4.67e-11	3.38e-12	1.14e-11	8.72e-11	2.31e-11	3.75e-11	7.01e-11	2.74e-11	6.69e-12	8.31e-12	2.89e-11	7.25e-12	8.64e-11	3.76e-11
0.048635	9.38e-13	4.1875e-12	2.74e-11	2.84e-11	9.93e-11	9.38e-12	6.29e-11	1.31e-11	9.06e-12	2.51e-11	9.88e-12	4.68e-11	2.69e-12	1.12e-11	8.76e-11	2.43e-11	3.68e-11	7.04e-11	2.73e-11	6.81e-12	8.25e-12	2.96e-11	8.13e-12	8.61e-11	3.79e-11
0.0486313	4.69e-13	4e-12	2.76e-11	2.84e-11	9.92e-11	1.13e-11	6.32e-11	1.36e-11	1.05e-11	2.56e-11	9.44e-12	4.74e-11	2.94e-12	1.08e-11	8.79e-11	2.49e-11	3.53e-11	7.06e-11	2.69e-11	6.94e-12	8e-12	2.94e-11	8.25e-12	8.61e-11	3.75e-11
0.0486275	0	3.375e-12	2.78e-11	2.83e-11	9.92e-11	1.22e-11	6.54e-11	1.38e-11	1.08e-11	2.51e-11	9.25e-12	4.77e-11	4e-12	1.03e-11	8.81e-11	2.58e-11	3.54e-11	7.03e-11	2.7e-11	7e-12	7.69e-12	2.79e-11	7.63e-12	8.65e-11	3.7e-11
0.0486238	0	3.8125e-12	2.81e-11	2.82e-11	9.91e-11	1.26e-11	6.59e-11	1.33e-11	1.08e-11	2.41e-11	9.69e-12	4.77e-11	3.88e-12	9.88e-12	8.83e-11	2.54e-11	3.62e-11	7.03e-11	2.67e-11	7.13e-12	7.25e-12	2.64e-11	6.94e-12	8.64e-11	3.74e-11
0.04862	1.09e-12	4.0625e-12	2.86e-11	2.81e-11	9.91e-11	1.35e-11	6.61e-11	1.27e-11	1.16e-11	2.31e-11	9.19e-12	4.82e-11	4e-12	9.44e-12	8.82e-11	2.39e-11	3.61e-11	7.03e-11	2.63e-11	7.13e-12	6.88e-12	2.56e-11	5.81e-12	8.61e-11	3.79e-11
0.0486162	1.41e-12	3e-12	2.93e-11	2.81e-11	9.9e-11	1.41e-11	6.61e-11	1.32e-11	1.29e-11	2.34e-11	9.25e-12	4.72e-11	3.81e-12	9.06e-12	8.81e-11	2.17e-11	3.62e-11	6.93e-11	2.53e-11	7.19e-12	6.56e-12	2.56e-11	4.75e-12	8.58e-11	3.7e-11
0.0486125	4.69e-13	2.8125e-12	3.02e-11	2.81e-11	9.89e-11	1.36e-11	6.6e-11	1.35e-11	1.44e-11	2.33e-11	1e-11	4.64e-11	3.81e-12	8.81e-12	8.8e-11	2.01e-11	3.55e-11	6.81e-11	2.51e-11	7.19e-12	6.31e-12	2.73e-11	5.06e-12	8.51e-11	3.58e-11
0.0486088	-1.56e-12	2.9375e-12	3.13e-11	2.82e-11	9.89e-11	1.29e-11	6.5e-11	1.35e-11	1.43e-11	2.21e-11	1.15e-11	4.43e-11	4e-12	8.69e-12	8.79e-11	2.03e-11	3.57e-11	6.73e-11	2.56e-11	7.13e-12	6.13e-12	2.73e-11	7.38e-12	8.44e-11	3.6e-11
0.048605	-2.5e-12	3.5625e-12	3.26e-11	2.84e-11	9.89e-11	1.37e-11	6.49e-11	1.29e-11	1.28e-11	2.13e-11	1.13e-11	4.19e-11	4.19e-12	8.63e-12	8.8e-11	2.16e-11	3.74e-11	6.68e-11	2.54e-11	7.13e-12	6.13e-12	2.55e-11	8.63e-12	8.51e-11	3.61e-11
0.0486013	-2.97e-12	3.75e-12	3.37e-11	2.86e-11	9.9e-11	1.41e-11	6.63e-11	1.3e-11	1.13e-11	2.19e-11	9.56e-12	4.14e-11	4.31e-12	8.63e-12	8.81e-11	2.33e-11	3.74e-11	6.6e-11	2.45e-11	7.06e-12	6.13e-12	2.46e-11	1e-11	8.67e-11	3.52e-11
0.0485975	-2.97e-12	3.8125e-12	3.47e-11	2.9e-11	9.91e-11	1.35e-11	6.65e-11	1.33e-11	1.03e-11	2.33e-11	9.5e-12	4.25e-11	4.38e-12	8.63e-12	8.81e-11	2.4e-11	3.66e-11	6.48e-11	2.41e-11	6.94e-12	6.19e-12	2.55e-11	9.56e-12	8.67e-11	3.57e-11
0.0485937	-3.44e-12	3.8125e-12	3.54e-11	2.93e-11	9.93e-11	1.16e-11	6.57e-11	1.39e-11	9.69e-12	2.29e-11	9.69e-12	4.37e-11	4.75e-12	8.63e-12	8.79e-11	2.38e-11	3.66e-11	6.53e-11	2.42e-11	6.88e-12	6.31e-12	2.67e-11	8.25e-12	8.63e-11	3.67e-11
0.04859	-3.28e-12	3.5e-12	3.58e-11	2.96e-11	9.94e-11	1.12e-11	6.41e-11	1.39e-11	9e-12	2.21e-11	9.25e-12	4.54e-11	5e-12	8.69e-12	8.76e-11	2.19e-11	3.66e-11	6.66e-11	2.42e-11	6.75e-12	6.56e-12	2.63e-11	8.5e-12	8.62e-11	3.67e-11
0.0485862	-3.13e-12	3.5625e-12	3.59e-11	2.99e-11	9.96e-11	1.11e-11	6.31e-11	1.41e-11	8.94e-12	2.18e-11	8.94e-12	4.71e-11	4.63e-12	8.69e-12	8.71e-11	2.23e-11	3.73e-11	6.78e-11	2.47e-11	6.69e-12	6.88e-12	2.56e-11	9.13e-12	8.65e-11	3.59e-11
0.0485825	-4.06e-12	2.8125e-12	3.57e-11	3.01e-11	9.97e-11	1.16e-11	6.29e-11	1.46e-11	9.31e-12	2.21e-11	8.63e-12	4.66e-11	4.75e-12	8.75e-12	8.66e-11	2.39e-11	3.69e-11	6.79e-11	2.5e-11	6.63e-12	7.31e-12	2.46e-11	9.63e-12	8.59e-11	3.53e-11
0.0485788	-4.22e-12	3.0625e-12	3.53e-11	3.01e-11	9.98e-11	1.16e-11	6.43e-11	1.46e-11	9.25e-12	2.25e-11	8.13e-12	4.46e-11	5e-12	8.75e-12	8.61e-11	2.41e-11	3.63e-11	6.75e-11	2.56e-11	6.63e-12	7.88e-12	2.44e-11	9.31e-12	8.54e-11	3.48e-11
0.048575	-4.06e-12	4.125e-12	3.46e-11	3.01e-11	9.99e-11	1.09e-11	6.37e-11	1.37e-11	8.31e-12	2.13e-11	8.13e-12	4.4e-11	3.81e-12	8.81e-12	8.56e-11	2.29e-11	3.71e-11	6.71e-11	2.58e-11	6.56e-12	8.44e-12	2.58e-11	7.88e-12	8.58e-11	3.48e-11
0.0485713	-3.59e-12	3.8125e-12	3.38e-11	3.01e-11	1e-10	1.09e-11	6.33e-11	1.36e-11	8.94e-12	2.06e-11	7.88e-12	4.32e-11	2.31e-12	8.81e-12	8.52e-11	2.23e-11	3.79e-11	6.68e-11	2.54e-11	6.56e-12	9e-12	2.63e-11	8.25e-12	8.51e-11	3.61e-11
0.0485675	-3.91e-12	4.625e-12	3.29e-11	3.01e-11	1e-10	1.09e-11	6.53e-11	1.35e-11	1.04e-11	2.18e-11	8.25e-12	4.19e-11	1.69e-12	8.69e-12	8.48e-11	2.26e-11	3.72e-11	6.7e-11	2.42e-11	6.63e-12	9.44e-12	2.55e-11	9.94e-12	8.48e-11	3.68e-11
0.0485637	-5e-12	4.8125e-12	3.21e-11	3.01e-11	1e-10	1.2e-11	6.7e-11	1.34e-11	1.07e-11	2.16e-11	8.75e-12	3.99e-11	2.69e-12	8.63e-12	8.45e-11	2.24e-11	3.68e-11	6.67e-11	2.31e-11	6.63e-12	9.69e-12	2.58e-11	1.06e-11	8.53e-11	3.66e-11
0.04856	-6.25e-12	3.6875e-12	3.13e-11	3.01e-11	1e-10	1.23e-11	6.54e-11	1.34e-11	9.63e-12	2.27e-11	8.31e-12	3.93e-11	3.25e-12	8.44e-12	8.43e-11	2.07e-11	3.81e-11	6.75e-11	2.34e-11	6.56e-12	9.69e-12	2.73e-11	9.19e-12	8.56e-11	3.55e-11
0.0485562	-7.34e-12	3.375e-12	3.08e-11	3.01e-11	1.01e-10	1.2e-11	6.37e-11	1.24e-11	8.63e-12	2.39e-11	8.69e-12	3.99e-11	3.13e-12	8.31e-12	8.4e-11	1.92e-11	3.86e-11	6.82e-11	2.41e-11	6.5e-12	9.38e-12	2.75e-11	7.63e-12	8.62e-11	3.51e-11
0.0485525	-8.44e-12	4.0625e-12	3.04e-11	3.01e-11	1.01e-10	1.19e-11	6.37e-11	1.24e-11	7.81e-12	2.43e-11	9.5e-12	4.07e-11	3.06e-12	8.13e-12	8.38e-11	1.81e-11	3.93e-11	6.77e-11	2.33e-11	6.44e-12	8.94e-12	2.64e-11	7.56e-12	8.61e-11	3.62e-11
0.0485488	-7.5e-12	5.8125e-12	3.04e-11	3.01e-11	1.01e-10	1.2e-11	6.48e-11	1.21e-11	8.44e-12	2.49e-11	9.75e-12	4.07e-11	3e-12	8.06e-12	8.36e-11	1.95e-11	4.03e-11	6.75e-11	2.28e-11	6.38e-12	8.38e-12	2.61e-11	8.19e-12	8.53e-11	3.61e-11
0.048545	-5.31e-12	5.875e-12	3.07e-11	3.01e-11	1.01e-10	1.2e-11	6.59e-11	1.19e-11	8.69e-12	2.45e-11	9.38e-12	3.94e-11	2.94e-12	8e-12	8.36e-11	2e-11	4.26e-11	6.69e-11	2.29e-11	6.25e-12	7.81e-12	2.7e-11	7.56e-12	8.51e-11	3.55e-11
0.0485413	-3.44e-12	4.9375e-12	3.13e-11	2.99e-11	1.01e-10	1.28e-11	6.61e-11	1.22e-11	8.56e-12	2.38e-11	8.5e-12	3.93e-11	3.5e-12	8e-12	8.38e-11	1.99e-11	4.36e-11	6.69e-11	2.31e-11	6.19e-12	7.38e-12	2.77e-11	8e-12	8.49e-11	3.49e-11
0.0485375	-1.41e-12	5.375e-12	3.2e-11	2.96e-11	1.01e-10	1.39e-11	6.56e-11	1.32e-11	8e-12	2.29e-11	8.44e-12	3.99e-11	4.19e-12	8.06e-12	8.39e-11	1.93e-11	4.21e-11	6.66e-11	2.33e-11	6.13e-12	7e-12	2.74e-11	9.13e-12	8.48e-11	3.46e-11
0.0485337	1.56e-13	5.375e-12	3.28e-11	2.93e-11	1.01e-10	1.49e-11	6.45e-11	1.39e-11	7.63e-12	2.39e-11	8.88e-12	4.01e-11	3.94e-12	8.13e-12	8.43e-11	1.9e-11	4.03e-11	6.69e-11	2.28e-11	6.13e-12	6.81e-12	2.75e-11	9.81e-12	8.47e-11	3.4e-11
0.04853	6.25e-13	5.125e-12	3.35e-11	2.91e-11	1.01e-10	1.48e-11	6.29e-11	1.35e-11	6.88e-12	2.53e-11	9.25e-12	3.99e-11	3.13e-12	8.25e-12	8.46e-11	1.89e-11	4.01e-11	6.73e-11	2.24e-11	6.19e-12	6.69e-12	2.75e-11	1.03e-11	8.44e-11	3.37e-11
0.0485262	9.38e-13	5.4375e-12	3.39e-11	2.89e-11	1.02e-10	1.35e-11	6.2e-11	1.32e-11	6.56e-12	2.51e-11	9.75e-12	4.17e-11	2.5e-12	8.31e-12	8.5e-11	1.81e-11	4.01e-11	6.6e-11	2.2e-11	6.25e-12	6.56e-12	2.76e-11	1.01e-11	8.41e-11	3.4e-11
0.0485225	-7.81e-13	6.375e-12	3.39e-11	2.88e-11	1.02e-10	1.26e-11	6.25e-11	1.43e-11	7.19e-12	2.57e-11	9.75e-12	4.24e-11	3.38e-12	8.44e-12	8.53e-11	1.76e-11	3.88e-11	6.6e-11	2.16e-11	6.44e-12	6.5e-12	2.81e-11	9.25e-12	8.41e-11	3.44e-11
0.0485188	-2.81e-12	6.1875e-12	3.36e-11	2.87e-11	1.01e-10	1.29e-11	6.26e-11	1.48e-11	7.19e-12	2.57e-11	9.44e-12	4.25e-11	4.06e-12	8.44e-12	8.56e-11	1.66e-11	3.75e-11	6.79e-11	2.26e-11	6.56e-12	6.38e-12	2.83e-11	9.38e-12	8.56e-11	3.44e-11
0.048515	-5.16e-12	5.9375e-12	3.3e-11	2.87e-11	1.01e-10	1.25e-11	6.28e-11	1.43e-11	6.56e-12	2.49e-11	9.25e-12	4.3e-11	4.69e-12	8.44e-12	8.58e-11	1.53e-11	3.73e-11	6.89e-11	2.36e-11	6.75e-12	6.19e-12	2.79e-11	9.13e-12	8.61e-11	3.43e-11
0.0485113	-6.88e-12	5.375e-12	3.22e-11	2.87e-11	1.01e-10	1.09e-11	6.21e-11	1.35e-11	6.25e-12	2.51e-11	8.5e-12	4.38e-11	4.5e-12	8.44e-12	8.59e-11	1.51e-11	3.83e-11	6.82e-11	2.29e-11	6.81e-12	6e-12	2.74e-11	1.13e-11	8.64e-11	3.49e-11
0.0485075	-7.19e-12	5.5625e-12	3.13e-11	2.86e-11	1.01e-10	9.38e-12	6.14e-11	1.39e-11	7.38e-12	2.48e-11	8.44e-12	4.53e-11	4.25e-12	8.38e-12	8.61e-11	1.65e-11	3.87e-11	6.76e-11	2.18e-11	6.88e-12	5.81e-12	2.72e-11	1.28e-11	8.64e-11	3.5e-11
0.0485037	-5.94e-12	6e-12	3.04e-11	2.85e-11	1.01e-10	7.75e-12	6.05e-11	1.51e-11	8.5e-12	2.53e-11	8.25e-12	4.72e-11	5e-12	8.31e-12	8.63e-11	1.78e-11	3.81e-11	6.79e-11	2.19e-11	7e-12	5.69e-12	2.72e-11	1.05e-11	8.63e-11	3.56e-11
0.0485	-4.84e-12	5.9375e-12	2.98e-11	2.84e-11	1e-10	7.5e-12	6.08e-11	1.58e-11	8.13e-12	2.54e-11	7.94e-12	4.9e-11	5.25e-12	8.19e-12	8.64e-11	1.89e-11	3.7e-11	6.82e-11	2.24e-11	7.06e-12	5.63e-12	2.74e-11	8.94e-12	8.69e-11	3.65e-11
0.0484963	-4.22e-12	5.6875e-12	2.94e-11	2.83e-11	1e-10	7.38e-12	6.08e-11	1.49e-11	8e-12	2.52e-11	8.81e-12	4.96e-11	4.94e-12	8e-12	8.64e-11	2.03e-11	3.63e-11	6.77e-11	2.22e-11	7.19e-12	5.69e-12	2.72e-11	9.69e-12	8.62e-11	3.75e-11
0.0484925	-3.59e-12	5.375e-12	2.93e-11	2.83e-11	1e-10	8.13e-12	6.05e-11	1.46e-11	7.94e-12	2.56e-11	9.5e-12	4.92e-11	4.81e-12	7.75e-12	8.63e-11	2.01e-11	3.54e-11	6.7e-11	2.19e-11	7.31e-12	5.81e-12	2.71e-11	1.03e-11	8.59e-11	3.76e-11
0.0484888	-2.81e-12	3.9375e-12	2.94e-11	2.83e-11	1e-10	7.19e-12	6.03e-11	1.49e-11	7.94e-12	2.67e-11	8.69e-12	4.81e-11	4.94e-12	7.5e-12	8.61e-11	1.93e-11	3.55e-11	6.71e-11	2.24e-11	7.44e-12	6.13e-12	2.73e-11	9.69e-12	8.66e-11	3.67e-11
0.048485	-3.13e-12	3.6875e-12	2.96e-11	2.84e-11	1e-10	6.69e-12	6.13e-11	1.41e-11	7.56e-12	2.59e-11	7.56e-12	4.68e-11	5.31e-12	7.19e-12	8.59e-11	1.87e-11	3.57e-11	6.67e-11	2.14e-11	7.5e-12	6.44e-12	2.75e-11	9.5e-12	8.66e-11	3.6e-11
0.0484812	-4.38e-12	2.5e-12	2.98e-11	2.86e-11	1e-10	8.56e-12	6.19e-11	1.35e-11	7.19e-12	2.44e-11	6.88e-12	4.73e-11	5.31e-12	6.88e-12	8.55e-11	1.99e-11	3.53e-11	6.69e-11	2.19e-11	7.5e-12	6.88e-12	2.75e-11	9.19e-12	8.59e-11	3.53e-11
0.0484775	-3.91e-12	2.5625e-12	2.98e-11	2.88e-11	1e-10	1.03e-11	6.23e-11	1.29e-11	7.5e-12	2.38e-11	5.94e-12	4.74e-11	5.25e-12	6.75e-12	8.52e-11	2.05e-11	3.49e-11	6.79e-11	2.34e-11	7.38e-12	7.31e-12	2.71e-11	7.38e-12	8.57e-11	3.58e-11
0.0484737	-3.91e-12	3.6875e-12	2.96e-11	2.91e-11	1e-10	1.08e-11	6.18e-11	1.28e-11	8.44e-12	2.41e-11	5.5e-12	4.68e-11	5.69e-12	6.69e-12	8.49e-11	1.91e-11	3.43e-11	6.8e-11	2.36e-11	7.13e-12	7.69e-12	2.73e-11	6.63e-12	8.69e-11	3.56e-11
0.04847	-4.06e-12	4.75e-12	2.93e-11	2.94e-11	1e-10	1e-11	6.03e-11	1.34e-11	8.25e-12	2.46e-11	4.75e-12	4.66e-11	5.69e-12	6.81e-12	8.49e-11	1.87e-11	3.47e-11	6.78e-11	2.39e-11	6.88e-12	8e-12	2.8e-11	6.38e-12	8.78e-11	3.52e-11
0.0484663	-3.44e-12	4.8125e-12	2.88e-11	2.98e-11	1e-10	8.94e-12	6.03e-11	1.39e-11	7.44e-12	2.47e-11	5e-12	4.72e-11	4.5e-12	7.06e-12	8.49e-11	2.01e-11	3.48e-11	6.78e-11	2.4e-11	6.56e-12	8.25e-12	2.83e-11	8.25e-12	8.8e-11	3.46e-11
0.0484625	-2.97e-12	5.125e-12	2.81e-11	3e-11	1e-10	8.75e-12	5.99e-11	1.35e-11	7.75e-12	2.41e-11	6.31e-12	4.73e-11	3.81e-12	7.38e-12	8.51e-11	2.22e-11	3.48e-11	6.78e-11	2.37e-11	6.25e-12	8.31e-12	2.82e-11	9.06e-12	8.66e-11	3.43e-11
0.0484588	-2.81e-12	5.25e-12	2.75e-11	3.03e-11	1e-10	8.75e-12	5.98e-11	1.27e-11	8.13e-12	2.44e-11	7.25e-12	4.74e-11	4.19e-12	7.75e-12	8.53e-11	2.28e-11	3.66e-11	6.89e-11	2.45e-11	6.06e-12	8.31e-12	2.83e-11	9.63e-12	8.61e-11	3.48e-11
0.048455	-1.72e-12	5.25e-12	2.69e-11	3.04e-11	1e-10	8.63e-12	6e-11	1.29e-11	8.5e-12	2.44e-11	7.56e-12	4.84e-11	4.31e-12	8.13e-12	8.53e-11	1.99e-11	3.8e-11	6.96e-11	2.5e-11	5.94e-12	8.19e-12	2.78e-11	9.81e-12	8.64e-11	3.5e-11
0.0484512	-9.38e-13	6.3125e-12	2.63e-11	3.06e-11	1e-10	8.06e-12	6.06e-11	1.35e-11	7.38e-12	2.39e-11	7.56e-12	4.86e-11	4.75e-12	8.5e-12	8.53e-11	1.93e-11	3.78e-11	6.86e-11	2.55e-11	5.88e-12	7.94e-12	2.79e-11	9.38e-12	8.83e-11	3.48e-11
0.0484475	-1.72e-12	6.5625e-12	2.58e-11	3.06e-11	1e-10	7.69e-12	6.19e-11	1.44e-11	6.75e-12	2.33e-11	7.44e-12	4.75e-11	5.56e-12	8.81e-12	8.52e-11	2.06e-11	3.69e-11	6.81e-11	2.62e-11	5.94e-12	7.63e-12	2.91e-11	9.56e-12	8.87e-11	3.42e-11
0.0484437	-1.25e-12	5.9375e-12	2.52e-11	3.05e-11	1e-10	7.31e-12	6.24e-11	1.46e-11	6.25e-12	2.25e-11	6.5e-12	4.74e-11	5.94e-12	9.13e-12	8.51e-11	2.2e-11	3.76e-11	6.8e-11	2.51e-11	6e-12	7.31e-12	2.91e-11	9.06e-12	8.79e-11	3.38e-11
0.04844	-7.81e-13	6.125e-12	2.46e-11	3.04e-11	1e-10	6.56e-12	6.19e-11	1.4e-11	6.19e-12	2.18e-11	5e-12	4.79e-11	5.25e-12	9.31e-12	8.49e-11	2.33e-11	3.74e-11	6.81e-11	2.42e-11	6.13e-12	7.06e-12	2.95e-11	9e-12	8.73e-11	3.51e-11
0.0484363	-2.81e-12	6.75e-12	2.41e-11	3.02e-11	9.99e-11	5.25e-12	6.23e-11	1.36e-11	6.13e-12	2.16e-11	4.63e-12	4.73e-11	4e-12	9.44e-12	8.49e-11	2.37e-11	3.8e-11	6.85e-11	2.42e-11	6.13e-12	6.88e-12	3.08e-11	9.63e-12	8.61e-11	3.66e-11
0.0484325	-3.75e-12	6.3125e-12	2.36e-11	3e-11	9.98e-11	6.25e-12	6.33e-11	1.5e-11	7.06e-12	2.22e-11	5.31e-12	4.59e-11	3.75e-12	9.5e-12	8.49e-11	2.32e-11	3.85e-11	6.97e-11	2.48e-11	6.13e-12	6.75e-12	3.14e-11	9.38e-12	8.59e-11	3.78e-11
0.0484288	-3.44e-12	5.9375e-12	2.33e-11	2.99e-11	9.97e-11	7.81e-12	6.36e-11	1.6e-11	7.75e-12	2.39e-11	5.94e-12	4.51e-11	4.69e-12	9.5e-12	8.49e-11	2.29e-11	3.87e-11	6.99e-11	2.45e-11	6.19e-12	6.63e-12	3.13e-11	9.13e-12	8.66e-11	3.82e-11
0.048425	-2.97e-12	5.0625e-12	2.31e-11	2.98e-11	9.96e-11	8.06e-12	6.38e-11	1.63e-11	6.94e-12	2.49e-11	7.13e-12	4.54e-11	5.38e-12	9.5e-12	8.49e-11	2.41e-11	3.8e-11	6.93e-11	2.46e-11	6.19e-12	6.56e-12	3.11e-11	1.01e-11	8.61e-11	3.79e-11
0.0484212	-3.44e-12	4.1875e-12	2.32e-11	2.98e-11	9.95e-11	8.13e-12	6.43e-11	1.58e-11	6.13e-12	2.51e-11	7.19e-12	4.41e-11	4.5e-12	9.5e-12	8.48e-11	2.69e-11	3.71e-11	6.98e-11	2.54e-11	6.25e-12	6.5e-12	3.04e-11	9.06e-12	8.57e-11	3.73e-11
0.0484175	-3.91e-12	4.3125e-12	2.36e-11	2.98e-11	9.95e-11	8.75e-12	6.4e-11	1.51e-11	6.25e-12	2.41e-11	7.06e-12	4.24e-11	4.19e-12	9.44e-12	8.47e-11	2.96e-11	3.73e-11	7.04e-11	2.59e-11	6.44e-12	6.5e-12	2.99e-11	8.75e-12	8.48e-11	3.58e-11
0.0484137	-4.38e-12	4.0625e-12	2.42e-11	2.98e-11	9.95e-11	8.75e-12	6.34e-11	1.51e-11	6.44e-12	2.34e-11	7.13e-12	4.07e-11	4.69e-12	9.44e-12	8.45e-11	3.09e-11	3.74e-11	7.01e-11	2.61e-11	6.56e-12	6.63e-12	2.92e-11	8.13e-12	8.58e-11	3.49e-11
0.04841	-4.22e-12	4.4375e-12	2.5e-11	2.98e-11	9.96e-11	8.63e-12	6.34e-11	1.46e-11	7.13e-12	2.26e-11	7.25e-12	3.89e-11	4.75e-12	9.31e-12	8.44e-11	3.09e-11	3.79e-11	6.89e-11	2.64e-11	6.81e-12	6.81e-12	2.89e-11	7e-12	8.64e-11	3.44e-11
0.0484063	-5.31e-12	5.875e-12	2.59e-11	2.98e-11	9.97e-11	9.31e-12	6.36e-11	1.43e-11	8.5e-12	2.31e-11	7.38e-12	3.83e-11	5.13e-12	9.19e-12	8.43e-11	3e-11	3.79e-11	6.78e-11	2.47e-11	7e-12	7e-12	2.83e-11	7.63e-12	8.69e-11	3.4e-11
0.0484025	-6.41e-12	6.0625e-12	2.68e-11	2.98e-11	9.98e-11	9.38e-12	6.34e-11	1.43e-11	8.75e-12	2.46e-11	7.25e-12	3.97e-11	5.88e-12	9e-12	8.43e-11	2.94e-11	3.64e-11	6.65e-11	2.32e-11	7.13e-12	7.25e-12	2.86e-11	7.56e-12	8.75e-11	3.39e-11
0.0483988	-7.19e-12	5.5625e-12	2.76e-11	2.98e-11	9.98e-11	7.44e-12	6.23e-11	1.42e-11	7.88e-12	2.58e-11	7.63e-12	4.05e-11	6e-12	8.75e-12	8.43e-11	2.87e-11	3.48e-11	6.64e-11	2.33e-11	7.19e-12	7.38e-12	2.86e-11	7.19e-12	8.66e-11	3.43e-11
0.048395	-8.75e-12	5e-12	2.81e-11	2.98e-11	9.99e-11	7.69e-12	6.16e-11	1.38e-11	6.94e-12	2.56e-11	6.94e-12	4.09e-11	6.63e-12	8.38e-12	8.41e-11	2.88e-11	3.53e-11	6.73e-11	2.38e-11	7.19e-12	7.5e-12	2.82e-11	8.38e-12	8.66e-11	3.44e-11
0.0483912	-8.91e-12	5.875e-12	2.85e-11	2.99e-11	9.99e-11	9.13e-12	6.22e-11	1.46e-11	7.13e-12	2.5e-11	6.75e-12	4.09e-11	7.25e-12	8e-12	8.4e-11	2.74e-11	3.68e-11	6.79e-11	2.36e-11	7.06e-12	7.56e-12	2.76e-11	8.25e-12	8.61e-11	3.48e-11
0.0483875	-8.44e-12	6.9375e-12	2.88e-11	2.99e-11	9.99e-11	1.06e-11	6.22e-11	1.53e-11	7.13e-12	2.41e-11	6.75e-12	4.06e-11	6.56e-12	7.63e-12	8.38e-11	2.53e-11	3.61e-11	6.74e-11	2.34e-11	7e-12	7.56e-12	2.71e-11	8.25e-12	8.56e-11	3.4e-11
0.0483838	-7.66e-12	6.8125e-12	2.89e-11	2.98e-11	9.97e-11	1.13e-11	6.28e-11	1.46e-11	6.56e-12	2.31e-11	6.13e-12	4.02e-11	5.63e-12	7.31e-12	8.36e-11	2.54e-11	3.51e-11	6.73e-11	2.4e-11	6.88e-12	7.63e-12	2.68e-11	1.01e-11	8.53e-11	3.26e-11
0.04838	-7.19e-12	6.5e-12	2.89e-11	2.98e-11	9.94e-11	1.1e-11	6.14e-11	1.45e-11	6.69e-12	2.42e-11	5e-12	4.01e-11	6.13e-12	7.13e-12	8.34e-11	2.68e-11	3.64e-11	6.79e-11	2.44e-11	6.75e-12	7.69e-12	2.61e-11	1.19e-11	8.59e-11	3.3e-11
0.0483763	-7.5e-12	5.375e-12	2.88e-11	2.96e-11	9.91e-11	1.16e-11	5.98e-11	1.43e-11	6.5e-12	2.52e-11	4.75e-12	4.04e-11	5.75e-12	7.13e-12	8.31e-11	2.61e-11	3.69e-11	6.7e-11	2.31e-11	6.69e-12	7.69e-12	2.58e-11	1.26e-11	8.66e-11	3.37e-11
0.0483725	-8.44e-12	5.375e-12	2.85e-11	2.96e-11	9.86e-11	1.32e-11	5.91e-11	1.41e-11	6.25e-12	2.54e-11	5.25e-12	4.07e-11	5.44e-12	7.31e-12	8.29e-11	2.53e-11	3.63e-11	6.63e-11	2.26e-11	6.69e-12	7.69e-12	2.56e-11	1.21e-11	8.61e-11	3.47e-11
0.0483687	-1.03e-11	5.3125e-12	2.82e-11	2.96e-11	9.81e-11	1.38e-11	5.91e-11	1.54e-11	6.25e-12	2.54e-11	6.44e-12	4.1e-11	6.44e-12	7.56e-12	8.27e-11	2.52e-11	3.71e-11	6.73e-11	2.24e-11	6.75e-12	7.63e-12	2.64e-11	1.17e-11	8.5e-11	3.51e-11
0.048365	-1.17e-11	4.9375e-12	2.77e-11	2.96e-11	9.76e-11	1.32e-11	5.85e-11	1.68e-11	7.19e-12	2.53e-11	6.75e-12	4.11e-11	7e-12	7.81e-12	8.26e-11	2.33e-11	3.75e-11	6.71e-11	2.26e-11	6.75e-12	7.5e-12	2.76e-11	9.56e-12	8.38e-11	3.52e-11
0.0483612	-1.13e-11	4.1875e-12	2.73e-11	2.96e-11	9.71e-11	1.31e-11	5.81e-11	1.62e-11	8.19e-12	2.48e-11	5.44e-12	4.02e-11	6.25e-12	8.13e-12	8.26e-11	2.18e-11	3.69e-11	6.75e-11	2.41e-11	6.81e-12	7.25e-12	2.75e-11	8.5e-12	8.36e-11	3.56e-11
0.0483575	-1.06e-11	4.3125e-12	2.68e-11	2.98e-11	9.69e-11	1.32e-11	5.99e-11	1.58e-11	8.94e-12	2.46e-11	4.88e-12	4.01e-11	5.63e-12	8.38e-12	8.27e-11	2.27e-11	3.7e-11	6.71e-11	2.39e-11	6.81e-12	7e-12	2.76e-11	8.94e-12	8.43e-11	3.52e-11
0.0483538	-1.02e-11	3.6875e-12	2.64e-11	2.99e-11	9.68e-11	1.23e-11	6.13e-11	1.54e-11	9.19e-12	2.43e-11	5.81e-12	4.09e-11	6.38e-12	8.56e-12	8.28e-11	2.35e-11	3.78e-11	6.69e-11	2.41e-11	6.75e-12	6.81e-12	2.77e-11	9.5e-12	8.46e-11	3.42e-11
0.04835	-1e-11	3.375e-12	2.61e-11	3.01e-11	9.68e-11	1.1e-11	6.09e-11	1.49e-11	8.44e-12	2.33e-11	6.75e-12	4.09e-11	6.88e-12	8.69e-12	8.29e-11	2.24e-11	3.82e-11	6.69e-11	2.43e-11	6.63e-12	6.69e-12	2.78e-11	9.56e-12	8.61e-11	3.36e-11
0.0483463	-9.22e-12	4.375e-12	2.6e-11	3.03e-11	9.68e-11	1.04e-11	5.94e-11	1.4e-11	8e-12	2.31e-11	6.94e-12	3.93e-11	6.94e-12	8.75e-12	8.28e-11	2.14e-11	3.88e-11	6.69e-11	2.41e-11	6.56e-12	6.63e-12	2.88e-11	9.31e-12	8.62e-11	3.31e-11
0.0483425	-8.91e-12	5.0625e-12	2.59e-11	3.05e-11	9.69e-11	1.04e-11	5.99e-11	1.39e-11	7.75e-12	2.33e-11	5.06e-12	3.76e-11	7.56e-12	8.81e-12	8.26e-11	2.06e-11	3.94e-11	6.66e-11	2.36e-11	6.5e-12	6.63e-12	2.93e-11	9.19e-12	8.58e-11	3.33e-11
0.0483387	-9.22e-12	5.5625e-12	2.58e-11	3.07e-11	9.71e-11	9.38e-12	6.04e-11	1.31e-11	8.13e-12	2.38e-11	3.75e-12	3.64e-11	7.13e-12	8.81e-12	8.22e-11	2.02e-11	3.93e-11	6.56e-11	2.32e-11	6.5e-12	6.56e-12	2.96e-11	1e-11	8.56e-11	3.38e-11
0.048335	-9.22e-12	5.625e-12	2.58e-11	3.08e-11	9.73e-11	7.88e-12	6.19e-11	1.19e-11	8.06e-12	2.36e-11	4.25e-12	3.6e-11	6.88e-12	8.88e-12	8.18e-11	2.04e-11	3.89e-11	6.49e-11	2.19e-11	6.56e-12	6.44e-12	2.89e-11	1.11e-11	8.56e-11	3.44e-11
0.0483312	-1.03e-11	6.125e-12	2.58e-11	3.07e-11	9.74e-11	7.19e-12	6.31e-11	1.23e-11	8.44e-12	2.21e-11	5.31e-12	3.64e-11	7.56e-12	8.88e-12	8.15e-11	1.98e-11	3.79e-11	6.58e-11	2.17e-11	6.63e-12	6.19e-12	2.79e-11	1.31e-11	8.62e-11	3.39e-11
0.0483275	-1.08e-11	5.875e-12	2.59e-11	3.06e-11	9.77e-11	7.13e-12	6.42e-11	1.27e-11	8e-12	2.11e-11	5.06e-12	3.65e-11	7.25e-12	8.94e-12	8.13e-11	1.98e-11	3.68e-11	6.72e-11	2.22e-11	6.75e-12	5.94e-12	2.83e-11	1.46e-11	8.71e-11	3.33e-11
0.0483238	-1.06e-11	4.9375e-12	2.6e-11	3.03e-11	9.79e-11	6.69e-12	6.55e-11	1.35e-11	8.25e-12	2.27e-11	5e-12	3.71e-11	7.06e-12	9.06e-12	8.13e-11	2.17e-11	3.66e-11	6.71e-11	2.29e-11	6.81e-12	5.75e-12	2.91e-11	1.34e-11	8.71e-11	3.36e-11
0.04832	-1.03e-11	4.8125e-12	2.62e-11	3.01e-11	9.82e-11	7.5e-12	6.59e-11	1.33e-11	8.69e-12	2.41e-11	5.19e-12	3.89e-11	7.81e-12	9.13e-12	8.14e-11	2.36e-11	3.66e-11	6.66e-11	2.29e-11	6.88e-12	5.56e-12	2.9e-11	1.22e-11	8.68e-11	3.53e-11
0.0483163	-9.22e-12	4.75e-12	2.64e-11	3e-11	9.84e-11	8.13e-12	6.57e-11	1.36e-11	8.13e-12	2.43e-11	5.31e-12	4.09e-11	6.75e-12	9.19e-12	8.18e-11	2.32e-11	3.68e-11	6.68e-11	2.36e-11	6.88e-12	5.56e-12	2.86e-11	1.22e-11	8.61e-11	3.6e-11
0.0483125	-9.38e-12	4.75e-12	2.66e-11	2.99e-11	9.85e-11	8.63e-12	6.57e-11	1.43e-11	7.5e-12	2.34e-11	5.44e-12	4.18e-11	5.81e-12	9.19e-12	8.23e-11	2.26e-11	3.62e-11	6.58e-11	2.33e-11	6.81e-12	5.75e-12	2.84e-11	1.24e-11	8.63e-11	3.7e-11
0.0483087	-8.91e-12	4.375e-12	2.69e-11	2.98e-11	9.86e-11	9.69e-12	6.58e-11	1.31e-11	7.38e-12	2.21e-11	4.88e-12	4.16e-11	5.13e-12	9.13e-12	8.28e-11	2.24e-11	3.5e-11	6.58e-11	2.16e-11	6.75e-12	5.94e-12	2.86e-11	1.11e-11	8.65e-11	3.76e-11
0.048305	-8.91e-12	4.375e-12	2.71e-11	2.96e-11	9.85e-11	9.69e-12	6.66e-11	1.24e-11	7.75e-12	2.28e-11	5.19e-12	4.11e-11	4.06e-12	8.94e-12	8.33e-11	2.09e-11	3.44e-11	6.63e-11	2.11e-11	6.69e-12	6.25e-12	2.89e-11	1.03e-11	8.67e-11	3.82e-11
0.0483012	-7.66e-12	4.8125e-12	2.72e-11	2.95e-11	9.84e-11	9.5e-12	6.56e-11	1.29e-11	7.81e-12	2.45e-11	5.56e-12	4.05e-11	4.31e-12	8.75e-12	8.36e-11	1.96e-11	3.46e-11	6.63e-11	2.19e-11	6.69e-12	6.5e-12	2.98e-11	1.13e-11	8.65e-11	3.72e-11
0.0482975	-5e-12	5.625e-12	2.72e-11	2.93e-11	9.82e-11	1.03e-11	6.51e-11	1.35e-11	7.94e-12	2.47e-11	4.69e-12	4.01e-11	4.5e-12	8.5e-12	8.38e-11	1.9e-11	3.62e-11	6.64e-11	2.23e-11	6.75e-12	6.69e-12	3.03e-11	1.19e-11	8.57e-11	3.51e-11
0.0482938	-2.03e-12	5.1875e-12	2.69e-11	2.9e-11	9.8e-11	1.16e-11	6.54e-11	1.33e-11	8.44e-12	2.33e-11	4.38e-12	4.03e-11	4.81e-12	8.38e-12	8.38e-11	1.83e-11	3.78e-11	6.64e-11	2.23e-11	6.75e-12	6.81e-12	3e-11	1.29e-11	8.51e-11	3.43e-11
0.04829	-7.81e-13	5e-12	2.64e-11	2.88e-11	9.78e-11	1.27e-11	6.59e-11	1.26e-11	9.25e-12	2.22e-11	5.38e-12	4.06e-11	5.63e-12	8.38e-12	8.37e-11	1.72e-11	3.79e-11	6.68e-11	2.26e-11	6.69e-12	6.88e-12	2.95e-11	1.35e-11	8.36e-11	3.44e-11
0.0482863	7.81e-13	5.6875e-12	2.58e-11	2.86e-11	9.76e-11	1.29e-11	6.59e-11	1.19e-11	1.02e-11	2.24e-11	6.13e-12	4.01e-11	6.19e-12	8.5e-12	8.34e-11	1.69e-11	3.76e-11	6.68e-11	2.29e-11	6.56e-12	6.94e-12	2.89e-11	1.29e-11	8.32e-11	3.53e-11
0.0482825	1.88e-12	5.9375e-12	2.52e-11	2.85e-11	9.74e-11	1.16e-11	6.54e-11	1.26e-11	9.88e-12	2.34e-11	5.94e-12	3.92e-11	5.81e-12	8.69e-12	8.31e-11	1.74e-11	3.73e-11	6.74e-11	2.33e-11	6.38e-12	6.88e-12	2.81e-11	1.41e-11	8.39e-11	3.55e-11
0.0482787	1.72e-12	5.8125e-12	2.47e-11	2.86e-11	9.73e-11	1.13e-11	6.48e-11	1.38e-11	8.44e-12	2.63e-11	5.88e-12	4e-11	5.31e-12	8.88e-12	8.28e-11	1.82e-11	3.77e-11	6.79e-11	2.39e-11	6.13e-12	6.75e-12	2.86e-11	1.46e-11	8.47e-11	3.62e-11
0.048275	1.09e-12	5.5e-12	2.44e-11	2.86e-11	9.72e-11	1.17e-11	6.39e-11	1.36e-11	7.69e-12	2.64e-11	6e-12	4.09e-11	4.94e-12	9.06e-12	8.26e-11	1.89e-11	3.74e-11	6.77e-11	2.46e-11	5.81e-12	6.56e-12	2.81e-11	1.48e-11	8.46e-11	3.58e-11
0.0482712	-1.56e-13	4.3125e-12	2.44e-11	2.88e-11	9.71e-11	1.18e-11	6.38e-11	1.41e-11	7.94e-12	2.49e-11	7.13e-12	4.17e-11	6.5e-12	9.06e-12	8.23e-11	1.91e-11	3.56e-11	6.78e-11	2.54e-11	5.63e-12	6.44e-12	2.76e-11	1.43e-11	8.37e-11	3.48e-11
0.0482675	-4.69e-13	3.6875e-12	2.46e-11	2.88e-11	9.72e-11	1.19e-11	6.44e-11	1.43e-11	7.69e-12	2.39e-11	8.31e-12	4.26e-11	8.56e-12	9.06e-12	8.19e-11	1.81e-11	3.53e-11	6.75e-11	2.54e-11	5.44e-12	6.31e-12	2.81e-11	1.3e-11	8.32e-11	3.52e-11
0.0482638	-1.56e-13	4.0625e-12	2.5e-11	2.89e-11	9.72e-11	1.11e-11	6.55e-11	1.36e-11	7.94e-12	2.36e-11	8.38e-12	4.38e-11	8.44e-12	8.94e-12	8.16e-11	1.73e-11	3.68e-11	6.79e-11	2.57e-11	5.31e-12	6.31e-12	2.94e-11	1.09e-11	8.47e-11	3.52e-11
0.04826	3.13e-13	4.4375e-12	2.53e-11	2.89e-11	9.72e-11	1.06e-11	6.57e-11	1.35e-11	7.13e-12	2.33e-11	8e-12	4.49e-11	8.44e-12	8.88e-12	8.13e-11	1.81e-11	3.73e-11	6.83e-11	2.53e-11	5.19e-12	6.5e-12	3e-11	1.1e-11	8.5e-11	3.48e-11
0.0482562	1.56e-13	3.5625e-12	2.55e-11	2.89e-11	9.72e-11	1.15e-11	6.51e-11	1.29e-11	6.88e-12	2.39e-11	7.63e-12	4.56e-11	8.75e-12	8.81e-12	8.09e-11	1.99e-11	3.66e-11	6.89e-11	2.56e-11	5.13e-12	6.75e-12	3.02e-11	1.16e-11	8.41e-11	3.47e-11
0.0482525	7.81e-13	2.0625e-12	2.57e-11	2.89e-11	9.71e-11	1.13e-11	6.42e-11	1.23e-11	7.31e-12	2.41e-11	6.75e-12	4.63e-11	8.25e-12	8.88e-12	8.06e-11	2.15e-11	3.66e-11	6.93e-11	2.63e-11	5.06e-12	7.13e-12	2.98e-11	1.23e-11	8.33e-11	3.52e-11
0.0482487	4.69e-13	1.9375e-12	2.58e-11	2.89e-11	9.71e-11	9.63e-12	6.28e-11	1.17e-11	7e-12	2.42e-11	6.5e-12	4.72e-11	8.63e-12	8.94e-12	8.04e-11	2.22e-11	3.76e-11	6.92e-11	2.64e-11	5e-12	7.5e-12	2.89e-11	1.26e-11	8.44e-11	3.62e-11
0.048245	6.25e-13	2.8125e-12	2.6e-11	2.88e-11	9.69e-11	7.75e-12	6.28e-11	1.18e-11	7.75e-12	2.49e-11	6.88e-12	4.83e-11	8.56e-12	9e-12	8.01e-11	2.32e-11	3.76e-11	6.94e-11	2.65e-11	5.06e-12	7.81e-12	2.89e-11	1.14e-11	8.54e-11	3.62e-11
0.0482413	6.25e-13	3.375e-12	2.63e-11	2.88e-11	9.69e-11	7.19e-12	6.44e-11	1.29e-11	7.69e-12	2.51e-11	6.5e-12	4.83e-11	8.38e-12	9e-12	7.98e-11	2.34e-11	3.76e-11	6.91e-11	2.7e-11	5.25e-12	8.13e-12	2.86e-11	1.08e-11	8.61e-11	3.64e-11
0.0482375	1.09e-12	3.6875e-12	2.67e-11	2.88e-11	9.68e-11	7e-12	6.51e-11	1.47e-11	8.13e-12	2.48e-11	6.44e-12	4.76e-11	7.88e-12	8.94e-12	7.96e-11	2.34e-11	3.75e-11	6.9e-11	2.78e-11	5.44e-12	8.25e-12	2.86e-11	1.23e-11	8.58e-11	3.68e-11
0.0482338	1.56e-12	5.0625e-12	2.72e-11	2.88e-11	9.68e-11	7e-12	6.55e-11	1.48e-11	8.81e-12	2.44e-11	6.25e-12	4.73e-11	7.81e-12	8.81e-12	7.93e-11	2.28e-11	3.78e-11	6.91e-11	2.8e-11	5.75e-12	8.25e-12	2.85e-11	1.26e-11	8.53e-11	3.74e-11
0.04823	-4.69e-13	4.9375e-12	2.77e-11	2.89e-11	9.67e-11	6.38e-12	6.48e-11	1.43e-11	8.44e-12	2.32e-11	5.44e-12	4.79e-11	7.94e-12	8.63e-12	7.93e-11	2.24e-11	3.98e-11	6.94e-11	2.71e-11	6.06e-12	8.13e-12	2.99e-11	1.21e-11	8.53e-11	3.66e-11
0.0482262	-3.28e-12	4.625e-12	2.81e-11	2.9e-11	9.66e-11	5.38e-12	6.33e-11	1.36e-11	7.81e-12	2.28e-11	4.69e-12	4.88e-11	7.94e-12	8.44e-12	7.93e-11	2.23e-11	4.16e-11	7.03e-11	2.6e-11	6.31e-12	7.94e-12	3.16e-11	1.08e-11	8.58e-11	3.6e-11
0.0482225	-5.78e-12	3.5e-12	2.84e-11	2.92e-11	9.66e-11	5.69e-12	6.4e-11	1.35e-11	7.81e-12	2.35e-11	4.69e-12	4.99e-11	8.75e-12	8.19e-12	7.95e-11	2.11e-11	4.04e-11	7.09e-11	2.59e-11	6.5e-12	7.63e-12	3.24e-11	1.09e-11	8.59e-11	3.61e-11
0.0482187	-6.72e-12	3e-12	2.87e-11	2.93e-11	9.65e-11	6.5e-12	6.53e-11	1.39e-11	8.13e-12	2.53e-11	6e-12	5.02e-11	8.31e-12	7.94e-12	7.98e-11	1.89e-11	3.98e-11	7.13e-11	2.61e-11	6.69e-12	7.31e-12	3.26e-11	1.23e-11	8.61e-11	3.55e-11
0.048215	-6.41e-12	4.375e-12	2.88e-11	2.95e-11	9.65e-11	7.94e-12	6.51e-11	1.41e-11	9.13e-12	2.48e-11	6.25e-12	5.01e-11	8e-12	7.75e-12	8.02e-11	1.86e-11	3.98e-11	7.16e-11	2.66e-11	6.75e-12	7e-12	3.31e-11	1.33e-11	8.63e-11	3.47e-11
0.0482113	-4.84e-12	3.75e-12	2.88e-11	2.95e-11	9.66e-11	8.81e-12	6.42e-11	1.41e-11	8.75e-12	2.42e-11	6.25e-12	5.06e-11	7.56e-12	7.5e-12	8.06e-11	1.92e-11	3.89e-11	7.13e-11	2.76e-11	6.75e-12	6.81e-12	3.26e-11	1.23e-11	8.56e-11	3.4e-11
0.0482075	-5.31e-12	4e-12	2.88e-11	2.95e-11	9.68e-11	9.25e-12	6.41e-11	1.38e-11	8.13e-12	2.36e-11	6.06e-12	5.04e-11	7.19e-12	7.31e-12	8.09e-11	2.01e-11	3.8e-11	7.21e-11	2.86e-11	6.69e-12	6.69e-12	3.2e-11	1.01e-11	8.5e-11	3.47e-11
0.0482038	-5.16e-12	4.75e-12	2.86e-11	2.93e-11	9.71e-11	9.44e-12	6.45e-11	1.32e-11	7.88e-12	2.24e-11	5.94e-12	5.06e-11	6.88e-12	7.19e-12	8.13e-11	2.09e-11	3.83e-11	7.32e-11	2.89e-11	6.63e-12	6.56e-12	3.2e-11	1.03e-11	8.43e-11	3.56e-11
0.0482	-5e-12	4.6875e-12	2.84e-11	2.91e-11	9.74e-11	9.94e-12	6.42e-11	1.29e-11	8.13e-12	2.16e-11	6.69e-12	5.08e-11	6.69e-12	7.06e-12	8.16e-11	1.98e-11	3.74e-11	7.31e-11	2.89e-11	6.5e-12	6.56e-12	3.28e-11	9.63e-12	8.37e-11	3.61e-11
0.0481962	-5.47e-12	5.125e-12	2.81e-11	2.88e-11	9.76e-11	1.02e-11	6.44e-11	1.28e-11	7.5e-12	2.34e-11	7.06e-12	4.93e-11	6.81e-12	6.94e-12	8.19e-11	1.85e-11	3.64e-11	7.23e-11	2.84e-11	6.38e-12	6.56e-12	3.24e-11	8.81e-12	8.41e-11	3.53e-11
0.0481925	-6.41e-12	5.625e-12	2.78e-11	2.86e-11	9.78e-11	8.69e-12	6.43e-11	1.24e-11	7.81e-12	2.51e-11	6.63e-12	4.81e-11	6.13e-12	6.81e-12	8.23e-11	1.79e-11	3.63e-11	7.16e-11	2.8e-11	6.31e-12	6.75e-12	3.24e-11	9.69e-12	8.38e-11	3.33e-11
0.0481887	-6.25e-12	5.6875e-12	2.74e-11	2.86e-11	9.78e-11	7.44e-12	6.39e-11	1.21e-11	8.63e-12	2.53e-11	6.25e-12	4.69e-11	5.75e-12	6.69e-12	8.24e-11	1.84e-11	3.58e-11	7.11e-11	2.77e-11	6.38e-12	7.13e-12	3.19e-11	1.08e-11	8.45e-11	3.21e-11
0.048185	-5.63e-12	4.6875e-12	2.7e-11	2.85e-11	9.76e-11	6.63e-12	6.42e-11	1.25e-11	9.56e-12	2.53e-11	6.25e-12	4.68e-11	6.19e-12	6.56e-12	8.26e-11	1.96e-11	3.47e-11	7.11e-11	2.76e-11	6.5e-12	7.56e-12	3.09e-11	1.24e-11	8.51e-11	3.23e-11
0.0481813	-6.09e-12	4.625e-12	2.66e-11	2.86e-11	9.74e-11	6.56e-12	6.41e-11	1.23e-11	9.13e-12	2.46e-11	5.44e-12	4.68e-11	6.81e-12	6.56e-12	8.25e-11	1.94e-11	3.39e-11	7.19e-11	2.79e-11	6.69e-12	8.06e-12	3.09e-11	1.07e-11	8.5e-11	3.33e-11
0.0481775	-6.88e-12	4.1875e-12	2.62e-11	2.86e-11	9.71e-11	7.38e-12	6.33e-11	1.11e-11	8.06e-12	2.4e-11	4.88e-12	4.77e-11	7.19e-12	6.63e-12	8.23e-11	1.82e-11	3.5e-11	7.23e-11	2.84e-11	6.88e-12	8.5e-12	3.11e-11	9.31e-12	8.49e-11	3.38e-11
0.0481738	-8.28e-12	3.5625e-12	2.59e-11	2.85e-11	9.69e-11	8.19e-12	6.29e-11	1.05e-11	7.25e-12	2.53e-11	4.81e-12	4.97e-11	7.44e-12	6.69e-12	8.2e-11	1.71e-11	3.59e-11	7.25e-11	2.89e-11	7.06e-12	8.75e-12	3.14e-11	8.75e-12	8.45e-11	3.38e-11
0.04817	-9.69e-12	2.5e-12	2.56e-11	2.83e-11	9.67e-11	7.19e-12	6.29e-11	1.13e-11	5.44e-12	2.67e-11	5.19e-12	4.96e-11	7.38e-12	6.75e-12	8.16e-11	1.82e-11	3.62e-11	7.17e-11	2.86e-11	7.19e-12	8.88e-12	3.19e-11	9.56e-12	8.53e-11	3.37e-11
0.0481662	-1.03e-11	2.625e-12	2.54e-11	2.8e-11	9.66e-11	7.31e-12	6.34e-11	1.26e-11	4.5e-12	2.58e-11	6.13e-12	4.79e-11	7.38e-12	6.81e-12	8.13e-11	1.98e-11	3.49e-11	7.15e-11	2.92e-11	7.25e-12	8.81e-12	3.19e-11	1.01e-11	8.56e-11	3.23e-11
0.0481625	-9.38e-12	2.5e-12	2.54e-11	2.77e-11	9.65e-11	7.31e-12	6.41e-11	1.31e-11	4.38e-12	2.48e-11	6.63e-12	4.65e-11	7.88e-12	6.81e-12	8.09e-11	2.14e-11	3.37e-11	7.13e-11	2.86e-11	7.19e-12	8.69e-12	3.11e-11	7.56e-12	8.58e-11	3.09e-11
0.0481587	-8.13e-12	2.5e-12	2.53e-11	2.73e-11	9.64e-11	6.25e-12	6.34e-11	1.31e-11	6.13e-12	2.38e-11	7.88e-12	4.51e-11	8.06e-12	6.75e-12	8.06e-11	2.28e-11	3.33e-11	7.09e-11	2.78e-11	7.06e-12	8.56e-12	3.03e-11	7.63e-12	8.49e-11	3.02e-11
0.048155	-6.41e-12	3.1875e-12	2.54e-11	2.7e-11	9.64e-11	5.31e-12	6.34e-11	1.29e-11	6.88e-12	2.33e-11	8.25e-12	4.42e-11	8.13e-12	6.56e-12	8.03e-11	2.15e-11	3.47e-11	7.1e-11	2.77e-11	6.88e-12	8.5e-12	3e-11	8.13e-12	8.36e-11	3e-11
0.0481513	-4.22e-12	3.6875e-12	2.54e-11	2.68e-11	9.65e-11	5.63e-12	6.28e-11	1.44e-11	6.88e-12	2.26e-11	7.81e-12	4.38e-11	8.31e-12	6.31e-12	7.99e-11	2.11e-11	3.71e-11	7.1e-11	2.83e-11	6.75e-12	8.56e-12	3.01e-11	9.81e-12	8.46e-11	3.11e-11
0.0481475	-3.44e-12	3.4375e-12	2.54e-11	2.68e-11	9.66e-11	6.81e-12	6.24e-11	1.43e-11	7.13e-12	2.13e-11	8e-12	4.29e-11	8.13e-12	6.06e-12	7.96e-11	2.23e-11	3.74e-11	7.05e-11	2.78e-11	6.69e-12	8.69e-12	3.04e-11	1.18e-11	8.49e-11	3.17e-11
0.0481437	-3.13e-12	3.5e-12	2.53e-11	2.69e-11	9.69e-11	6.44e-12	6.28e-11	1.39e-11	5.81e-12	2.1e-11	7.94e-12	4.16e-11	7.38e-12	5.81e-12	7.92e-11	2.33e-11	3.68e-11	7.04e-11	2.74e-11	6.63e-12	8.88e-12	3.03e-11	1.18e-11	8.53e-11	3.18e-11
0.04814	-2.19e-12	3.5e-12	2.53e-11	2.71e-11	9.72e-11	5.63e-12	6.27e-11	1.33e-11	5.19e-12	2.22e-11	8.25e-12	4.17e-11	6.75e-12	5.56e-12	7.88e-11	2.41e-11	3.63e-11	7.09e-11	2.81e-11	6.69e-12	9.06e-12	3e-11	9.69e-12	8.54e-11	3.08e-11
0.0481362	-2.19e-12	2.875e-12	2.51e-11	2.73e-11	9.76e-11	6.25e-12	6.11e-11	1.31e-11	5.94e-12	2.34e-11	8.81e-12	4.25e-11	6.63e-12	5.38e-12	7.85e-11	2.53e-11	3.61e-11	7.03e-11	2.75e-11	6.75e-12	9.19e-12	3.01e-11	7.75e-12	8.58e-11	3.01e-11
0.0481325	-2.81e-12	3.3125e-12	2.5e-11	2.76e-11	9.79e-11	6.19e-12	6.1e-11	1.29e-11	7.19e-12	2.39e-11	9.06e-12	4.16e-11	6.69e-12	5.19e-12	7.83e-11	2.51e-11	3.69e-11	7.07e-11	2.77e-11	6.88e-12	9.38e-12	3.08e-11	8.38e-12	8.59e-11	2.96e-11
0.0481288	-2.81e-12	3.875e-12	2.48e-11	2.78e-11	9.81e-11	6.56e-12	6.2e-11	1.36e-11	8.13e-12	2.36e-11	9.88e-12	4.13e-11	6.94e-12	5.06e-12	7.81e-11	2.53e-11	3.76e-11	7.13e-11	2.86e-11	7e-12	9.5e-12	3.11e-11	1.03e-11	8.48e-11	2.94e-11
0.048125	-3.91e-12	3.5e-12	2.48e-11	2.81e-11	9.81e-11	6.56e-12	6.25e-11	1.36e-11	7.81e-12	2.46e-11	1.04e-11	4.11e-11	7.63e-12	5e-12	7.8e-11	2.46e-11	3.74e-11	7.11e-11	2.83e-11	7.13e-12	9.56e-12	3.17e-11	1.13e-11	8.47e-11	2.96e-11
0.0481213	-5.16e-12	3.1875e-12	2.48e-11	2.84e-11	9.81e-11	6.25e-12	6.21e-11	1.26e-11	7.19e-12	2.51e-11	1.08e-11	4.12e-11	8e-12	5.06e-12	7.8e-11	2.26e-11	3.67e-11	7.09e-11	2.7e-11	7.19e-12	9.56e-12	3.19e-11	1.1e-11	8.45e-11	3.09e-11
0.0481175	-5.63e-12	3.1875e-12	2.49e-11	2.89e-11	9.79e-11	5.63e-12	6.2e-11	1.18e-11	8e-12	2.44e-11	1.08e-11	4.27e-11	8.38e-12	5.25e-12	7.81e-11	2.24e-11	3.63e-11	7.07e-11	2.63e-11	7.19e-12	9.38e-12	3.17e-11	1.13e-11	8.56e-11	3.15e-11
0.0481137	-4.38e-12	3.375e-12	2.53e-11	2.93e-11	9.76e-11	6.56e-12	6.26e-11	1.21e-11	9.25e-12	2.41e-11	1.13e-11	4.33e-11	7.44e-12	5.56e-12	7.83e-11	2.3e-11	3.71e-11	7.11e-11	2.66e-11	7.13e-12	9.06e-12	3.13e-11	1.23e-11	8.5e-11	3.03e-11
0.04811	-3.13e-12	3.75e-12	2.56e-11	2.98e-11	9.74e-11	8.63e-12	6.38e-11	1.3e-11	8.69e-12	2.48e-11	1.16e-11	4.31e-11	6.63e-12	5.88e-12	7.84e-11	2.23e-11	3.81e-11	7.18e-11	2.72e-11	7e-12	8.56e-12	3.08e-11	1.23e-11	8.46e-11	2.8e-11
0.0481062	-1.88e-12	4e-12	2.6e-11	3.03e-11	9.71e-11	1.06e-11	6.36e-11	1.37e-11	8e-12	2.46e-11	1.19e-11	4.21e-11	6.75e-12	6.19e-12	7.86e-11	2.23e-11	3.79e-11	7.1e-11	2.61e-11	6.88e-12	8e-12	3.06e-11	1.14e-11	8.45e-11	2.69e-11
0.0481025	-1.72e-12	3.75e-12	2.64e-11	3.08e-11	9.7e-11	1.09e-11	6.29e-11	1.35e-11	8.38e-12	2.49e-11	1.22e-11	4.23e-11	7.94e-12	6.44e-12	7.89e-11	2.33e-11	3.73e-11	7.06e-11	2.58e-11	6.75e-12	7.38e-12	3.01e-11	1.11e-11	8.41e-11	2.81e-11
0.0480988	-9.38e-13	3.125e-12	2.66e-11	3.13e-11	9.69e-11	1.03e-11	6.41e-11	1.24e-11	9.69e-12	2.61e-11	1.15e-11	4.46e-11	8.56e-12	6.56e-12	7.92e-11	2.24e-11	3.64e-11	7.06e-11	2.63e-11	6.63e-12	6.88e-12	2.81e-11	1.09e-11	8.48e-11	3.01e-11
0.048095	-1.56e-13	2.875e-12	2.68e-11	3.15e-11	9.7e-11	1e-11	6.59e-11	1.11e-11	1.02e-11	2.69e-11	1.04e-11	4.61e-11	8.44e-12	6.56e-12	7.94e-11	2e-11	3.58e-11	7.06e-11	2.65e-11	6.56e-12	6.56e-12	2.77e-11	1.06e-11	8.49e-11	2.95e-11
0.0480913	0	3.1875e-12	2.7e-11	3.15e-11	9.72e-11	1.01e-11	6.71e-11	1.04e-11	9.44e-12	2.66e-11	1.01e-11	4.59e-11	8e-12	6.5e-12	7.95e-11	2.03e-11	3.6e-11	7.1e-11	2.79e-11	6.5e-12	6.5e-12	2.74e-11	9.88e-12	8.42e-11	2.95e-11
0.0480875	9.38e-13	4.375e-12	2.72e-11	3.13e-11	9.74e-11	9.19e-12	6.77e-11	9.88e-12	8.31e-12	2.58e-11	1.08e-11	4.53e-11	7.63e-12	6.5e-12	7.94e-11	2.14e-11	3.71e-11	6.98e-11	2.72e-11	6.5e-12	6.69e-12	2.83e-11	9.19e-12	8.36e-11	3.09e-11
0.0480837	3.44e-12	4.875e-12	2.75e-11	3.09e-11	9.76e-11	8.13e-12	6.77e-11	9.88e-12	8.06e-12	2.53e-11	1.09e-11	4.34e-11	7.5e-12	6.5e-12	7.92e-11	2.04e-11	3.72e-11	6.89e-11	2.6e-11	6.5e-12	7.06e-12	2.86e-11	9.69e-12	8.43e-11	3.21e-11
0.04808	4.84e-12	5.0625e-12	2.79e-11	3.04e-11	9.78e-11	7.75e-12	6.68e-11	1.04e-11	9.5e-12	2.56e-11	1.06e-11	4.16e-11	7.06e-12	6.56e-12	7.89e-11	1.86e-11	3.69e-11	6.91e-11	2.54e-11	6.56e-12	7.5e-12	2.88e-11	9.31e-12	8.54e-11	3.22e-11
0.0480762	3.91e-12	5.25e-12	2.84e-11	2.99e-11	9.79e-11	8.13e-12	6.54e-11	1.08e-11	1.06e-11	2.61e-11	9.94e-12	4.11e-11	6.5e-12	6.69e-12	7.86e-11	1.98e-11	3.68e-11	6.91e-11	2.58e-11	6.63e-12	7.94e-12	2.81e-11	8.38e-12	8.51e-11	3.29e-11
0.0480725	2.97e-12	5.5625e-12	2.89e-11	2.94e-11	9.79e-11	9.44e-12	6.4e-11	1.19e-11	1e-11	2.55e-11	9.94e-12	4.16e-11	6.44e-12	6.88e-12	7.83e-11	2.26e-11	3.74e-11	6.92e-11	2.64e-11	6.69e-12	8.31e-12	2.79e-11	8.31e-12	8.52e-11	3.43e-11
0.0480688	1.25e-12	6.1875e-12	2.93e-11	2.91e-11	9.79e-11	1.03e-11	6.39e-11	1.23e-11	8.25e-12	2.43e-11	9.81e-12	4.18e-11	6.5e-12	7.06e-12	7.83e-11	2.33e-11	3.73e-11	6.89e-11	2.72e-11	6.75e-12	8.69e-12	2.88e-11	1.09e-11	8.49e-11	3.45e-11
0.048065	-3.13e-13	5.4375e-12	2.96e-11	2.88e-11	9.76e-11	1.06e-11	6.58e-11	1.24e-11	8.19e-12	2.3e-11	9.25e-12	4.23e-11	5.81e-12	7.25e-12	7.84e-11	2.26e-11	3.73e-11	6.89e-11	2.76e-11	6.81e-12	9.06e-12	2.98e-11	1.2e-11	8.51e-11	3.43e-11
0.0480613	-3.13e-13	5.125e-12	2.96e-11	2.84e-11	9.73e-11	1.08e-11	6.73e-11	1.24e-11	8.88e-12	2.36e-11	9.88e-12	4.26e-11	5.56e-12	7.38e-12	7.88e-11	2.12e-11	3.73e-11	6.87e-11	2.67e-11	6.81e-12	9.5e-12	2.97e-11	1.07e-11	8.51e-11	3.33e-11
0.0480575	1.56e-12	6.25e-12	2.94e-11	2.81e-11	9.69e-11	1.09e-11	6.69e-11	1.2e-11	1.05e-11	2.42e-11	1.14e-11	4.38e-11	5.31e-12	7.44e-12	7.93e-11	1.95e-11	3.8e-11	6.84e-11	2.59e-11	6.81e-12	9.88e-12	2.94e-11	8.75e-12	8.55e-11	3.23e-11
0.0480537	3.44e-12	6.25e-12	2.91e-11	2.77e-11	9.66e-11	1.06e-11	6.58e-11	1.14e-11	1.08e-11	2.45e-11	1.26e-11	4.54e-11	4.94e-12	7.44e-12	7.98e-11	1.87e-11	3.91e-11	6.86e-11	2.58e-11	6.75e-12	1.03e-11	2.92e-11	8.5e-12	8.51e-11	3.27e-11
0.04805	4.22e-12	4.125e-12	2.86e-11	2.74e-11	9.64e-11	1.09e-11	6.53e-11	1.09e-11	1.02e-11	2.39e-11	1.26e-11	4.6e-11	4.75e-12	7.44e-12	8.02e-11	1.99e-11	3.91e-11	6.86e-11	2.58e-11	6.63e-12	1.05e-11	2.94e-11	1.09e-11	8.45e-11	3.38e-11
0.0480462	3.91e-12	2.6875e-12	2.83e-11	2.72e-11	9.62e-11	1.16e-11	6.58e-11	1.16e-11	1.03e-11	2.38e-11	1.14e-11	4.56e-11	4.31e-12	7.31e-12	8.07e-11	2.11e-11	3.86e-11	6.9e-11	2.64e-11	6.5e-12	1.06e-11	3.08e-11	1.22e-11	8.46e-11	3.4e-11
0.0480425	2.97e-12	4e-12	2.81e-11	2.71e-11	9.61e-11	1.2e-11	6.59e-11	1.24e-11	1.1e-11	2.33e-11	1.07e-11	4.53e-11	4.75e-12	7.25e-12	8.11e-11	2.09e-11	3.87e-11	6.91e-11	2.62e-11	6.38e-12	1.04e-11	3.18e-11	1.39e-11	8.48e-11	3.35e-11
0.0480388	3.44e-12	4.375e-12	2.83e-11	2.74e-11	9.59e-11	1.22e-11	6.61e-11	1.27e-11	1.06e-11	2.33e-11	1.08e-11	4.51e-11	5e-12	7.06e-12	8.14e-11	1.94e-11	3.93e-11	6.92e-11	2.6e-11	6.31e-12	1.01e-11	3.26e-11	1.36e-11	8.57e-11	3.33e-11
0.048035	4.53e-12	3.5e-12	2.88e-11	2.78e-11	9.59e-11	1.13e-11	6.66e-11	1.33e-11	1.06e-11	2.33e-11	1.11e-11	4.55e-11	5e-12	6.94e-12	8.16e-11	1.99e-11	4.04e-11	6.96e-11	2.51e-11	6.31e-12	9.5e-12	3.36e-11	1.18e-11	8.61e-11	3.27e-11
0.0480312	4.84e-12	3.5625e-12	2.94e-11	2.83e-11	9.59e-11	1.12e-11	6.58e-11	1.3e-11	1.11e-11	2.42e-11	1.19e-11	4.64e-11	4.31e-12	6.81e-12	8.18e-11	2.09e-11	4.03e-11	6.89e-11	2.46e-11	6.31e-12	8.94e-12	3.3e-11	1.14e-11	8.56e-11	3.31e-11
0.0480275	5.16e-12	3.875e-12	3.01e-11	2.88e-11	9.58e-11	1.19e-11	6.59e-11	1.2e-11	1.14e-11	2.47e-11	1.29e-11	4.68e-11	4.63e-12	6.69e-12	8.21e-11	1.94e-11	3.84e-11	6.8e-11	2.51e-11	6.38e-12	8.31e-12	3.23e-11	1.09e-11	8.58e-11	3.38e-11
0.0480237	5.47e-12	3.9375e-12	3.08e-11	2.94e-11	9.58e-11	1.23e-11	6.63e-11	1.18e-11	1.05e-11	2.41e-11	1.23e-11	4.68e-11	5.63e-12	6.5e-12	8.23e-11	1.89e-11	3.72e-11	6.76e-11	2.56e-11	6.5e-12	7.88e-12	3.23e-11	1.04e-11	8.51e-11	3.43e-11
0.04802	7.34e-12	3.1875e-12	3.14e-11	2.99e-11	9.57e-11	1.23e-11	6.64e-11	1.25e-11	9.75e-12	2.44e-11	1.16e-11	4.71e-11	6.13e-12	6.38e-12	8.26e-11	1.96e-11	3.73e-11	6.74e-11	2.51e-11	6.63e-12	7.5e-12	3.25e-11	1.15e-11	8.53e-11	3.48e-11
0.0480163	7.81e-12	3.5625e-12	3.19e-11	3.03e-11	9.57e-11	1.21e-11	6.73e-11	1.3e-11	1.03e-11	2.46e-11	1.13e-11	4.61e-11	6.25e-12	6.19e-12	8.29e-11	1.98e-11	3.76e-11	6.79e-11	2.48e-11	6.69e-12	7.25e-12	3.31e-11	1.16e-11	8.48e-11	3.42e-11
0.0480125	5.47e-12	4.3125e-12	3.23e-11	3.04e-11	9.58e-11	1.19e-11	6.77e-11	1.33e-11	1.12e-11	2.49e-11	1.07e-11	4.45e-11	6.31e-12	6.06e-12	8.31e-11	2.08e-11	3.68e-11	6.84e-11	2.54e-11	6.75e-12	7.06e-12	3.19e-11	1.25e-11	8.44e-11	3.38e-11
0.0480088	3.44e-12	4.75e-12	3.27e-11	3.04e-11	9.58e-11	1.26e-11	6.71e-11	1.33e-11	1.22e-11	2.55e-11	9.31e-12	4.39e-11	6.13e-12	5.94e-12	8.33e-11	2.21e-11	3.63e-11	6.89e-11	2.67e-11	6.75e-12	6.81e-12	3.04e-11	1.38e-11	8.51e-11	3.33e-11
0.048005	3.59e-12	4.625e-12	3.3e-11	3.02e-11	9.59e-11	1.3e-11	6.69e-11	1.28e-11	1.14e-11	2.56e-11	7.88e-12	4.17e-11	5.38e-12	5.88e-12	8.34e-11	2.21e-11	3.66e-11	6.93e-11	2.75e-11	6.75e-12	6.56e-12	3.01e-11	1.64e-11	8.59e-11	3.2e-11
0.0480012	3.59e-12	4.125e-12	3.33e-11	2.97e-11	9.61e-11	1.26e-11	6.69e-11	1.24e-11	1.09e-11	2.69e-11	7.81e-12	3.92e-11	5.63e-12	5.81e-12	8.35e-11	2.26e-11	3.76e-11	6.99e-11	2.73e-11	6.75e-12	6.25e-12	3.05e-11	1.76e-11	8.62e-11	3.08e-11
0.0479975	3.59e-12	4.375e-12	3.34e-11	2.91e-11	9.62e-11	1.19e-11	6.71e-11	1.23e-11	1.05e-11	2.74e-11	7.88e-12	3.71e-11	5.88e-12	5.81e-12	8.36e-11	2.18e-11	3.81e-11	7.02e-11	2.61e-11	6.75e-12	5.94e-12	3.02e-11	1.63e-11	8.6e-11	3.11e-11
0.0479937	1.72e-12	4.5e-12	3.34e-11	2.84e-11	9.62e-11	1.06e-11	6.76e-11	1.25e-11	1.07e-11	2.84e-11	8.13e-12	3.74e-11	6.38e-12	5.81e-12	8.36e-11	2.18e-11	3.79e-11	7e-11	2.51e-11	6.75e-12	5.69e-12	3.05e-11	1.51e-11	8.59e-11	3.09e-11
0.04799	-3.13e-13	4.625e-12	3.33e-11	2.79e-11	9.62e-11	9.69e-12	6.78e-11	1.26e-11	1.06e-11	2.89e-11	9.56e-12	3.91e-11	6e-12	5.88e-12	8.35e-11	2.26e-11	3.71e-11	6.88e-11	2.45e-11	6.69e-12	5.5e-12	3.08e-11	1.44e-11	8.54e-11	3.07e-11
0.0479863	-1.41e-12	5.125e-12	3.32e-11	2.74e-11	9.61e-11	9.69e-12	6.76e-11	1.32e-11	1e-11	2.78e-11	1e-11	4.09e-11	5.56e-12	5.94e-12	8.33e-11	2.24e-11	3.72e-11	6.81e-11	2.39e-11	6.63e-12	5.38e-12	2.94e-11	1.33e-11	8.58e-11	3.18e-11
0.0479825	-2.5e-12	4.3125e-12	3.33e-11	2.71e-11	9.59e-11	8.75e-12	6.72e-11	1.29e-11	9.75e-12	2.73e-11	9.94e-12	4.18e-11	4.94e-12	6.13e-12	8.29e-11	2.25e-11	3.78e-11	6.84e-11	2.44e-11	6.5e-12	5.38e-12	2.86e-11	1.36e-11	8.58e-11	3.26e-11
0.0479788	-2.5e-12	3.375e-12	3.35e-11	2.69e-11	9.58e-11	8.19e-12	6.61e-11	1.28e-11	1.03e-11	2.68e-11	1.03e-11	4.25e-11	4.19e-12	6.38e-12	8.24e-11	2.26e-11	3.82e-11	6.89e-11	2.55e-11	6.25e-12	5.44e-12	2.86e-11	1.61e-11	8.51e-11	3.25e-11
0.047975	-3.13e-12	3.375e-12	3.39e-11	2.69e-11	9.56e-11	7.56e-12	6.57e-11	1.29e-11	1e-11	2.67e-11	9.19e-12	4.33e-11	3.81e-12	6.75e-12	8.18e-11	2.23e-11	3.7e-11	6.86e-11	2.62e-11	6.06e-12	5.56e-12	2.92e-11	1.6e-11	8.51e-11	3.25e-11
0.0479712	-3.59e-12	3.25e-12	3.43e-11	2.71e-11	9.54e-11	7.63e-12	6.41e-11	1.31e-11	9.81e-12	2.72e-11	8.31e-12	4.39e-11	4.31e-12	7.13e-12	8.12e-11	2.16e-11	3.53e-11	6.84e-11	2.51e-11	5.81e-12	5.75e-12	2.98e-11	1.59e-11	8.53e-11	3.33e-11
0.0479675	-2.81e-12	3.4375e-12	3.46e-11	2.73e-11	9.53e-11	8.25e-12	6.18e-11	1.3e-11	1.03e-11	2.92e-11	8.38e-12	4.41e-11	5.06e-12	7.56e-12	8.06e-11	2.15e-11	3.52e-11	6.85e-11	2.45e-11	5.56e-12	6e-12	3.06e-11	1.52e-11	8.51e-11	3.36e-11
0.0479637	-2.19e-12	3.625e-12	3.48e-11	2.74e-11	9.53e-11	9.56e-12	6.18e-11	1.29e-11	1.05e-11	2.94e-11	8.94e-12	4.34e-11	5.69e-12	7.94e-12	7.99e-11	2.15e-11	3.56e-11	6.98e-11	2.61e-11	5.31e-12	6.31e-12	3.09e-11	1.41e-11	8.48e-11	3.29e-11
0.04796	-2.03e-12	3.25e-12	3.48e-11	2.77e-11	9.52e-11	1.06e-11	6.24e-11	1.28e-11	9.81e-12	2.84e-11	8.75e-12	4.25e-11	4.81e-12	8.19e-12	7.95e-11	2.29e-11	3.51e-11	7.06e-11	2.71e-11	5.19e-12	6.63e-12	3.04e-11	1.3e-11	8.54e-11	3.14e-11
0.0479563	-1.72e-12	4e-12	3.48e-11	2.8e-11	9.51e-11	1.03e-11	6.34e-11	1.33e-11	1.05e-11	2.79e-11	8.06e-12	4.11e-11	4.06e-12	8.25e-12	7.91e-11	2.43e-11	3.53e-11	7.07e-11	2.67e-11	5.06e-12	7e-12	2.92e-11	1.14e-11	8.63e-11	3.06e-11
0.0479525	-2.5e-12	4.6875e-12	3.47e-11	2.83e-11	9.51e-11	8.56e-12	6.38e-11	1.36e-11	1.15e-11	2.76e-11	9.06e-12	4.01e-11	4.06e-12	8.25e-12	7.89e-11	2.39e-11	3.52e-11	7.04e-11	2.58e-11	5e-12	7.38e-12	2.81e-11	1.23e-11	8.69e-11	3.06e-11
0.0479488	-3.44e-12	4.3125e-12	3.48e-11	2.86e-11	9.49e-11	8.25e-12	6.32e-11	1.41e-11	1.16e-11	2.74e-11	1.07e-11	3.98e-11	4.38e-12	8.25e-12	7.88e-11	2.22e-11	3.53e-11	6.99e-11	2.53e-11	5e-12	7.81e-12	2.84e-11	1.31e-11	8.76e-11	3.13e-11
0.047945	-3.75e-12	3.75e-12	3.48e-11	2.89e-11	9.48e-11	9.69e-12	6.26e-11	1.37e-11	1.06e-11	2.77e-11	1.17e-11	4.04e-11	4.44e-12	8.25e-12	7.88e-11	2.13e-11	3.66e-11	7.06e-11	2.54e-11	4.94e-12	8.25e-12	2.93e-11	1.34e-11	8.73e-11	3.19e-11
0.0479412	-2.03e-12	3.1875e-12	3.49e-11	2.9e-11	9.45e-11	1.03e-11	6.26e-11	1.31e-11	1e-11	2.77e-11	1.2e-11	4.18e-11	3.75e-12	8.38e-12	7.91e-11	2.26e-11	3.69e-11	7.1e-11	2.61e-11	4.88e-12	8.75e-12	2.98e-11	1.36e-11	8.66e-11	3.25e-11
0.0479375	-7.81e-13	3e-12	3.5e-11	2.89e-11	9.43e-11	1.13e-11	6.31e-11	1.31e-11	9.44e-12	2.86e-11	1.11e-11	4.19e-11	3.88e-12	8.63e-12	7.94e-11	2.36e-11	3.53e-11	7.08e-11	2.68e-11	4.81e-12	9.25e-12	3.03e-11	1.4e-11	8.54e-11	3.39e-11
0.0479337	-7.81e-13	3.6875e-12	3.48e-11	2.88e-11	9.41e-11	1.02e-11	6.34e-11	1.35e-11	9.88e-12	2.88e-11	1e-11	4.26e-11	4.75e-12	8.94e-12	7.99e-11	2.29e-11	3.38e-11	7.04e-11	2.59e-11	4.81e-12	9.75e-12	3.18e-11	1.44e-11	8.41e-11	3.45e-11
0.04793	-6.25e-13	3.75e-12	3.43e-11	2.85e-11	9.39e-11	1.01e-11	6.41e-11	1.36e-11	1.03e-11	2.84e-11	1.02e-11	4.34e-11	4.81e-12	9.19e-12	8.03e-11	2.33e-11	3.39e-11	6.99e-11	2.51e-11	4.81e-12	1.02e-11	3.18e-11	1.35e-11	8.4e-11	3.49e-11
0.0479263	7.81e-13	3.1875e-12	3.36e-11	2.81e-11	9.4e-11	1.13e-11	6.51e-11	1.33e-11	1e-11	2.78e-11	9.94e-12	4.38e-11	4.63e-12	9.31e-12	8.08e-11	2.41e-11	3.51e-11	6.99e-11	2.58e-11	4.88e-12	1.06e-11	3.13e-11	1.34e-11	8.53e-11	3.46e-11
0.0479225	2.19e-12	3.3125e-12	3.27e-11	2.77e-11	9.43e-11	1.21e-11	6.62e-11	1.36e-11	9.56e-12	2.76e-11	9.81e-12	4.36e-11	6e-12	9.25e-12	8.13e-11	2.38e-11	3.63e-11	6.99e-11	2.67e-11	4.94e-12	1.09e-11	3.09e-11	1.23e-11	8.59e-11	3.37e-11
0.0479188	3.44e-12	4.25e-12	3.17e-11	2.74e-11	9.47e-11	1.23e-11	6.69e-11	1.36e-11	8.38e-12	2.88e-11	9.94e-12	4.38e-11	6.88e-12	9e-12	8.17e-11	2.37e-11	3.76e-11	7.08e-11	2.78e-11	5.13e-12	1.11e-11	3.06e-11	1.06e-11	8.64e-11	3.33e-11
0.047915	4.38e-12	4.375e-12	3.07e-11	2.71e-11	9.53e-11	1.16e-11	6.71e-11	1.38e-11	8.13e-12	2.94e-11	9.25e-12	4.46e-11	6.31e-12	8.63e-12	8.21e-11	2.35e-11	3.68e-11	7.12e-11	2.82e-11	5.25e-12	1.14e-11	3.01e-11	9.06e-12	8.51e-11	3.35e-11
0.0479112	4.22e-12	3.9375e-12	2.98e-11	2.68e-11	9.59e-11	1.16e-11	6.71e-11	1.35e-11	8.25e-12	2.85e-11	8.88e-12	4.53e-11	6.63e-12	8.25e-12	8.24e-11	2.35e-11	3.54e-11	7.13e-11	2.73e-11	5.38e-12	1.19e-11	2.97e-11	7.38e-12	8.43e-11	3.29e-11
0.0479075	3.28e-12	4.125e-12	2.91e-11	2.66e-11	9.64e-11	1.13e-11	6.74e-11	1.39e-11	8.13e-12	2.83e-11	9.25e-12	4.59e-11	6.81e-12	7.94e-12	8.28e-11	2.39e-11	3.54e-11	7.15e-11	2.64e-11	5.5e-12	1.24e-11	2.95e-11	6.94e-12	8.41e-11	3.27e-11
0.0479038	2.03e-12	4.1875e-12	2.85e-11	2.64e-11	9.69e-11	1.08e-11	6.67e-11	1.45e-11	8.38e-12	2.73e-11	9.56e-12	4.54e-11	6.31e-12	7.69e-12	8.31e-11	2.33e-11	3.63e-11	7.11e-11	2.62e-11	5.56e-12	1.3e-11	2.96e-11	8.19e-12	8.41e-11	3.31e-11
0.0479	6.25e-13	3.875e-12	2.8e-11	2.61e-11	9.71e-11	1.09e-11	6.53e-11	1.51e-11	8.81e-12	2.63e-11	9.81e-12	4.33e-11	5.94e-12	7.44e-12	8.33e-11	2.36e-11	3.71e-11	7.04e-11	2.61e-11	5.56e-12	1.36e-11	2.88e-11	9.06e-12	8.36e-11	3.36e-11
0.0478963	-1.88e-12	4e-12	2.76e-11	2.57e-11	9.71e-11	1.13e-11	6.41e-11	1.51e-11	8.56e-12	2.58e-11	9.88e-12	4.3e-11	6e-12	7.31e-12	8.34e-11	2.37e-11	3.78e-11	7.02e-11	2.62e-11	5.56e-12	1.42e-11	2.76e-11	8.44e-12	8.31e-11	3.38e-11
0.0478925	-5.63e-12	4e-12	2.73e-11	2.53e-11	9.71e-11	1.18e-11	6.33e-11	1.46e-11	8.5e-12	2.63e-11	9.38e-12	4.32e-11	6.81e-12	7.19e-12	8.34e-11	2.51e-11	3.79e-11	6.96e-11	2.56e-11	5.56e-12	1.45e-11	2.71e-11	8.69e-12	8.38e-11	3.38e-11
0.0478887	-8.44e-12	3.875e-12	2.71e-11	2.48e-11	9.72e-11	1.17e-11	6.39e-11	1.48e-11	8.44e-12	2.71e-11	8.63e-12	4.46e-11	7.06e-12	7.06e-12	8.33e-11	2.54e-11	3.78e-11	6.96e-11	2.47e-11	5.5e-12	1.46e-11	2.71e-11	8.81e-12	8.48e-11	3.39e-11
0.047885	-9.22e-12	3.6875e-12	2.71e-11	2.44e-11	9.74e-11	1.27e-11	6.44e-11	1.54e-11	8.13e-12	2.69e-11	8.63e-12	4.65e-11	6.88e-12	6.94e-12	8.31e-11	2.62e-11	3.73e-11	7.02e-11	2.53e-11	5.5e-12	1.45e-11	2.69e-11	7.88e-12	8.45e-11	3.42e-11
0.0478812	-9.53e-12	2.625e-12	2.72e-11	2.41e-11	9.77e-11	1.36e-11	6.43e-11	1.6e-11	8.88e-12	2.54e-11	9.06e-12	4.73e-11	6.88e-12	6.88e-12	8.29e-11	2.68e-11	3.76e-11	7.03e-11	2.66e-11	5.5e-12	1.43e-11	2.68e-11	9.13e-12	8.44e-11	3.34e-11
0.0478775	-9.84e-12	2.3125e-12	2.74e-11	2.41e-11	9.81e-11	1.46e-11	6.54e-11	1.76e-11	8.88e-12	2.48e-11	9.88e-12	4.63e-11	7.19e-12	6.81e-12	8.26e-11	2.55e-11	3.83e-11	7.01e-11	2.69e-11	5.56e-12	1.39e-11	2.74e-11	1.08e-11	8.38e-11	3.26e-11
0.0478738	-1.11e-11	3e-12	2.76e-11	2.42e-11	9.84e-11	1.41e-11	6.63e-11	1.79e-11	7.06e-12	2.47e-11	1.06e-11	4.52e-11	6.88e-12	6.81e-12	8.24e-11	2.33e-11	3.83e-11	7.01e-11	2.76e-11	5.69e-12	1.34e-11	2.78e-11	1.04e-11	8.31e-11	3.29e-11
0.04787	-1.06e-11	3.75e-12	2.79e-11	2.46e-11	9.88e-11	1.28e-11	6.6e-11	1.71e-11	5.94e-12	2.59e-11	1.11e-11	4.54e-11	6.19e-12	6.75e-12	8.23e-11	2.17e-11	3.77e-11	7.06e-11	2.83e-11	5.88e-12	1.28e-11	2.88e-11	9.06e-12	8.33e-11	3.33e-11
0.0478663	-1.03e-11	3.9375e-12	2.81e-11	2.5e-11	9.89e-11	1.15e-11	6.59e-11	1.68e-11	6.13e-12	2.58e-11	1.14e-11	4.54e-11	4.63e-12	6.69e-12	8.23e-11	2.12e-11	3.71e-11	7.12e-11	2.84e-11	6.06e-12	1.23e-11	2.93e-11	8.25e-12	8.44e-11	3.3e-11
0.0478625	-1.02e-11	3.8125e-12	2.82e-11	2.56e-11	9.9e-11	1.02e-11	6.63e-11	1.63e-11	4.75e-12	2.67e-11	1.03e-11	4.41e-11	4.31e-12	6.63e-12	8.24e-11	2.08e-11	3.73e-11	7.08e-11	2.84e-11	6.19e-12	1.17e-11	3.02e-11	9.19e-12	8.42e-11	3.21e-11
0.0478587	-9.22e-12	3.5625e-12	2.81e-11	2.61e-11	9.89e-11	1.01e-11	6.56e-11	1.57e-11	4.38e-12	2.75e-11	8.94e-12	4.38e-11	4.5e-12	6.56e-12	8.26e-11	2.08e-11	3.74e-11	6.98e-11	2.84e-11	6.31e-12	1.11e-11	3.06e-11	8.88e-12	8.46e-11	3.16e-11
0.047855	-8.44e-12	4.1875e-12	2.8e-11	2.65e-11	9.88e-11	1.09e-11	6.42e-11	1.57e-11	3.88e-12	2.69e-11	7.75e-12	4.42e-11	5.25e-12	6.5e-12	8.29e-11	2.29e-11	3.75e-11	6.98e-11	2.76e-11	6.38e-12	1.06e-11	3.08e-11	8.13e-12	8.52e-11	3.18e-11
0.0478512	-7.19e-12	5.0625e-12	2.78e-11	2.68e-11	9.88e-11	1.13e-11	6.36e-11	1.64e-11	4.13e-12	2.61e-11	7.88e-12	4.31e-11	5.94e-12	6.5e-12	8.33e-11	2.33e-11	3.74e-11	7.06e-11	2.67e-11	6.44e-12	1.01e-11	3.04e-11	8.75e-12	8.51e-11	3.24e-11
0.0478475	-7.5e-12	5.25e-12	2.75e-11	2.69e-11	9.87e-11	9.75e-12	6.38e-11	1.62e-11	3.75e-12	2.61e-11	7.56e-12	4.18e-11	5.63e-12	6.5e-12	8.34e-11	2.16e-11	3.82e-11	7.14e-11	2.67e-11	6.44e-12	9.81e-12	2.97e-11	8.88e-12	8.49e-11	3.22e-11
0.0478438	-8.28e-12	6.125e-12	2.71e-11	2.68e-11	9.87e-11	8.75e-12	6.34e-11	1.58e-11	3.25e-12	2.58e-11	7.25e-12	4.11e-11	5.56e-12	6.63e-12	8.36e-11	2.15e-11	3.98e-11	7.07e-11	2.66e-11	6.44e-12	9.56e-12	2.93e-11	9e-12	8.45e-11	3.16e-11
0.04784	-9.53e-12	6.3125e-12	2.68e-11	2.66e-11	9.88e-11	8.94e-12	6.28e-11	1.51e-11	3.63e-12	2.64e-11	8.44e-12	4.16e-11	5.56e-12	6.69e-12	8.36e-11	2.09e-11	3.99e-11	6.98e-11	2.64e-11	6.38e-12	9.44e-12	2.97e-11	8.5e-12	8.43e-11	3.13e-11
0.0478363	-1.14e-11	5.375e-12	2.65e-11	2.63e-11	9.88e-11	7.75e-12	6.11e-11	1.54e-11	4.06e-12	2.56e-11	9.25e-12	4.14e-11	5.56e-12	6.81e-12	8.36e-11	1.99e-11	3.93e-11	6.98e-11	2.64e-11	6.38e-12	9.44e-12	3.03e-11	7.19e-12	8.42e-11	3.2e-11
0.0478325	-1.19e-11	4.4375e-12	2.64e-11	2.61e-11	9.88e-11	7.63e-12	6.21e-11	1.63e-11	5.13e-12	2.46e-11	8.81e-12	4.01e-11	5.31e-12	6.88e-12	8.36e-11	1.86e-11	3.86e-11	6.96e-11	2.73e-11	6.38e-12	9.44e-12	3.04e-11	6.88e-12	8.36e-11	3.25e-11
0.0478287	-1.17e-11	4.375e-12	2.64e-11	2.61e-11	9.88e-11	7.69e-12	6.29e-11	1.6e-11	5.94e-12	2.33e-11	9.19e-12	3.96e-11	5.38e-12	6.88e-12	8.39e-11	1.66e-11	3.79e-11	6.94e-11	2.78e-11	6.38e-12	9.56e-12	2.98e-11	8.25e-12	8.34e-11	3.21e-11
0.047825	-1.17e-11	3.5e-12	2.68e-11	2.61e-11	9.86e-11	7.5e-12	6.36e-11	1.54e-11	5.31e-12	2.33e-11	9.63e-12	3.99e-11	5.38e-12	6.88e-12	8.43e-11	1.63e-11	3.83e-11	7.03e-11	2.75e-11	6.31e-12	9.75e-12	2.88e-11	9.69e-12	8.33e-11	3.12e-11
0.0478212	-1.13e-11	2.6875e-12	2.74e-11	2.64e-11	9.84e-11	8.81e-12	6.34e-11	1.54e-11	3.75e-12	2.51e-11	1.08e-11	3.93e-11	4.69e-12	6.94e-12	8.48e-11	1.76e-11	3.81e-11	7.08e-11	2.66e-11	6.38e-12	9.88e-12	2.84e-11	9.69e-12	8.36e-11	3.03e-11
0.0478175	-9.06e-12	2.9375e-12	2.81e-11	2.68e-11	9.81e-11	1.08e-11	6.35e-11	1.61e-11	4.06e-12	2.68e-11	1.17e-11	3.95e-11	4.19e-12	6.94e-12	8.53e-11	1.89e-11	3.78e-11	7.11e-11	2.69e-11	6.38e-12	1e-11	2.83e-11	1e-11	8.41e-11	2.99e-11
0.0478138	-9.38e-12	3.1875e-12	2.89e-11	2.72e-11	9.78e-11	1.14e-11	6.38e-11	1.74e-11	4.25e-12	2.69e-11	1.2e-11	4.08e-11	3.94e-12	6.94e-12	8.58e-11	1.98e-11	3.83e-11	7.08e-11	2.7e-11	6.44e-12	1e-11	2.73e-11	1.06e-11	8.43e-11	3.05e-11
0.04781	-9.69e-12	3.125e-12	2.95e-11	2.76e-11	9.73e-11	1.15e-11	6.44e-11	1.79e-11	4.88e-12	2.66e-11	1.24e-11	3.99e-11	3.5e-12	7.06e-12	8.61e-11	2.03e-11	3.85e-11	7.02e-11	2.7e-11	6.56e-12	9.88e-12	2.68e-11	1.01e-11	8.36e-11	3.11e-11
0.0478063	-9.38e-12	2.6875e-12	3e-11	2.8e-11	9.68e-11	1.21e-11	6.52e-11	1.76e-11	5.94e-12	2.67e-11	1.23e-11	3.89e-11	3.25e-12	7.19e-12	8.63e-11	1.89e-11	3.8e-11	7.09e-11	2.76e-11	6.69e-12	9.69e-12	2.63e-11	1.01e-11	8.33e-11	3.15e-11
0.0478025	-7.97e-12	2.3125e-12	3.03e-11	2.83e-11	9.64e-11	1.18e-11	6.39e-11	1.66e-11	6.25e-12	2.66e-11	1.26e-11	3.86e-11	3.25e-12	7.38e-12	8.64e-11	1.87e-11	3.71e-11	7.16e-11	2.73e-11	6.88e-12	9.31e-12	2.59e-11	1.16e-11	8.39e-11	3.15e-11
0.0477987	-7.81e-12	2.3125e-12	3.03e-11	2.84e-11	9.61e-11	1.07e-11	6.25e-11	1.58e-11	6.56e-12	2.55e-11	1.27e-11	3.83e-11	3.06e-12	7.63e-12	8.64e-11	1.93e-11	3.65e-11	7.1e-11	2.7e-11	7e-12	8.94e-12	2.69e-11	1.29e-11	8.39e-11	3.16e-11
0.047795	-7.97e-12	2.3125e-12	3.02e-11	2.85e-11	9.58e-11	9.88e-12	6.33e-11	1.57e-11	7.06e-12	2.41e-11	1.29e-11	3.78e-11	2.88e-12	7.75e-12	8.65e-11	1.99e-11	3.65e-11	7.02e-11	2.64e-11	7.13e-12	8.56e-12	2.73e-11	1.18e-11	8.38e-11	3.16e-11
0.0477913	-7.5e-12	3.0625e-12	3.01e-11	2.84e-11	9.56e-11	9.81e-12	6.33e-11	1.55e-11	6.75e-12	2.46e-11	1.2e-11	3.81e-11	4.06e-12	7.75e-12	8.67e-11	2.06e-11	3.63e-11	6.92e-11	2.56e-11	7.13e-12	8.31e-12	2.79e-11	1.03e-11	8.34e-11	3.13e-11
0.0477875	-7.5e-12	4.125e-12	2.99e-11	2.83e-11	9.56e-11	1e-11	6.24e-11	1.52e-11	5.63e-12	2.59e-11	1.13e-11	3.71e-11	4.75e-12	7.56e-12	8.69e-11	1.93e-11	3.56e-11	6.98e-11	2.56e-11	7.06e-12	8.25e-12	2.78e-11	9e-12	8.27e-11	3.16e-11
0.0477838	-7.66e-12	4.5e-12	2.97e-11	2.81e-11	9.57e-11	1.03e-11	6.21e-11	1.49e-11	4.81e-12	2.66e-11	1.14e-11	3.62e-11	4.25e-12	7.25e-12	8.72e-11	1.85e-11	3.51e-11	6.95e-11	2.48e-11	7e-12	8.25e-12	2.71e-11	9.06e-12	8.26e-11	3.14e-11
0.04778	-7.5e-12	4.625e-12	2.95e-11	2.79e-11	9.58e-11	1.14e-11	6.22e-11	1.45e-11	4.81e-12	2.66e-11	1.13e-11	3.54e-11	3.69e-12	6.94e-12	8.74e-11	2.05e-11	3.58e-11	6.91e-11	2.54e-11	6.88e-12	8.38e-12	2.61e-11	9.19e-12	8.29e-11	3.01e-11
0.0477762	-6.41e-12	3.875e-12	2.94e-11	2.76e-11	9.61e-11	1.31e-11	6.26e-11	1.48e-11	5.44e-12	2.51e-11	1.09e-11	3.57e-11	3.13e-12	6.75e-12	8.76e-11	2.25e-11	3.67e-11	6.88e-11	2.63e-11	6.88e-12	8.5e-12	2.62e-11	1.06e-11	8.34e-11	2.99e-11
0.0477725	-5.78e-12	3.5e-12	2.92e-11	2.74e-11	9.63e-11	1.41e-11	6.28e-11	1.51e-11	5.94e-12	2.47e-11	9.63e-12	3.71e-11	2.5e-12	6.81e-12	8.75e-11	2.24e-11	3.79e-11	6.81e-11	2.59e-11	6.94e-12	8.63e-12	2.66e-11	1.21e-11	8.33e-11	3.08e-11
0.0477687	-6.25e-12	3.25e-12	2.9e-11	2.74e-11	9.66e-11	1.37e-11	6.31e-11	1.57e-11	7.25e-12	2.44e-11	8.31e-12	3.88e-11	3.25e-12	7.13e-12	8.74e-11	2.18e-11	3.93e-11	6.71e-11	2.49e-11	7.19e-12	8.63e-12	2.63e-11	1.26e-11	8.44e-11	3.18e-11
0.047765	-6.88e-12	3.1875e-12	2.88e-11	2.74e-11	9.69e-11	1.39e-11	6.31e-11	1.57e-11	7.94e-12	2.46e-11	8.25e-12	3.86e-11	4.5e-12	7.63e-12	8.71e-11	2.22e-11	3.96e-11	6.71e-11	2.56e-11	7.5e-12	8.56e-12	2.61e-11	1.22e-11	8.48e-11	3.25e-11
0.0477613	-8.13e-12	2.375e-12	2.85e-11	2.75e-11	9.71e-11	1.45e-11	6.23e-11	1.55e-11	7.69e-12	2.41e-11	8.44e-12	3.69e-11	5e-12	8.19e-12	8.68e-11	2.25e-11	3.89e-11	6.72e-11	2.63e-11	7.88e-12	8.44e-12	2.7e-11	1.03e-11	8.45e-11	3.19e-11
0.0477575	-8.75e-12	2.5e-12	2.81e-11	2.77e-11	9.71e-11	1.44e-11	6e-11	1.63e-11	7.19e-12	2.49e-11	8.88e-12	3.66e-11	4.81e-12	8.75e-12	8.65e-11	2.2e-11	3.85e-11	6.64e-11	2.56e-11	8.19e-12	8.25e-12	2.74e-11	9.56e-12	8.44e-11	3.15e-11
0.0477538	-9.06e-12	3.25e-12	2.77e-11	2.79e-11	9.71e-11	1.44e-11	5.92e-11	1.58e-11	6.75e-12	2.51e-11	8.44e-12	3.74e-11	4.5e-12	9.19e-12	8.62e-11	2.24e-11	3.78e-11	6.63e-11	2.53e-11	8.44e-12	8.13e-12	2.7e-11	9.31e-12	8.45e-11	3.08e-11
0.04775	-9.38e-12	3.5625e-12	2.72e-11	2.8e-11	9.69e-11	1.51e-11	5.99e-11	1.51e-11	6.31e-12	2.63e-11	7.88e-12	3.88e-11	4.44e-12	9.44e-12	8.58e-11	2.28e-11	3.74e-11	6.61e-11	2.54e-11	8.56e-12	8.13e-12	2.51e-11	9.56e-12	8.38e-11	3.07e-11
0.0477462	-1.05e-11	5e-12	2.68e-11	2.8e-11	9.67e-11	1.68e-11	6.08e-11	1.44e-11	6.13e-12	2.61e-11	7.81e-12	3.98e-11	4.31e-12	9.63e-12	8.54e-11	2.28e-11	3.84e-11	6.55e-11	2.44e-11	8.56e-12	8.25e-12	2.48e-11	1.14e-11	8.33e-11	3.05e-11
0.0477425	-1.05e-11	5.875e-12	2.63e-11	2.78e-11	9.64e-11	1.76e-11	6.08e-11	1.48e-11	7.19e-12	2.45e-11	9.06e-12	4.11e-11	4.38e-12	9.69e-12	8.51e-11	2.29e-11	3.93e-11	6.51e-11	2.4e-11	8.44e-12	8.44e-12	2.56e-11	1.23e-11	8.43e-11	3.08e-11
0.0477387	-9.22e-12	5.625e-12	2.59e-11	2.76e-11	9.61e-11	1.73e-11	6.07e-11	1.45e-11	8.44e-12	2.42e-11	9.69e-12	4.29e-11	4e-12	9.75e-12	8.49e-11	2.17e-11	3.91e-11	6.45e-11	2.36e-11	8.25e-12	8.63e-12	2.59e-11	1.11e-11	8.45e-11	3.08e-11
0.047735	-8.13e-12	4.75e-12	2.56e-11	2.72e-11	9.57e-11	1.69e-11	6.13e-11	1.44e-11	9.19e-12	2.45e-11	9.13e-12	4.53e-11	3.81e-12	9.94e-12	8.48e-11	2.13e-11	3.76e-11	6.5e-11	2.39e-11	8e-12	8.75e-12	2.59e-11	1e-11	8.39e-11	3.05e-11
0.0477313	-7.34e-12	5.0625e-12	2.53e-11	2.68e-11	9.53e-11	1.84e-11	6.31e-11	1.44e-11	9.69e-12	2.42e-11	9.06e-12	4.71e-11	4.44e-12	1.01e-11	8.49e-11	2.19e-11	3.62e-11	6.53e-11	2.42e-11	7.75e-12	8.75e-12	2.64e-11	1.01e-11	8.33e-11	3e-11
0.0477275	-6.25e-12	4.75e-12	2.51e-11	2.65e-11	9.49e-11	1.91e-11	6.52e-11	1.44e-11	1e-11	2.49e-11	9.88e-12	4.83e-11	5.44e-12	1.04e-11	8.5e-11	2.3e-11	3.56e-11	6.56e-11	2.45e-11	7.5e-12	8.56e-12	2.74e-11	1.12e-11	8.24e-11	3.04e-11
0.0477238	-5.94e-12	3.8125e-12	2.48e-11	2.62e-11	9.46e-11	1.94e-11	6.6e-11	1.49e-11	9.38e-12	2.64e-11	1.14e-11	4.91e-11	5.94e-12	1.06e-11	8.53e-11	2.41e-11	3.63e-11	6.59e-11	2.46e-11	7.31e-12	8.25e-12	2.78e-11	1.1e-11	8.29e-11	3.08e-11
0.04772	-6.25e-12	3.125e-12	2.46e-11	2.6e-11	9.43e-11	1.88e-11	6.52e-11	1.49e-11	8.25e-12	2.73e-11	1.15e-11	4.92e-11	5.56e-12	1.07e-11	8.54e-11	2.33e-11	3.69e-11	6.58e-11	2.45e-11	7.13e-12	7.88e-12	2.83e-11	1.06e-11	8.24e-11	3.03e-11
0.0477162	-6.09e-12	2.8125e-12	2.43e-11	2.59e-11	9.42e-11	1.67e-11	6.45e-11	1.47e-11	8.13e-12	2.81e-11	1.21e-11	4.84e-11	5.13e-12	1.08e-11	8.56e-11	2.09e-11	3.71e-11	6.63e-11	2.47e-11	6.94e-12	7.5e-12	2.8e-11	1.09e-11	8.26e-11	2.94e-11
0.0477125	-6.09e-12	3.1875e-12	2.4e-11	2.59e-11	9.41e-11	1.34e-11	6.41e-11	1.51e-11	7.38e-12	2.86e-11	1.25e-11	4.7e-11	5.25e-12	1.08e-11	8.54e-11	2.03e-11	3.64e-11	6.66e-11	2.36e-11	6.88e-12	7.13e-12	2.79e-11	1e-11	8.24e-11	3.01e-11
0.0477087	-6.88e-12	3.25e-12	2.37e-11	2.62e-11	9.43e-11	1.19e-11	6.36e-11	1.48e-11	6.63e-12	2.73e-11	1.23e-11	4.68e-11	5.38e-12	1.07e-11	8.51e-11	1.99e-11	3.73e-11	6.68e-11	2.42e-11	6.75e-12	6.88e-12	2.8e-11	9.19e-12	8.38e-11	3.14e-11
0.047705	-7.03e-12	3.375e-12	2.34e-11	2.66e-11	9.44e-11	1.23e-11	6.38e-11	1.46e-11	7.38e-12	2.66e-11	1.21e-11	4.75e-11	5.38e-12	1.06e-11	8.46e-11	1.95e-11	3.87e-11	6.7e-11	2.57e-11	6.75e-12	6.69e-12	2.8e-11	9e-12	8.54e-11	3.17e-11
0.0477013	-6.88e-12	2.875e-12	2.31e-11	2.72e-11	9.46e-11	1.38e-11	6.38e-11	1.55e-11	7.81e-12	2.64e-11	1.18e-11	4.79e-11	5.13e-12	1.05e-11	8.39e-11	1.85e-11	3.8e-11	6.71e-11	2.51e-11	6.69e-12	6.5e-12	2.86e-11	8.88e-12	8.59e-11	3.19e-11
0.0476975	-6.88e-12	2.5625e-12	2.28e-11	2.78e-11	9.49e-11	1.37e-11	6.51e-11	1.55e-11	7.81e-12	2.64e-11	1.09e-11	4.86e-11	5.44e-12	1.04e-11	8.32e-11	1.83e-11	3.69e-11	6.66e-11	2.48e-11	6.63e-12	6.31e-12	2.97e-11	9.38e-12	8.66e-11	3.17e-11
0.0476938	-6.09e-12	2.875e-12	2.26e-11	2.84e-11	9.51e-11	1.29e-11	6.53e-11	1.54e-11	8.13e-12	2.51e-11	1.06e-11	4.89e-11	4.38e-12	1.03e-11	8.26e-11	1.86e-11	3.62e-11	6.64e-11	2.49e-11	6.56e-12	6.13e-12	3.11e-11	9.81e-12	8.58e-11	3.01e-11
0.04769	-5e-12	3.1875e-12	2.24e-11	2.87e-11	9.53e-11	1.33e-11	6.34e-11	1.58e-11	9.38e-12	2.46e-11	1.03e-11	4.89e-11	3.56e-12	1.01e-11	8.24e-11	1.91e-11	3.44e-11	6.68e-11	2.57e-11	6.38e-12	6e-12	3.1e-11	1.03e-11	8.39e-11	2.89e-11
0.0476862	-5e-12	3.25e-12	2.24e-11	2.88e-11	9.54e-11	1.44e-11	6.19e-11	1.61e-11	8.81e-12	2.51e-11	9.88e-12	4.93e-11	3.88e-12	1.01e-11	8.25e-11	2.03e-11	3.38e-11	6.72e-11	2.59e-11	6.19e-12	5.94e-12	3e-11	1.01e-11	8.34e-11	2.83e-11
0.0476825	-5.16e-12	3.4375e-12	2.26e-11	2.86e-11	9.56e-11	1.46e-11	6.16e-11	1.59e-11	7.81e-12	2.54e-11	9.88e-12	4.86e-11	4.31e-12	1.02e-11	8.28e-11	2.01e-11	3.44e-11	6.66e-11	2.51e-11	5.94e-12	5.88e-12	2.89e-11	1.13e-11	8.39e-11	2.82e-11
0.0476788	-5e-12	2.375e-12	2.28e-11	2.81e-11	9.56e-11	1.44e-11	6.21e-11	1.59e-11	8.31e-12	2.58e-11	1.03e-11	4.7e-11	5.31e-12	1.03e-11	8.32e-11	1.88e-11	3.46e-11	6.61e-11	2.48e-11	5.75e-12	5.81e-12	2.86e-11	1.2e-11	8.47e-11	2.86e-11
0.047675	-3.59e-12	2.1875e-12	2.31e-11	2.76e-11	9.56e-11	1.4e-11	6.33e-11	1.51e-11	9.38e-12	2.6e-11	1.01e-11	4.56e-11	5.88e-12	1.04e-11	8.36e-11	1.91e-11	3.48e-11	6.63e-11	2.48e-11	5.63e-12	5.81e-12	2.88e-11	1.19e-11	8.53e-11	2.93e-11
0.0476713	-2.03e-12	2.8125e-12	2.36e-11	2.71e-11	9.55e-11	1.39e-11	6.43e-11	1.43e-11	9.31e-12	2.61e-11	9e-12	4.48e-11	5.25e-12	1.04e-11	8.39e-11	1.95e-11	3.6e-11	6.76e-11	2.54e-11	5.56e-12	5.69e-12	2.96e-11	1.15e-11	8.58e-11	2.99e-11
0.0476675	-1.25e-12	3.0625e-12	2.39e-11	2.67e-11	9.53e-11	1.41e-11	6.44e-11	1.44e-11	8.13e-12	2.54e-11	7.88e-12	4.42e-11	4.38e-12	1.03e-11	8.4e-11	2.02e-11	3.75e-11	6.77e-11	2.47e-11	5.5e-12	5.56e-12	3.04e-11	1.09e-11	8.56e-11	2.98e-11
0.0476637	3.13e-13	2.8125e-12	2.43e-11	2.64e-11	9.51e-11	1.36e-11	6.46e-11	1.43e-11	6.88e-12	2.4e-11	8.19e-12	4.36e-11	4.69e-12	1.01e-11	8.41e-11	2.1e-11	3.83e-11	6.75e-11	2.56e-11	5.5e-12	5.31e-12	3.02e-11	1.13e-11	8.53e-11	2.93e-11
0.04766	1.88e-12	2.6875e-12	2.44e-11	2.63e-11	9.48e-11	1.31e-11	6.47e-11	1.45e-11	6.75e-12	2.26e-11	8.94e-12	4.28e-11	5.38e-12	1e-11	8.43e-11	2.13e-11	3.86e-11	6.73e-11	2.54e-11	5.44e-12	5.13e-12	2.96e-11	1.13e-11	8.53e-11	2.92e-11
0.0476562	2.34e-12	1.625e-12	2.45e-11	2.63e-11	9.46e-11	1.18e-11	6.45e-11	1.46e-11	7.75e-12	2.25e-11	9.44e-12	4.23e-11	4.75e-12	9.88e-12	8.46e-11	2.17e-11	3.79e-11	6.76e-11	2.48e-11	5.31e-12	5.06e-12	2.94e-11	1.1e-11	8.54e-11	2.83e-11
0.0476525	1.56e-12	1.125e-12	2.44e-11	2.63e-11	9.44e-11	1.16e-11	6.34e-11	1.52e-11	7.81e-12	2.36e-11	9.63e-12	4.16e-11	5.06e-12	9.88e-12	8.49e-11	2.22e-11	3.74e-11	6.74e-11	2.44e-11	5.25e-12	5.13e-12	2.89e-11	9.06e-12	8.57e-11	2.78e-11
0.0476488	1.56e-12	1.5625e-12	2.42e-11	2.64e-11	9.44e-11	1.14e-11	6.29e-11	1.58e-11	7.06e-12	2.57e-11	1e-11	4e-11	5.13e-12	9.94e-12	8.54e-11	2.16e-11	3.76e-11	6.73e-11	2.42e-11	5.13e-12	5.31e-12	2.83e-11	8.44e-12	8.46e-11	2.81e-11
0.047645	1.09e-12	2e-12	2.39e-11	2.66e-11	9.45e-11	1.11e-11	6.35e-11	1.67e-11	7.19e-12	2.63e-11	1.03e-11	4.02e-11	5.31e-12	9.94e-12	8.59e-11	2.14e-11	3.81e-11	6.72e-11	2.38e-11	5.06e-12	5.63e-12	2.76e-11	8.56e-12	8.39e-11	2.96e-11
0.0476413	-3.13e-13	2.375e-12	2.35e-11	2.68e-11	9.47e-11	1.06e-11	6.31e-11	1.61e-11	8.13e-12	2.52e-11	1.04e-11	4.09e-11	5.88e-12	9.88e-12	8.63e-11	2.08e-11	3.81e-11	6.73e-11	2.4e-11	5.13e-12	5.94e-12	2.8e-11	8.44e-12	8.44e-11	3.1e-11
0.0476375	-4.69e-13	3.125e-12	2.32e-11	2.69e-11	9.5e-11	9.69e-12	6.26e-11	1.49e-11	9.25e-12	2.46e-11	1.06e-11	4.01e-11	6.13e-12	9.63e-12	8.66e-11	2.09e-11	3.79e-11	6.77e-11	2.44e-11	5.19e-12	6.19e-12	2.78e-11	8.56e-12	8.49e-11	3.19e-11
0.0476337	-1.09e-12	3.5625e-12	2.28e-11	2.69e-11	9.53e-11	9.75e-12	6.26e-11	1.49e-11	8.75e-12	2.44e-11	1.07e-11	3.88e-11	5.94e-12	9.25e-12	8.68e-11	1.93e-11	3.73e-11	6.74e-11	2.5e-11	5.31e-12	6.31e-12	2.74e-11	9.06e-12	8.46e-11	3.13e-11
0.04763	-9.38e-13	3.5625e-12	2.25e-11	2.69e-11	9.56e-11	9.69e-12	6.2e-11	1.44e-11	8.63e-12	2.46e-11	1.08e-11	3.83e-11	5.56e-12	8.75e-12	8.68e-11	1.74e-11	3.7e-11	6.68e-11	2.49e-11	5.5e-12	6.31e-12	2.73e-11	9.81e-12	8.42e-11	3.06e-11
0.0476262	-1.25e-12	3.6875e-12	2.22e-11	2.68e-11	9.58e-11	8.75e-12	6.19e-11	1.39e-11	9.31e-12	2.49e-11	1.08e-11	3.9e-11	5.25e-12	8.25e-12	8.66e-11	1.61e-11	3.66e-11	6.71e-11	2.49e-11	5.69e-12	6.25e-12	2.71e-11	9.81e-12	8.42e-11	3.09e-11
0.0476225	-3.59e-12	4.625e-12	2.19e-11	2.68e-11	9.59e-11	7.5e-12	6.22e-11	1.39e-11	1.02e-11	2.58e-11	1.08e-11	3.95e-11	5.06e-12	7.88e-12	8.61e-11	1.59e-11	3.58e-11	6.74e-11	2.48e-11	5.88e-12	6.19e-12	2.79e-11	9.19e-12	8.39e-11	3.2e-11
0.0476188	-4.53e-12	5.375e-12	2.18e-11	2.68e-11	9.59e-11	6.69e-12	6.32e-11	1.43e-11	1.16e-11	2.56e-11	9.56e-12	4.14e-11	4.75e-12	7.75e-12	8.55e-11	1.57e-11	3.52e-11	6.7e-11	2.36e-11	5.94e-12	6.13e-12	2.89e-11	9.38e-12	8.35e-11	3.22e-11
0.047615	-4.53e-12	6.4375e-12	2.17e-11	2.68e-11	9.58e-11	7e-12	6.36e-11	1.38e-11	1.16e-11	2.5e-11	8.94e-12	4.22e-11	3.75e-12	7.75e-12	8.49e-11	1.53e-11	3.47e-11	6.68e-11	2.33e-11	5.94e-12	6.06e-12	2.93e-11	9.81e-12	8.34e-11	3.2e-11
0.0476113	-4.69e-12	6.625e-12	2.16e-11	2.68e-11	9.58e-11	7.19e-12	6.13e-11	1.34e-11	1.09e-11	2.52e-11	9.75e-12	4.27e-11	3.06e-12	7.88e-12	8.43e-11	1.4e-11	3.39e-11	6.73e-11	2.34e-11	5.88e-12	6.06e-12	2.92e-11	1.17e-11	8.31e-11	3.14e-11
0.0476075	-3.91e-12	5.3125e-12	2.15e-11	2.69e-11	9.56e-11	6.88e-12	6.07e-11	1.36e-11	9.69e-12	2.46e-11	9.75e-12	4.32e-11	4.13e-12	8.06e-12	8.38e-11	1.45e-11	3.28e-11	6.82e-11	2.44e-11	5.75e-12	5.94e-12	2.79e-11	1.3e-11	8.42e-11	3.03e-11
0.0476037	-4.22e-12	3.75e-12	2.14e-11	2.71e-11	9.54e-11	7.19e-12	6.22e-11	1.32e-11	9.19e-12	2.5e-11	1.03e-11	4.41e-11	5.06e-12	8.38e-12	8.34e-11	1.54e-11	3.31e-11	6.89e-11	2.56e-11	5.69e-12	5.69e-12	2.71e-11	1.25e-11	8.47e-11	2.99e-11
0.0476	-4.84e-12	3.5625e-12	2.14e-11	2.71e-11	9.53e-11	7.94e-12	6.38e-11	1.36e-11	9.13e-12	2.58e-11	1.05e-11	4.59e-11	5.94e-12	8.56e-12	8.31e-11	1.51e-11	3.34e-11	6.89e-11	2.64e-11	5.69e-12	5.44e-12	2.64e-11	1.25e-11	8.45e-11	3.06e-11
0.0475962	-4.22e-12	3.5625e-12	2.15e-11	2.71e-11	9.51e-11	8.44e-12	6.48e-11	1.43e-11	8.94e-12	2.61e-11	1.02e-11	4.71e-11	5.75e-12	8.75e-12	8.29e-11	1.45e-11	3.41e-11	6.91e-11	2.69e-11	5.81e-12	5.13e-12	2.64e-11	1.37e-11	8.44e-11	3.06e-11
0.0475925	-3.91e-12	3.5e-12	2.17e-11	2.69e-11	9.49e-11	9.13e-12	6.48e-11	1.47e-11	8.94e-12	2.53e-11	9.63e-12	4.76e-11	4.94e-12	8.88e-12	8.27e-11	1.66e-11	3.42e-11	6.96e-11	2.68e-11	6e-12	4.94e-12	2.67e-11	1.4e-11	8.42e-11	3.03e-11
0.0475888	-3.44e-12	3.375e-12	2.21e-11	2.67e-11	9.48e-11	9.5e-12	6.33e-11	1.44e-11	9.19e-12	2.58e-11	9.5e-12	4.73e-11	4.75e-12	8.88e-12	8.24e-11	1.64e-11	3.38e-11	6.95e-11	2.64e-11	6.19e-12	4.81e-12	2.68e-11	1.33e-11	8.44e-11	3.04e-11
0.047585	-2.97e-12	2.75e-12	2.26e-11	2.64e-11	9.46e-11	8.63e-12	6.2e-11	1.51e-11	9.38e-12	2.56e-11	9.63e-12	4.62e-11	4.81e-12	8.88e-12	8.23e-11	1.66e-11	3.41e-11	6.89e-11	2.55e-11	6.38e-12	4.88e-12	2.68e-11	1.26e-11	8.43e-11	3.13e-11
0.0475813	-1.41e-12	2.25e-12	2.32e-11	2.62e-11	9.44e-11	8.13e-12	6.06e-11	1.53e-11	9.06e-12	2.51e-11	9.69e-12	4.58e-11	5.06e-12	8.81e-12	8.21e-11	1.66e-11	3.44e-11	6.76e-11	2.41e-11	6.5e-12	4.94e-12	2.73e-11	1.36e-11	8.48e-11	3.13e-11
0.0475775	3.13e-13	2.1875e-12	2.38e-11	2.6e-11	9.44e-11	8.94e-12	5.96e-11	1.56e-11	9.88e-12	2.52e-11	9.88e-12	4.53e-11	4.69e-12	8.69e-12	8.21e-11	1.56e-11	3.49e-11	6.74e-11	2.39e-11	6.56e-12	5e-12	2.81e-11	1.5e-11	8.45e-11	3.07e-11
0.0475737	9.38e-13	2.5e-12	2.43e-11	2.59e-11	9.43e-11	8.69e-12	6e-11	1.63e-11	1.02e-11	2.44e-11	8.81e-12	4.51e-11	4.5e-12	8.56e-12	8.21e-11	1.56e-11	3.57e-11	6.85e-11	2.51e-11	6.56e-12	4.94e-12	2.83e-11	1.58e-11	8.39e-11	3.16e-11
0.04757	6.25e-13	2.3125e-12	2.47e-11	2.59e-11	9.43e-11	8.94e-12	6.01e-11	1.66e-11	9.75e-12	2.39e-11	8e-12	4.36e-11	4.94e-12	8.44e-12	8.23e-11	1.71e-11	3.52e-11	6.83e-11	2.48e-11	6.44e-12	4.81e-12	2.83e-11	1.48e-11	8.46e-11	3.27e-11
0.0475662	-6.25e-13	1.875e-12	2.49e-11	2.59e-11	9.43e-11	9.75e-12	6.08e-11	1.69e-11	9.69e-12	2.43e-11	8.13e-12	4.36e-11	5e-12	8.31e-12	8.26e-11	1.74e-11	3.54e-11	6.82e-11	2.44e-11	6.31e-12	4.56e-12	2.86e-11	1.29e-11	8.51e-11	3.32e-11
0.0475625	-1.25e-12	1.3125e-12	2.51e-11	2.59e-11	9.43e-11	1.05e-11	6.08e-11	1.66e-11	8e-12	2.46e-11	7.19e-12	4.36e-11	5.81e-12	8.31e-12	8.29e-11	1.62e-11	3.53e-11	6.91e-11	2.44e-11	6.13e-12	4.31e-12	2.91e-11	1.25e-11	8.53e-11	3.27e-11
0.0475588	-1.72e-12	2.25e-12	2.51e-11	2.58e-11	9.44e-11	1.08e-11	5.96e-11	1.55e-11	7.5e-12	2.43e-11	6.56e-12	4.31e-11	6.31e-12	8.25e-12	8.33e-11	1.54e-11	3.49e-11	6.9e-11	2.46e-11	6e-12	4e-12	2.94e-11	1.09e-11	8.43e-11	3.22e-11
0.047555	-1.41e-12	3.6875e-12	2.51e-11	2.56e-11	9.44e-11	1.13e-11	6.11e-11	1.45e-11	8e-12	2.43e-11	6.25e-12	4.38e-11	6.13e-12	8.31e-12	8.38e-11	1.57e-11	3.48e-11	6.91e-11	2.5e-11	5.94e-12	3.75e-12	2.92e-11	8.44e-12	8.46e-11	3.21e-11
0.0475512	-1.72e-12	4.1875e-12	2.51e-11	2.54e-11	9.46e-11	1.19e-11	6.22e-11	1.34e-11	8.63e-12	2.54e-11	7.06e-12	4.49e-11	6.31e-12	8.38e-12	8.43e-11	1.64e-11	3.47e-11	6.99e-11	2.53e-11	5.94e-12	3.56e-12	2.93e-11	8.69e-12	8.44e-11	3.23e-11
0.0475475	-1.72e-12	3.5625e-12	2.51e-11	2.54e-11	9.48e-11	1.26e-11	6.31e-11	1.31e-11	8.63e-12	2.67e-11	8e-12	4.64e-11	6.31e-12	8.5e-12	8.49e-11	1.62e-11	3.58e-11	6.91e-11	2.54e-11	6e-12	3.44e-12	3.01e-11	1.19e-11	8.36e-11	3.2e-11
0.0475437	-2.03e-12	2.8125e-12	2.49e-11	2.54e-11	9.53e-11	1.35e-11	6.39e-11	1.35e-11	8.44e-12	2.68e-11	8.31e-12	4.69e-11	4.5e-12	8.75e-12	8.55e-11	1.53e-11	3.66e-11	6.76e-11	2.48e-11	6e-12	3.44e-12	2.99e-11	1.3e-11	8.52e-11	3.17e-11
0.04754	-2.81e-12	2.5625e-12	2.48e-11	2.56e-11	9.57e-11	1.32e-11	6.41e-11	1.44e-11	8.63e-12	2.51e-11	8.94e-12	4.6e-11	3.25e-12	9e-12	8.61e-11	1.58e-11	3.64e-11	6.76e-11	2.45e-11	6.06e-12	3.44e-12	2.88e-11	1.2e-11	8.62e-11	3.13e-11
0.0475363	-4.38e-12	2.5e-12	2.44e-11	2.58e-11	9.62e-11	1.29e-11	6.46e-11	1.52e-11	8.44e-12	2.36e-11	9.44e-12	4.54e-11	2.69e-12	9.31e-12	8.65e-11	1.7e-11	3.62e-11	6.73e-11	2.44e-11	6e-12	3.5e-12	2.84e-11	1.04e-11	8.48e-11	3.07e-11
0.0475325	-6.41e-12	2.8125e-12	2.4e-11	2.6e-11	9.66e-11	1.28e-11	6.45e-11	1.49e-11	8.06e-12	2.33e-11	8.75e-12	4.55e-11	3.56e-12	9.56e-12	8.68e-11	1.71e-11	3.54e-11	6.69e-11	2.42e-11	5.94e-12	3.56e-12	2.78e-11	1.02e-11	8.36e-11	3.05e-11
0.0475288	-7.19e-12	2.9375e-12	2.36e-11	2.61e-11	9.7e-11	1.34e-11	6.52e-11	1.54e-11	8e-12	2.41e-11	7.94e-12	4.54e-11	5e-12	9.75e-12	8.68e-11	1.62e-11	3.41e-11	6.74e-11	2.47e-11	5.88e-12	3.56e-12	2.79e-11	1.09e-11	8.32e-11	3.13e-11
0.047525	-7.5e-12	2.875e-12	2.3e-11	2.62e-11	9.72e-11	1.29e-11	6.41e-11	1.54e-11	7.88e-12	2.54e-11	7.56e-12	4.59e-11	5.94e-12	9.81e-12	8.65e-11	1.54e-11	3.41e-11	6.78e-11	2.58e-11	5.88e-12	3.56e-12	2.74e-11	1.09e-11	8.28e-11	3.25e-11
0.0475212	-5.94e-12	3e-12	2.25e-11	2.63e-11	9.74e-11	1.23e-11	6.34e-11	1.46e-11	6.44e-12	2.63e-11	8.19e-12	4.62e-11	5.31e-12	9.81e-12	8.6e-11	1.54e-11	3.46e-11	6.71e-11	2.56e-11	5.81e-12	3.56e-12	2.69e-11	1.1e-11	8.31e-11	3.33e-11
0.0475175	-3.44e-12	3.1875e-12	2.19e-11	2.64e-11	9.74e-11	1.33e-11	6.4e-11	1.44e-11	6.06e-12	2.72e-11	8.94e-12	4.66e-11	4.5e-12	9.63e-12	8.54e-11	1.45e-11	3.54e-11	6.74e-11	2.52e-11	5.75e-12	3.56e-12	2.74e-11	1.11e-11	8.42e-11	3.3e-11
0.0475137	-6.25e-13	3.4375e-12	2.15e-11	2.64e-11	9.74e-11	1.39e-11	6.58e-11	1.51e-11	5.56e-12	2.74e-11	1.02e-11	4.71e-11	4e-12	9.38e-12	8.49e-11	1.38e-11	3.6e-11	6.81e-11	2.45e-11	5.75e-12	3.75e-12	2.89e-11	1.12e-11	8.48e-11	3.25e-11
0.04751	0	2.1875e-12	2.11e-11	2.66e-11	9.73e-11	1.4e-11	6.54e-11	1.55e-11	4.81e-12	2.71e-11	1.04e-11	4.68e-11	5.31e-12	9.06e-12	8.44e-11	1.48e-11	3.59e-11	6.89e-11	2.49e-11	5.69e-12	4.06e-12	2.92e-11	1.12e-11	8.48e-11	3.18e-11
0.0475063	0	2.0625e-12	2.09e-11	2.66e-11	9.72e-11	1.36e-11	6.4e-11	1.63e-11	6.19e-12	2.64e-11	1.03e-11	4.64e-11	5.75e-12	8.75e-12	8.41e-11	1.64e-11	3.49e-11	6.99e-11	2.58e-11	5.63e-12	4.5e-12	2.87e-11	1.12e-11	8.44e-11	3.16e-11
0.0475025	-6.25e-13	2.9375e-12	2.08e-11	2.68e-11	9.71e-11	1.29e-11	6.34e-11	1.66e-11	8.13e-12	2.61e-11	1.09e-11	4.74e-11	5e-12	8.44e-12	8.41e-11	1.6e-11	3.51e-11	7.04e-11	2.51e-11	5.63e-12	4.94e-12	2.84e-11	9.75e-12	8.45e-11	3.09e-11
0.0474988	-4.69e-13	3.1875e-12	2.08e-11	2.69e-11	9.69e-11	1.25e-11	6.28e-11	1.65e-11	9.56e-12	2.64e-11	1.19e-11	4.81e-11	3.81e-12	8.25e-12	8.42e-11	1.71e-11	3.63e-11	7e-11	2.47e-11	5.63e-12	5.25e-12	2.86e-11	9.44e-12	8.43e-11	2.99e-11
0.047495	3.13e-13	4.3125e-12	2.09e-11	2.71e-11	9.68e-11	1.15e-11	6.23e-11	1.64e-11	1.06e-11	2.64e-11	1.06e-11	4.89e-11	3.31e-12	8.19e-12	8.44e-11	1.86e-11	3.79e-11	6.91e-11	2.46e-11	5.69e-12	5.31e-12	2.83e-11	9.25e-12	8.38e-11	2.97e-11
0.0474912	-3.13e-13	4.4375e-12	2.11e-11	2.73e-11	9.68e-11	1.12e-11	6.2e-11	1.65e-11	9.94e-12	2.61e-11	9.5e-12	4.9e-11	3.38e-12	8.13e-12	8.46e-11	1.74e-11	3.86e-11	6.82e-11	2.43e-11	5.75e-12	5.19e-12	2.74e-11	9.56e-12	8.33e-11	2.93e-11
0.0474875	1.56e-13	4.6875e-12	2.13e-11	2.76e-11	9.69e-11	1.11e-11	6.26e-11	1.68e-11	9.56e-12	2.57e-11	8.75e-12	4.93e-11	4.19e-12	8.06e-12	8.48e-11	1.74e-11	3.85e-11	6.73e-11	2.33e-11	5.94e-12	4.88e-12	2.74e-11	1.09e-11	8.29e-11	2.96e-11
0.0474837	-6.25e-13	3.375e-12	2.15e-11	2.79e-11	9.7e-11	1.14e-11	6.31e-11	1.6e-11	8.75e-12	2.52e-11	8.63e-12	4.99e-11	4.5e-12	8.06e-12	8.5e-11	1.89e-11	3.86e-11	6.67e-11	2.31e-11	6.13e-12	4.44e-12	2.82e-11	1.12e-11	8.37e-11	2.98e-11
0.04748	-1.25e-12	2.375e-12	2.16e-11	2.81e-11	9.72e-11	1.16e-11	6.37e-11	1.65e-11	7.38e-12	2.5e-11	8.94e-12	4.92e-11	5.19e-12	8.06e-12	8.52e-11	2.06e-11	3.94e-11	6.78e-11	2.36e-11	6.31e-12	3.94e-12	2.94e-11	8.63e-12	8.44e-11	2.9e-11
0.0474763	-2.34e-12	3.375e-12	2.16e-11	2.83e-11	9.74e-11	1.22e-11	6.35e-11	1.68e-11	6.56e-12	2.48e-11	9.19e-12	4.78e-11	5.13e-12	8.13e-12	8.54e-11	2.01e-11	3.86e-11	6.8e-11	2.33e-11	6.63e-12	3.38e-12	3.01e-11	7e-12	8.34e-11	2.87e-11
0.0474725	-3.59e-12	3.875e-12	2.14e-11	2.83e-11	9.75e-11	1.2e-11	6.29e-11	1.68e-11	6.88e-12	2.5e-11	8.88e-12	4.68e-11	5.19e-12	8.31e-12	8.57e-11	2e-11	3.79e-11	6.71e-11	2.31e-11	6.88e-12	2.94e-12	3.03e-11	7.69e-12	8.32e-11	2.88e-11
0.0474688	-3.91e-12	4.625e-12	2.13e-11	2.83e-11	9.76e-11	1.11e-11	6.25e-11	1.66e-11	6.88e-12	2.54e-11	8.31e-12	4.61e-11	5.13e-12	8.56e-12	8.59e-11	1.98e-11	3.76e-11	6.66e-11	2.33e-11	7.13e-12	2.44e-12	3e-11	6.75e-12	8.36e-11	2.93e-11
0.047465	-4.22e-12	5.125e-12	2.1e-11	2.81e-11	9.76e-11	1.06e-11	6.18e-11	1.68e-11	7.38e-12	2.54e-11	7.63e-12	4.61e-11	4.75e-12	8.88e-12	8.61e-11	1.93e-11	3.73e-11	6.66e-11	2.26e-11	7.38e-12	2.06e-12	2.89e-11	5.94e-12	8.39e-11	2.97e-11
0.0474612	-4.38e-12	5.3125e-12	2.08e-11	2.78e-11	9.74e-11	1.05e-11	6.14e-11	1.66e-11	6.25e-12	2.49e-11	6.88e-12	4.69e-11	4.75e-12	9.13e-12	8.62e-11	1.88e-11	3.71e-11	6.75e-11	2.26e-11	7.5e-12	1.81e-12	2.79e-11	8.5e-12	8.31e-11	2.98e-11
0.0474575	-3.59e-12	5e-12	2.06e-11	2.76e-11	9.73e-11	1e-11	6.16e-11	1.66e-11	5e-12	2.39e-11	7.31e-12	4.77e-11	4.44e-12	9.38e-12	8.61e-11	1.7e-11	3.64e-11	6.86e-11	2.25e-11	7.56e-12	1.63e-12	2.79e-11	1.03e-11	8.33e-11	2.96e-11
0.0474537	-2.5e-12	4.375e-12	2.04e-11	2.75e-11	9.69e-11	9.75e-12	6.26e-11	1.69e-11	5.19e-12	2.46e-11	8e-12	4.83e-11	4.44e-12	9.5e-12	8.59e-11	1.57e-11	3.54e-11	6.86e-11	2.28e-11	7.56e-12	1.5e-12	2.88e-11	9.56e-12	8.35e-11	3.01e-11
0.04745	-2.66e-12	5.125e-12	2.03e-11	2.75e-11	9.66e-11	9.88e-12	6.34e-11	1.64e-11	5.13e-12	2.67e-11	8e-12	4.83e-11	4.19e-12	9.56e-12	8.57e-11	1.69e-11	3.42e-11	6.77e-11	2.36e-11	7.56e-12	1.44e-12	2.91e-11	9.31e-12	8.29e-11	3.14e-11
0.0474463	-3.44e-12	6.1875e-12	2.03e-11	2.76e-11	9.64e-11	1.07e-11	6.29e-11	1.62e-11	5.31e-12	2.75e-11	7.81e-12	4.77e-11	4.63e-12	9.63e-12	8.55e-11	1.99e-11	3.41e-11	6.76e-11	2.4e-11	7.56e-12	1.38e-12	2.89e-11	1.09e-11	8.23e-11	3.12e-11
0.0474425	-3.91e-12	6.625e-12	2.04e-11	2.78e-11	9.62e-11	1.11e-11	6.28e-11	1.59e-11	5.63e-12	2.75e-11	7.94e-12	4.62e-11	5e-12	9.69e-12	8.53e-11	2.17e-11	3.44e-11	6.77e-11	2.31e-11	7.63e-12	1.25e-12	2.86e-11	1.11e-11	8.32e-11	2.99e-11
0.0474387	-4.22e-12	6.75e-12	2.04e-11	2.8e-11	9.61e-11	1.08e-11	6.16e-11	1.57e-11	5.13e-12	2.67e-11	7.69e-12	4.66e-11	4.31e-12	9.69e-12	8.53e-11	2.17e-11	3.46e-11	6.78e-11	2.32e-11	7.75e-12	1e-12	2.8e-11	1.01e-11	8.35e-11	2.89e-11
0.047435	-5.47e-12	6.1875e-12	2.04e-11	2.81e-11	9.62e-11	1.09e-11	6.03e-11	1.54e-11	4.81e-12	2.61e-11	7.44e-12	4.77e-11	4.63e-12	9.56e-12	8.53e-11	2.24e-11	3.46e-11	6.81e-11	2.42e-11	7.88e-12	6.25e-13	2.74e-11	1.01e-11	8.33e-11	2.88e-11
0.0474312	-7.34e-12	5e-12	2.04e-11	2.81e-11	9.64e-11	1.13e-11	6.01e-11	1.57e-11	4.81e-12	2.58e-11	7.75e-12	4.87e-11	5.13e-12	9.44e-12	8.53e-11	2.31e-11	3.54e-11	6.76e-11	2.38e-11	8.06e-12	3.75e-13	2.76e-11	1.04e-11	8.26e-11	2.84e-11
0.0474275	-8.13e-12	4.625e-12	2.03e-11	2.79e-11	9.66e-11	1.18e-11	5.97e-11	1.63e-11	4.69e-12	2.55e-11	7.94e-12	4.83e-11	5e-12	9.31e-12	8.55e-11	2.25e-11	3.58e-11	6.64e-11	2.24e-11	8.19e-12	1.88e-13	2.85e-11	9.88e-12	8.23e-11	2.79e-11
0.0474238	-7.66e-12	5e-12	2e-11	2.78e-11	9.69e-11	1.28e-11	5.98e-11	1.66e-11	5.81e-12	2.51e-11	7.13e-12	4.73e-11	4.69e-12	9.13e-12	8.58e-11	2.19e-11	3.55e-11	6.58e-11	2.2e-11	8.31e-12	1.88e-13	2.9e-11	9.94e-12	8.18e-11	2.77e-11
0.04742	-7.66e-12	6.125e-12	1.97e-11	2.76e-11	9.71e-11	1.35e-11	5.96e-11	1.62e-11	6.06e-12	2.52e-11	7.25e-12	4.7e-11	4.13e-12	9e-12	8.6e-11	2.03e-11	3.47e-11	6.64e-11	2.23e-11	8.38e-12	4.38e-13	2.96e-11	8.81e-12	8.21e-11	2.9e-11
0.0474163	-7.34e-12	6.375e-12	1.94e-11	2.75e-11	9.73e-11	1.32e-11	5.98e-11	1.58e-11	6.13e-12	2.64e-11	7.31e-12	4.73e-11	3.94e-12	9e-12	8.62e-11	1.84e-11	3.47e-11	6.63e-11	2.22e-11	8.38e-12	8.13e-13	3.01e-11	6.69e-12	8.26e-11	3.02e-11
0.0474125	-6.25e-12	6e-12	1.93e-11	2.74e-11	9.74e-11	1.29e-11	6.09e-11	1.58e-11	5.25e-12	2.77e-11	7.88e-12	4.84e-11	3.5e-12	9e-12	8.63e-11	1.84e-11	3.45e-11	6.6e-11	2.21e-11	8.31e-12	1.19e-12	2.98e-11	7.5e-12	8.32e-11	3.03e-11
0.0474087	-5.78e-12	5.6875e-12	1.92e-11	2.73e-11	9.74e-11	1.21e-11	6.19e-11	1.55e-11	4.5e-12	2.75e-11	8.88e-12	4.86e-11	4.5e-12	9.06e-12	8.63e-11	1.98e-11	3.49e-11	6.61e-11	2.23e-11	8.19e-12	1.5e-12	2.92e-11	9.69e-12	8.29e-11	2.95e-11
0.047405	-5.16e-12	5e-12	1.93e-11	2.72e-11	9.74e-11	1.06e-11	6.23e-11	1.48e-11	4.25e-12	2.74e-11	9.44e-12	4.71e-11	5.13e-12	9.13e-12	8.61e-11	1.99e-11	3.47e-11	6.63e-11	2.21e-11	7.94e-12	1.69e-12	2.98e-11	1.06e-11	8.31e-11	2.92e-11
0.0474012	-4.84e-12	4.1875e-12	1.97e-11	2.71e-11	9.73e-11	9.69e-12	6.32e-11	1.43e-11	4.69e-12	2.72e-11	9.13e-12	4.59e-11	5e-12	9.19e-12	8.59e-11	1.89e-11	3.43e-11	6.57e-11	2.13e-11	7.63e-12	1.75e-12	3.09e-11	1.01e-11	8.29e-11	2.96e-11
0.0473975	-4.69e-12	5.0625e-12	2.03e-11	2.69e-11	9.71e-11	8.75e-12	6.38e-11	1.42e-11	6.13e-12	2.63e-11	9.5e-12	4.53e-11	4.19e-12	9.25e-12	8.56e-11	1.74e-11	3.54e-11	6.57e-11	2.11e-11	7.19e-12	1.75e-12	3.11e-11	9.88e-12	8.39e-11	2.86e-11
0.0473938	-5.31e-12	5.625e-12	2.1e-11	2.69e-11	9.7e-11	9.63e-12	6.36e-11	1.43e-11	7.5e-12	2.59e-11	9.88e-12	4.56e-11	4.06e-12	9.25e-12	8.53e-11	1.64e-11	3.56e-11	6.59e-11	2.08e-11	6.75e-12	1.69e-12	3.05e-11	8e-12	8.39e-11	2.87e-11
0.04739	-4.53e-12	5.875e-12	2.18e-11	2.69e-11	9.69e-11	1.11e-11	6.39e-11	1.48e-11	6.81e-12	2.58e-11	1.01e-11	4.63e-11	4.56e-12	9.31e-12	8.51e-11	1.46e-11	3.55e-11	6.66e-11	2.12e-11	6.38e-12	1.69e-12	3.13e-11	6.38e-12	8.39e-11	2.97e-11
0.0473863	-5e-12	5.625e-12	2.24e-11	2.69e-11	9.69e-11	1.22e-11	6.31e-11	1.47e-11	7.5e-12	2.67e-11	1.03e-11	4.61e-11	4.56e-12	9.44e-12	8.49e-11	1.55e-11	3.69e-11	6.68e-11	2.21e-11	6.13e-12	1.63e-12	3.22e-11	5.94e-12	8.33e-11	3.03e-11
0.0473825	-6.56e-12	5e-12	2.29e-11	2.71e-11	9.69e-11	1.26e-11	6.05e-11	1.5e-11	7.13e-12	2.75e-11	1.01e-11	4.54e-11	4.06e-12	9.56e-12	8.48e-11	1.72e-11	3.81e-11	6.66e-11	2.36e-11	6e-12	1.69e-12	3.34e-11	5.75e-12	8.22e-11	3.01e-11
0.0473787	-7.03e-12	3.4375e-12	2.33e-11	2.72e-11	9.68e-11	1.23e-11	5.91e-11	1.48e-11	7.44e-12	2.74e-11	1.06e-11	4.48e-11	3.63e-12	9.75e-12	8.48e-11	1.84e-11	3.91e-11	6.63e-11	2.32e-11	6e-12	1.75e-12	3.25e-11	6.5e-12	8.15e-11	2.94e-11
0.047375	-5.78e-12	3.5625e-12	2.34e-11	2.72e-11	9.66e-11	1.18e-11	5.87e-11	1.53e-11	7e-12	2.74e-11	1.04e-11	4.43e-11	4.19e-12	9.94e-12	8.48e-11	1.87e-11	3.92e-11	6.6e-11	2.16e-11	5.94e-12	1.88e-12	3.21e-11	5.44e-12	8.19e-11	2.98e-11
0.0473712	-4.53e-12	5e-12	2.34e-11	2.72e-11	9.64e-11	1.09e-11	5.81e-11	1.48e-11	7.75e-12	2.66e-11	1.04e-11	4.39e-11	3.56e-12	1e-11	8.5e-11	1.83e-11	3.89e-11	6.63e-11	2.21e-11	5.94e-12	1.94e-12	3.13e-11	6e-12	8.27e-11	3.13e-11
0.0473675	-4.22e-12	5.125e-12	2.32e-11	2.71e-11	9.62e-11	9.81e-12	5.88e-11	1.46e-11	8.88e-12	2.59e-11	9.88e-12	4.39e-11	3.44e-12	1.01e-11	8.53e-11	1.72e-11	3.91e-11	6.59e-11	2.34e-11	5.81e-12	2.06e-12	3.13e-11	7e-12	8.28e-11	3.32e-11
0.0473638	-3.59e-12	4.8125e-12	2.29e-11	2.69e-11	9.6e-11	9.88e-12	6.01e-11	1.41e-11	9.56e-12	2.6e-11	9.25e-12	4.44e-11	3.38e-12	9.94e-12	8.56e-11	1.78e-11	4.01e-11	6.62e-11	2.42e-11	5.56e-12	2.19e-12	3.2e-11	7.13e-12	8.23e-11	3.29e-11
0.04736	-3.28e-12	5.3125e-12	2.25e-11	2.69e-11	9.59e-11	1.13e-11	6.09e-11	1.5e-11	9.06e-12	2.58e-11	9.94e-12	4.48e-11	2.88e-12	9.75e-12	8.61e-11	1.73e-11	4.13e-11	6.71e-11	2.39e-11	5.31e-12	2.25e-12	3.29e-11	6.81e-12	8.26e-11	3.24e-11
0.0473563	-2.81e-12	6e-12	2.21e-11	2.69e-11	9.59e-11	1.31e-11	6.12e-11	1.62e-11	8.06e-12	2.59e-11	1.03e-11	4.5e-11	2.69e-12	9.5e-12	8.64e-11	1.73e-11	4.04e-11	6.76e-11	2.39e-11	5.06e-12	2.25e-12	3.31e-11	6.69e-12	8.28e-11	3.24e-11
0.0473525	-2.19e-12	6e-12	2.19e-11	2.71e-11	9.59e-11	1.26e-11	6.12e-11	1.62e-11	6.81e-12	2.63e-11	1.01e-11	4.43e-11	3.44e-12	9.13e-12	8.68e-11	1.7e-11	3.79e-11	6.73e-11	2.4e-11	4.81e-12	2.31e-12	3.28e-11	8.75e-12	8.24e-11	3.15e-11
0.0473487	-2.81e-12	4.6875e-12	2.18e-11	2.73e-11	9.58e-11	1.21e-11	6.06e-11	1.58e-11	5.31e-12	2.73e-11	9.94e-12	4.39e-11	4.31e-12	8.75e-12	8.71e-11	1.73e-11	3.53e-11	6.68e-11	2.31e-11	4.56e-12	2.38e-12	3.11e-11	8.38e-12	8.26e-11	3.18e-11
0.047345	-2.66e-12	4e-12	2.19e-11	2.76e-11	9.57e-11	1.26e-11	6.09e-11	1.46e-11	5.13e-12	2.8e-11	1.08e-11	4.37e-11	4.56e-12	8.38e-12	8.72e-11	1.99e-11	3.53e-11	6.7e-11	2.39e-11	4.44e-12	2.44e-12	3.03e-11	5.81e-12	8.4e-11	3.26e-11
0.0473412	-3.28e-12	4.6875e-12	2.21e-11	2.79e-11	9.54e-11	1.26e-11	6.06e-11	1.39e-11	6.19e-12	2.71e-11	1.01e-11	4.3e-11	4.31e-12	8e-12	8.72e-11	2.18e-11	3.54e-11	6.72e-11	2.4e-11	4.44e-12	2.5e-12	2.98e-11	5.31e-12	8.48e-11	3.18e-11
0.0473375	-4.06e-12	4.1875e-12	2.25e-11	2.81e-11	9.53e-11	1.13e-11	6.11e-11	1.41e-11	6.13e-12	2.64e-11	9.06e-12	4.23e-11	4.31e-12	7.69e-12	8.71e-11	2.14e-11	3.58e-11	6.76e-11	2.44e-11	4.44e-12	2.63e-12	2.95e-11	6.44e-12	8.42e-11	3.02e-11
0.0473338	-5.63e-12	4.375e-12	2.28e-11	2.82e-11	9.51e-11	9.94e-12	6.22e-11	1.42e-11	6.13e-12	2.58e-11	8.75e-12	4.11e-11	4.5e-12	7.5e-12	8.69e-11	1.96e-11	3.58e-11	6.77e-11	2.46e-11	4.56e-12	2.75e-12	2.95e-11	6.88e-12	8.39e-11	2.99e-11
0.04733	-6.25e-12	4.9375e-12	2.31e-11	2.82e-11	9.49e-11	9.13e-12	6.25e-11	1.47e-11	6.44e-12	2.54e-11	8.38e-12	4.06e-11	3e-12	7.31e-12	8.67e-11	1.86e-11	3.59e-11	6.68e-11	2.48e-11	4.81e-12	2.88e-12	2.94e-11	5.5e-12	8.4e-11	3.05e-11
0.0473262	-5.78e-12	5.0625e-12	2.32e-11	2.81e-11	9.49e-11	8.75e-12	6.29e-11	1.49e-11	7.81e-12	2.54e-11	9.56e-12	4.02e-11	2.5e-12	7.25e-12	8.66e-11	1.9e-11	3.64e-11	6.66e-11	2.44e-11	5.06e-12	3.06e-12	2.94e-11	6.13e-12	8.4e-11	3.09e-11
0.0473225	-6.25e-12	5.375e-12	2.31e-11	2.79e-11	9.5e-11	9.75e-12	6.19e-11	1.46e-11	8.13e-12	2.62e-11	9.81e-12	4.07e-11	3.19e-12	7.19e-12	8.66e-11	2.01e-11	3.74e-11	6.64e-11	2.39e-11	5.31e-12	3.25e-12	2.89e-11	7.69e-12	8.41e-11	3.18e-11
0.0473187	-5.78e-12	4.8125e-12	2.29e-11	2.79e-11	9.51e-11	1.14e-11	6.09e-11	1.41e-11	8.13e-12	2.71e-11	8.94e-12	4.02e-11	3.38e-12	7.25e-12	8.66e-11	2.07e-11	3.78e-11	6.66e-11	2.37e-11	5.63e-12	3.5e-12	2.95e-11	8e-12	8.47e-11	3.18e-11
0.047315	-4.22e-12	4.3125e-12	2.27e-11	2.79e-11	9.51e-11	1.26e-11	6.08e-11	1.43e-11	8.5e-12	2.66e-11	8.38e-12	3.94e-11	3.5e-12	7.25e-12	8.68e-11	2.04e-11	3.82e-11	6.66e-11	2.38e-11	5.94e-12	3.81e-12	2.98e-11	8.69e-12	8.42e-11	3.17e-11
0.0473113	-2.34e-12	5e-12	2.24e-11	2.8e-11	9.49e-11	1.38e-11	6.01e-11	1.47e-11	9.63e-12	2.52e-11	8.19e-12	3.93e-11	2.94e-12	7.25e-12	8.69e-11	1.86e-11	3.75e-11	6.61e-11	2.39e-11	6.13e-12	4.06e-12	2.91e-11	8.75e-12	8.35e-11	3.17e-11
0.0473075	-2.34e-12	5.9375e-12	2.22e-11	2.81e-11	9.48e-11	1.38e-11	5.94e-11	1.44e-11	1e-11	2.58e-11	8.94e-12	3.98e-11	2.63e-12	7.19e-12	8.7e-11	1.78e-11	3.69e-11	6.61e-11	2.46e-11	6.25e-12	4.44e-12	2.83e-11	8.38e-12	8.31e-11	3.22e-11
0.0473038	-3.59e-12	5.875e-12	2.21e-11	2.81e-11	9.46e-11	1.32e-11	5.87e-11	1.43e-11	9.25e-12	2.76e-11	9.44e-12	3.96e-11	3.38e-12	7e-12	8.73e-11	1.9e-11	3.71e-11	6.61e-11	2.41e-11	6.31e-12	4.88e-12	2.79e-11	8.63e-12	8.36e-11	3.18e-11
0.0473	-4.38e-12	5.625e-12	2.2e-11	2.81e-11	9.44e-11	1.34e-11	5.91e-11	1.34e-11	8.69e-12	2.84e-11	9.38e-12	3.87e-11	3.5e-12	6.81e-12	8.75e-11	1.93e-11	3.74e-11	6.58e-11	2.3e-11	6.25e-12	5.38e-12	2.76e-11	9.13e-12	8.33e-11	3.1e-11
0.0472962	-5.63e-12	4.9375e-12	2.2e-11	2.79e-11	9.43e-11	1.44e-11	5.95e-11	1.36e-11	8.13e-12	2.8e-11	9.19e-12	3.92e-11	4.06e-12	6.69e-12	8.79e-11	1.81e-11	3.83e-11	6.56e-11	2.26e-11	6.13e-12	5.88e-12	2.77e-11	9.06e-12	8.31e-11	3.13e-11
0.0472925	-6.25e-12	5.125e-12	2.2e-11	2.77e-11	9.43e-11	1.56e-11	5.96e-11	1.41e-11	9.31e-12	2.69e-11	9.44e-12	3.96e-11	3.88e-12	6.56e-12	8.83e-11	1.71e-11	3.84e-11	6.51e-11	2.29e-11	5.94e-12	6.38e-12	2.86e-11	8.38e-12	8.29e-11	3.27e-11
0.0472887	-5.47e-12	6.4375e-12	2.19e-11	2.74e-11	9.43e-11	1.61e-11	6.01e-11	1.43e-11	9.69e-12	2.66e-11	8.81e-12	4.02e-11	3.38e-12	6.5e-12	8.88e-11	1.73e-11	3.79e-11	6.45e-11	2.29e-11	5.75e-12	6.75e-12	2.83e-11	7.38e-12	8.28e-11	3.34e-11
0.047285	-5.16e-12	7.0625e-12	2.17e-11	2.73e-11	9.43e-11	1.63e-11	6.16e-11	1.38e-11	9.38e-12	2.69e-11	8.44e-12	4.11e-11	3.44e-12	6.56e-12	8.92e-11	1.81e-11	3.79e-11	6.51e-11	2.27e-11	5.56e-12	7e-12	2.82e-11	7.69e-12	8.38e-11	3.31e-11
0.0472813	-5.63e-12	6.125e-12	2.14e-11	2.72e-11	9.43e-11	1.51e-11	6.07e-11	1.46e-11	9.38e-12	2.84e-11	8.19e-12	4.19e-11	3.81e-12	6.56e-12	8.94e-11	1.91e-11	3.87e-11	6.63e-11	2.36e-11	5.38e-12	7e-12	2.81e-11	8.19e-12	8.44e-11	3.27e-11
0.0472775	-5.63e-12	5e-12	2.1e-11	2.73e-11	9.43e-11	1.48e-11	6.04e-11	1.52e-11	8.63e-12	2.83e-11	7.94e-12	4.26e-11	4.5e-12	6.63e-12	8.95e-11	1.94e-11	3.78e-11	6.66e-11	2.42e-11	5.19e-12	6.88e-12	2.83e-11	6.81e-12	8.46e-11	3.26e-11
0.0472738	-4.84e-12	5.5e-12	2.07e-11	2.74e-11	9.43e-11	1.53e-11	6.17e-11	1.48e-11	9.44e-12	2.7e-11	7.25e-12	4.3e-11	4.13e-12	6.69e-12	8.95e-11	1.94e-11	3.61e-11	6.66e-11	2.36e-11	5.06e-12	6.69e-12	2.93e-11	8.25e-12	8.42e-11	3.34e-11
0.04727	-3.91e-12	7.0625e-12	2.04e-11	2.78e-11	9.43e-11	1.53e-11	6.33e-11	1.48e-11	9.56e-12	2.61e-11	6.44e-12	4.34e-11	3.38e-12	6.69e-12	8.94e-11	1.82e-11	3.64e-11	6.71e-11	2.41e-11	4.94e-12	6.5e-12	2.92e-11	9.44e-12	8.39e-11	3.46e-11
0.0472662	-2.97e-12	8.625e-12	2.02e-11	2.81e-11	9.43e-11	1.36e-11	6.49e-11	1.58e-11	8.94e-12	2.64e-11	5.69e-12	4.25e-11	4e-12	6.75e-12	8.93e-11	1.61e-11	3.73e-11	6.74e-11	2.48e-11	4.88e-12	6.5e-12	2.89e-11	8.19e-12	8.41e-11	3.54e-11
0.0472625	-2.34e-12	7.8125e-12	2.01e-11	2.83e-11	9.43e-11	1.26e-11	6.51e-11	1.66e-11	9.31e-12	2.66e-11	5e-12	4.28e-11	4.38e-12	6.81e-12	8.93e-11	1.61e-11	3.81e-11	6.68e-11	2.41e-11	4.88e-12	6.56e-12	2.81e-11	8.56e-12	8.37e-11	3.53e-11
0.0472587	-1.72e-12	6.875e-12	2.01e-11	2.84e-11	9.43e-11	1.14e-11	6.53e-11	1.64e-11	9.88e-12	2.77e-11	5.44e-12	4.23e-11	3.69e-12	6.88e-12	8.91e-11	1.68e-11	3.91e-11	6.66e-11	2.33e-11	4.81e-12	6.75e-12	2.72e-11	9.88e-12	8.38e-11	3.36e-11
0.047255	-2.97e-12	5.75e-12	2.01e-11	2.84e-11	9.42e-11	8.88e-12	6.51e-11	1.57e-11	1.03e-11	2.87e-11	5.63e-12	4.14e-11	3.56e-12	7e-12	8.89e-11	1.68e-11	4.05e-11	6.71e-11	2.37e-11	4.88e-12	7e-12	2.72e-11	8.44e-12	8.43e-11	3.36e-11
0.0472513	-2.81e-12	6.25e-12	2.02e-11	2.83e-11	9.41e-11	8.38e-12	6.38e-11	1.58e-11	1.09e-11	2.83e-11	6.25e-12	4.24e-11	3.75e-12	7.13e-12	8.86e-11	1.59e-11	4.1e-11	6.74e-11	2.38e-11	4.94e-12	7.13e-12	2.8e-11	8.13e-12	8.48e-11	3.41e-11
0.0472475	-2.19e-12	6.5625e-12	2.02e-11	2.82e-11	9.42e-11	8.69e-12	6.3e-11	1.58e-11	1.08e-11	2.71e-11	6.88e-12	4.44e-11	3.06e-12	7.25e-12	8.83e-11	1.59e-11	4.1e-11	6.74e-11	2.44e-11	5.06e-12	7.19e-12	2.89e-11	7.56e-12	8.53e-11	3.34e-11
0.0472438	-2.66e-12	6.4375e-12	2.02e-11	2.81e-11	9.43e-11	8.44e-12	6.24e-11	1.62e-11	1e-11	2.61e-11	7.63e-12	4.47e-11	2.56e-12	7.38e-12	8.79e-11	1.61e-11	4.06e-11	6.85e-11	2.5e-11	5.25e-12	7.25e-12	2.96e-11	8e-12	8.46e-11	3.16e-11
0.04724	-3.75e-12	6.75e-12	2.01e-11	2.81e-11	9.44e-11	7.88e-12	6.23e-11	1.63e-11	1.01e-11	2.58e-11	8.25e-12	4.37e-11	2.56e-12	7.38e-12	8.76e-11	1.69e-11	4e-11	7e-11	2.48e-11	5.44e-12	7.31e-12	2.98e-11	1.02e-11	8.34e-11	2.98e-11
0.0472362	-5e-12	7.1875e-12	1.99e-11	2.82e-11	9.47e-11	7.63e-12	6.01e-11	1.59e-11	9.69e-12	2.58e-11	8.5e-12	4.23e-11	2.25e-12	7.25e-12	8.73e-11	1.85e-11	3.84e-11	7.03e-11	2.53e-11	5.63e-12	7.44e-12	2.89e-11	1.09e-11	8.28e-11	2.99e-11
0.0472325	-6.41e-12	6.625e-12	1.97e-11	2.83e-11	9.49e-11	8.13e-12	5.96e-11	1.51e-11	8.31e-12	2.58e-11	8.44e-12	4.24e-11	2.19e-12	6.94e-12	8.71e-11	1.83e-11	3.83e-11	6.93e-11	2.51e-11	5.69e-12	7.56e-12	2.88e-11	9.75e-12	8.28e-11	3.13e-11
0.0472287	-7.34e-12	6.5e-12	1.94e-11	2.84e-11	9.52e-11	8.13e-12	5.94e-11	1.42e-11	8.13e-12	2.61e-11	7.69e-12	4.28e-11	2.25e-12	6.44e-12	8.69e-11	1.59e-11	3.88e-11	6.94e-11	2.45e-11	5.69e-12	7.75e-12	2.86e-11	9.56e-12	8.31e-11	3.21e-11
0.047225	-8.13e-12	5.5625e-12	1.92e-11	2.86e-11	9.54e-11	8.44e-12	6.04e-11	1.48e-11	8.5e-12	2.59e-11	7.31e-12	4.2e-11	2.88e-12	5.88e-12	8.69e-11	1.46e-11	3.86e-11	6.99e-11	2.46e-11	5.63e-12	7.94e-12	2.83e-11	1.06e-11	8.26e-11	3.21e-11
0.0472213	-8.91e-12	5.6875e-12	1.91e-11	2.86e-11	9.58e-11	9.31e-12	6.11e-11	1.52e-11	9.69e-12	2.5e-11	7.38e-12	4.11e-11	2.88e-12	5.31e-12	8.69e-11	1.66e-11	3.79e-11	6.88e-11	2.41e-11	5.44e-12	8e-12	2.75e-11	1.19e-11	8.26e-11	3.09e-11
0.0472175	-9.06e-12	6.5e-12	1.91e-11	2.86e-11	9.61e-11	1e-11	6.18e-11	1.53e-11	1.05e-11	2.35e-11	6.44e-12	4.03e-11	2.88e-12	4.94e-12	8.7e-11	1.97e-11	3.76e-11	6.76e-11	2.39e-11	5.25e-12	7.94e-12	2.71e-11	1.29e-11	8.32e-11	3.05e-11
0.0472138	-9.53e-12	5.875e-12	1.93e-11	2.84e-11	9.64e-11	1.08e-11	6.12e-11	1.51e-11	1.08e-11	2.39e-11	5.13e-12	4.04e-11	2.94e-12	4.75e-12	8.71e-11	2.07e-11	3.85e-11	6.69e-11	2.39e-11	5.06e-12	7.88e-12	2.83e-11	1.33e-11	8.44e-11	3.01e-11
0.04721	-1e-11	4.9375e-12	1.96e-11	2.82e-11	9.68e-11	1.06e-11	6.05e-11	1.51e-11	1.11e-11	2.55e-11	5.63e-12	4.16e-11	3.13e-12	4.81e-12	8.72e-11	2.11e-11	3.85e-11	6.71e-11	2.42e-11	4.94e-12	7.81e-12	2.84e-11	1.42e-11	8.45e-11	2.98e-11
0.0472062	-1.13e-11	5.4375e-12	2.01e-11	2.78e-11	9.71e-11	9.94e-12	6.16e-11	1.42e-11	1.03e-11	2.66e-11	6.44e-12	4.28e-11	2.94e-12	5.06e-12	8.73e-11	2.03e-11	3.82e-11	6.66e-11	2.29e-11	4.88e-12	7.75e-12	2.71e-11	1.47e-11	8.43e-11	3.04e-11
0.0472025	-1.3e-11	6.75e-12	2.06e-11	2.74e-11	9.73e-11	9.25e-12	6.16e-11	1.31e-11	8.25e-12	2.61e-11	6.38e-12	4.23e-11	2.5e-12	5.44e-12	8.74e-11	2.03e-11	3.79e-11	6.54e-11	2.13e-11	4.88e-12	7.75e-12	2.64e-11	1.4e-11	8.43e-11	3.13e-11
0.0471988	-1.36e-11	7.5625e-12	2.13e-11	2.71e-11	9.73e-11	9.06e-12	6.11e-11	1.32e-11	6.38e-12	2.46e-11	6.56e-12	4.14e-11	2.25e-12	5.81e-12	8.75e-11	2.09e-11	3.83e-11	6.53e-11	2.18e-11	5e-12	7.81e-12	2.75e-11	1.28e-11	8.38e-11	3.17e-11
0.047195	-1.44e-11	7.5625e-12	2.19e-11	2.68e-11	9.71e-11	8.13e-12	6.18e-11	1.33e-11	5.63e-12	2.52e-11	6.44e-12	4.04e-11	2.06e-12	6.19e-12	8.76e-11	2.01e-11	3.74e-11	6.62e-11	2.26e-11	5.06e-12	7.88e-12	2.83e-11	1.18e-11	8.35e-11	3.19e-11
0.0471913	-1.45e-11	7.0625e-12	2.24e-11	2.65e-11	9.69e-11	8.5e-12	6.19e-11	1.36e-11	5.56e-12	2.52e-11	6.81e-12	3.9e-11	2.06e-12	6.44e-12	8.77e-11	2.09e-11	3.83e-11	6.66e-11	2.29e-11	5.13e-12	7.88e-12	2.77e-11	1.13e-11	8.36e-11	3.26e-11
0.0471875	-1.44e-11	6.3125e-12	2.28e-11	2.63e-11	9.66e-11	8.63e-12	6.28e-11	1.44e-11	6e-12	2.49e-11	6.94e-12	3.94e-11	2.31e-12	6.69e-12	8.78e-11	2.22e-11	3.93e-11	6.58e-11	2.22e-11	5.13e-12	7.94e-12	2.68e-11	1.04e-11	8.38e-11	3.29e-11
0.0471837	-1.36e-11	5.875e-12	2.29e-11	2.62e-11	9.63e-11	7.81e-12	6.28e-11	1.49e-11	5.94e-12	2.62e-11	7e-12	4.03e-11	2.63e-12	6.88e-12	8.79e-11	2.12e-11	3.84e-11	6.59e-11	2.26e-11	5.06e-12	8e-12	2.74e-11	9.94e-12	8.38e-11	3.25e-11
0.04718	-1.39e-11	6.1875e-12	2.28e-11	2.62e-11	9.59e-11	8.13e-12	6.35e-11	1.52e-11	5.31e-12	2.76e-11	7.75e-12	4.09e-11	1.5e-12	7.06e-12	8.8e-11	1.99e-11	3.75e-11	6.56e-11	2.26e-11	5e-12	8.13e-12	2.73e-11	9.13e-12	8.36e-11	3.17e-11
0.0471762	-1.34e-11	6.3125e-12	2.26e-11	2.63e-11	9.58e-11	9.63e-12	6.35e-11	1.49e-11	5.44e-12	2.67e-11	8e-12	4.18e-11	1.63e-12	7.19e-12	8.81e-11	1.89e-11	3.86e-11	6.51e-11	2.2e-11	4.94e-12	8.25e-12	2.71e-11	7.75e-12	8.28e-11	3.18e-11
0.0471725	-1.23e-11	6.9375e-12	2.23e-11	2.65e-11	9.56e-11	1.13e-11	6.36e-11	1.42e-11	6.25e-12	2.59e-11	7.06e-12	4.3e-11	1.94e-12	7.31e-12	8.82e-11	1.84e-11	3.85e-11	6.46e-11	2.14e-11	4.88e-12	8.38e-12	2.73e-11	8.38e-12	8.19e-11	3.18e-11
0.0471688	-1.2e-11	8.1875e-12	2.21e-11	2.69e-11	9.56e-11	1.25e-11	6.43e-11	1.43e-11	6.75e-12	2.59e-11	7.06e-12	4.28e-11	2.94e-12	7.44e-12	8.84e-11	1.9e-11	3.74e-11	6.48e-11	2.18e-11	4.81e-12	8.56e-12	2.69e-11	9.88e-12	8.2e-11	3.12e-11
0.047165	-1.09e-11	8.625e-12	2.19e-11	2.73e-11	9.56e-11	1.23e-11	6.34e-11	1.55e-11	6.88e-12	2.7e-11	7.63e-12	4.14e-11	2.88e-12	7.44e-12	8.86e-11	2.01e-11	3.63e-11	6.59e-11	2.31e-11	4.75e-12	8.69e-12	2.58e-11	1.06e-11	8.27e-11	3.13e-11
0.0471613	-1.13e-11	8.625e-12	2.21e-11	2.78e-11	9.56e-11	1.16e-11	6.38e-11	1.62e-11	7.38e-12	2.66e-11	7.38e-12	4.06e-11	3.13e-12	7.31e-12	8.86e-11	1.99e-11	3.59e-11	6.61e-11	2.29e-11	4.69e-12	8.81e-12	2.52e-11	1.13e-11	8.34e-11	3.15e-11
0.0471575	-1.17e-11	8.1875e-12	2.23e-11	2.82e-11	9.56e-11	1.1e-11	6.38e-11	1.66e-11	7.94e-12	2.64e-11	7.25e-12	4.11e-11	4e-12	7.13e-12	8.88e-11	1.94e-11	3.66e-11	6.59e-11	2.23e-11	4.63e-12	8.81e-12	2.63e-11	1.14e-11	8.36e-11	3.14e-11
0.0471537	-1.27e-11	8.25e-12	2.27e-11	2.84e-11	9.58e-11	1.06e-11	6.37e-11	1.69e-11	8.44e-12	2.71e-11	7.44e-12	4.14e-11	4.5e-12	6.81e-12	8.88e-11	1.86e-11	3.69e-11	6.49e-11	2.16e-11	4.56e-12	8.75e-12	2.62e-11	1.08e-11	8.3e-11	3.1e-11
0.04715	-1.33e-11	8e-12	2.31e-11	2.86e-11	9.59e-11	9.13e-12	6.29e-11	1.74e-11	7.5e-12	2.89e-11	8.13e-12	4.22e-11	3.75e-12	6.44e-12	8.87e-11	1.87e-11	3.71e-11	6.42e-11	2.18e-11	4.56e-12	8.56e-12	2.64e-11	9.38e-12	8.37e-11	3.07e-11
0.0471462	-1.27e-11	7.4375e-12	2.35e-11	2.86e-11	9.61e-11	8.13e-12	6.21e-11	1.74e-11	7.06e-12	2.99e-11	7.75e-12	4.33e-11	3.88e-12	6.06e-12	8.86e-11	1.73e-11	3.69e-11	6.43e-11	2.21e-11	4.63e-12	8.38e-12	2.79e-11	8.06e-12	8.44e-11	3.05e-11
0.0471425	-1.31e-11	8.25e-12	2.38e-11	2.86e-11	9.64e-11	8.5e-12	6.21e-11	1.73e-11	7.56e-12	2.94e-11	7.88e-12	4.39e-11	5e-12	5.75e-12	8.86e-11	1.66e-11	3.64e-11	6.42e-11	2.29e-11	4.69e-12	8.25e-12	2.89e-11	8.88e-12	8.45e-11	3.07e-11
0.0471388	-1.36e-11	8.875e-12	2.39e-11	2.86e-11	9.66e-11	8.88e-12	6.2e-11	1.74e-11	7.81e-12	2.8e-11	8.44e-12	4.45e-11	4.88e-12	5.63e-12	8.84e-11	1.82e-11	3.65e-11	6.48e-11	2.31e-11	4.81e-12	8.19e-12	2.93e-11	9.63e-12	8.4e-11	3.15e-11
0.047135	-1.41e-11	8.625e-12	2.39e-11	2.88e-11	9.66e-11	8.75e-12	6.22e-11	1.66e-11	7.25e-12	2.7e-11	9.19e-12	4.48e-11	4.38e-12	5.63e-12	8.83e-11	1.97e-11	3.68e-11	6.55e-11	2.19e-11	5e-12	8.25e-12	2.92e-11	9.75e-12	8.23e-11	3.15e-11
0.0471313	-1.16e-11	8.75e-12	2.39e-11	2.9e-11	9.66e-11	7.88e-12	6.24e-11	1.62e-11	6.81e-12	2.71e-11	9.38e-12	4.53e-11	3.69e-12	5.75e-12	8.82e-11	1.97e-11	3.63e-11	6.53e-11	2.13e-11	5.19e-12	8.31e-12	2.95e-11	9.56e-12	8.23e-11	3.14e-11
0.0471275	-8.44e-12	7.875e-12	2.39e-11	2.93e-11	9.64e-11	8.13e-12	6.38e-11	1.52e-11	7.38e-12	2.78e-11	8.69e-12	4.62e-11	3.69e-12	5.88e-12	8.81e-11	1.89e-11	3.54e-11	6.51e-11	2.15e-11	5.38e-12	8.44e-12	3e-11	9.38e-12	8.42e-11	3.13e-11
0.0471237	-7.19e-12	7.25e-12	2.39e-11	2.94e-11	9.61e-11	1.03e-11	6.41e-11	1.46e-11	7.81e-12	2.78e-11	9.06e-12	4.79e-11	4.69e-12	6e-12	8.78e-11	1.94e-11	3.54e-11	6.52e-11	2.17e-11	5.56e-12	8.63e-12	3.02e-11	9.56e-12	8.53e-11	3.13e-11
0.04712	-7.19e-12	7.5e-12	2.39e-11	2.96e-11	9.58e-11	1.16e-11	6.47e-11	1.48e-11	7.75e-12	2.8e-11	1.04e-11	4.77e-11	4.69e-12	6.06e-12	8.76e-11	1.83e-11	3.61e-11	6.49e-11	2.12e-11	5.81e-12	8.88e-12	3.04e-11	1.05e-11	8.55e-11	3.11e-11
0.0471162	-6.25e-12	7.5625e-12	2.39e-11	2.94e-11	9.53e-11	1.11e-11	6.48e-11	1.51e-11	7.81e-12	2.81e-11	1.08e-11	4.58e-11	4.56e-12	6e-12	8.72e-11	1.73e-11	3.63e-11	6.51e-11	2.16e-11	6.06e-12	9.25e-12	2.99e-11	1.04e-11	8.41e-11	3.09e-11
0.0471125	-4.53e-12	8.25e-12	2.39e-11	2.92e-11	9.49e-11	1.12e-11	6.32e-11	1.55e-11	7.06e-12	2.8e-11	1.02e-11	4.43e-11	4.44e-12	5.81e-12	8.68e-11	1.76e-11	3.58e-11	6.56e-11	2.19e-11	6.25e-12	9.75e-12	2.95e-11	1.06e-11	8.31e-11	3.11e-11
0.0471088	-5e-12	7.375e-12	2.38e-11	2.88e-11	9.47e-11	1.08e-11	6.24e-11	1.54e-11	7.63e-12	2.64e-11	9.75e-12	4.43e-11	3.38e-12	5.69e-12	8.63e-11	1.72e-11	3.58e-11	6.64e-11	2.21e-11	6.44e-12	1.04e-11	2.91e-11	9.19e-12	8.31e-11	3.13e-11
0.047105	-6.56e-12	6.25e-12	2.36e-11	2.84e-11	9.46e-11	1e-11	6.16e-11	1.52e-11	7.19e-12	2.56e-11	9.88e-12	4.38e-11	2.06e-12	5.56e-12	8.59e-11	1.63e-11	3.7e-11	6.64e-11	2.26e-11	6.5e-12	1.11e-11	2.92e-11	9.69e-12	8.26e-11	3.13e-11
0.0471013	-6.88e-12	6.0625e-12	2.35e-11	2.82e-11	9.46e-11	8.75e-12	6.12e-11	1.49e-11	5.13e-12	2.67e-11	9.38e-12	4.43e-11	2e-12	5.5e-12	8.56e-11	1.64e-11	3.67e-11	6.6e-11	2.29e-11	6.56e-12	1.16e-11	2.88e-11	1.21e-11	8.29e-11	3.04e-11
0.0470975	-6.25e-12	6.3125e-12	2.34e-11	2.81e-11	9.47e-11	8.06e-12	6.08e-11	1.49e-11	3.81e-12	2.7e-11	9.38e-12	4.43e-11	2.81e-12	5.44e-12	8.54e-11	1.71e-11	3.61e-11	6.6e-11	2.33e-11	6.5e-12	1.21e-11	2.69e-11	1.19e-11	8.4e-11	2.99e-11
0.0470937	-5.94e-12	6.8125e-12	2.35e-11	2.81e-11	9.49e-11	8.13e-12	6.02e-11	1.53e-11	4.38e-12	2.63e-11	9.19e-12	4.37e-11	3.56e-12	5.38e-12	8.53e-11	1.82e-11	3.63e-11	6.58e-11	2.37e-11	6.38e-12	1.23e-11	2.71e-11	1.08e-11	8.42e-11	2.98e-11
0.04709	-6.88e-12	5.625e-12	2.37e-11	2.83e-11	9.51e-11	9.06e-12	6.01e-11	1.62e-11	5.31e-12	2.54e-11	8.94e-12	4.33e-11	4.06e-12	5.25e-12	8.53e-11	1.79e-11	3.67e-11	6.46e-11	2.31e-11	6.31e-12	1.22e-11	2.89e-11	1.01e-11	8.36e-11	2.92e-11
0.0470863	-6.56e-12	5.25e-12	2.39e-11	2.84e-11	9.54e-11	1.02e-11	5.99e-11	1.65e-11	5.44e-12	2.56e-11	9.5e-12	4.33e-11	4e-12	5.06e-12	8.54e-11	1.64e-11	3.65e-11	6.45e-11	2.26e-11	6.19e-12	1.19e-11	3.1e-11	1.04e-11	8.36e-11	2.91e-11
0.0470825	-7.5e-12	6.5e-12	2.41e-11	2.86e-11	9.56e-11	1.01e-11	6.01e-11	1.62e-11	7.38e-12	2.64e-11	9e-12	4.29e-11	3.88e-12	4.81e-12	8.55e-11	1.59e-11	3.63e-11	6.46e-11	2.29e-11	6.13e-12	1.14e-11	3.17e-11	1.06e-11	8.28e-11	3.02e-11
0.0470788	-8.91e-12	6.875e-12	2.41e-11	2.87e-11	9.58e-11	1.01e-11	6.16e-11	1.55e-11	8.69e-12	2.69e-11	8.5e-12	4.24e-11	3.88e-12	4.63e-12	8.56e-11	1.53e-11	3.66e-11	6.51e-11	2.36e-11	6.06e-12	1.09e-11	3.13e-11	1.08e-11	8.37e-11	3.04e-11
0.047075	-9.53e-12	6.625e-12	2.41e-11	2.88e-11	9.59e-11	9.38e-12	6.36e-11	1.53e-11	9.56e-12	2.8e-11	8.19e-12	4.26e-11	4.38e-12	4.56e-12	8.57e-11	1.49e-11	3.71e-11	6.61e-11	2.44e-11	6e-12	1.03e-11	3.06e-11	1.07e-11	8.54e-11	3e-11
0.0470712	-1.08e-11	5.5625e-12	2.4e-11	2.89e-11	9.61e-11	7.5e-12	6.46e-11	1.46e-11	8.38e-12	2.81e-11	8.44e-12	4.26e-11	4.75e-12	4.63e-12	8.56e-11	1.69e-11	3.79e-11	6.61e-11	2.39e-11	5.94e-12	9.75e-12	3.02e-11	9.31e-12	8.6e-11	2.98e-11
0.0470675	-1.17e-11	5.625e-12	2.39e-11	2.91e-11	9.63e-11	6.63e-12	6.44e-11	1.47e-11	8.06e-12	2.76e-11	8.31e-12	4.21e-11	5.19e-12	4.81e-12	8.55e-11	1.82e-11	3.92e-11	6.47e-11	2.26e-11	5.81e-12	9.25e-12	3.02e-11	8.81e-12	8.5e-11	3.05e-11
0.0470637	-1.25e-11	5.9375e-12	2.38e-11	2.93e-11	9.64e-11	6.31e-12	6.42e-11	1.52e-11	8.94e-12	2.7e-11	8.13e-12	4.16e-11	6.25e-12	5e-12	8.53e-11	1.81e-11	4.04e-11	6.43e-11	2.24e-11	5.63e-12	8.75e-12	3.02e-11	8.44e-12	8.41e-11	3.14e-11
0.04706	-1.19e-11	5.5625e-12	2.37e-11	2.94e-11	9.64e-11	7.5e-12	6.4e-11	1.58e-11	7.63e-12	2.74e-11	8.75e-12	4.04e-11	6.31e-12	5.31e-12	8.49e-11	1.71e-11	4.02e-11	6.49e-11	2.24e-11	5.38e-12	8.25e-12	3.04e-11	7e-12	8.4e-11	3.19e-11
0.0470563	-9.84e-12	6e-12	2.36e-11	2.94e-11	9.63e-11	8.13e-12	6.33e-11	1.59e-11	6e-12	2.81e-11	9.25e-12	3.99e-11	5.88e-12	5.63e-12	8.44e-11	1.72e-11	3.89e-11	6.5e-11	2.19e-11	5.13e-12	7.81e-12	3.06e-11	6.81e-12	8.37e-11	3.11e-11
0.0470525	-9.22e-12	6.125e-12	2.35e-11	2.93e-11	9.62e-11	8.44e-12	6.28e-11	1.49e-11	5.56e-12	3.01e-11	8.5e-12	4.15e-11	5.94e-12	6e-12	8.41e-11	1.76e-11	3.93e-11	6.48e-11	2.19e-11	4.88e-12	7.31e-12	3.12e-11	8.13e-12	8.28e-11	3.01e-11
0.0470488	-1.02e-11	6.5e-12	2.34e-11	2.9e-11	9.61e-11	8.44e-12	6.25e-11	1.41e-11	6.19e-12	3.16e-11	7.19e-12	4.21e-11	5.5e-12	6.38e-12	8.37e-11	1.84e-11	3.94e-11	6.53e-11	2.23e-11	4.69e-12	6.81e-12	3.14e-11	9.13e-12	8.32e-11	2.91e-11
0.047045	-8.75e-12	6e-12	2.31e-11	2.86e-11	9.59e-11	9.31e-12	6.31e-11	1.39e-11	7.06e-12	3.04e-11	7.94e-12	4.18e-11	5.38e-12	6.81e-12	8.34e-11	1.81e-11	3.85e-11	6.55e-11	2.33e-11	4.5e-12	6.25e-12	3.06e-11	8.75e-12	8.41e-11	2.93e-11
0.0470412	-6.56e-12	5.8125e-12	2.26e-11	2.83e-11	9.58e-11	1.05e-11	6.44e-11	1.44e-11	8.44e-12	2.86e-11	9.06e-12	4.19e-11	4.19e-12	7.13e-12	8.33e-11	1.7e-11	3.88e-11	6.5e-11	2.24e-11	4.31e-12	5.75e-12	3e-11	1.01e-11	8.54e-11	2.93e-11
0.0470375	-6.88e-12	6.3125e-12	2.22e-11	2.81e-11	9.58e-11	1.03e-11	6.37e-11	1.49e-11	8.31e-12	2.64e-11	9.31e-12	4.29e-11	4.38e-12	7.5e-12	8.33e-11	1.61e-11	3.99e-11	6.42e-11	2.18e-11	4.13e-12	5.25e-12	3.04e-11	1.18e-11	8.59e-11	2.95e-11
0.0470337	-7.19e-12	6.625e-12	2.17e-11	2.8e-11	9.57e-11	1.04e-11	6.28e-11	1.44e-11	6.81e-12	2.66e-11	9.63e-12	4.34e-11	4.69e-12	7.81e-12	8.34e-11	1.59e-11	3.94e-11	6.34e-11	2.16e-11	4e-12	4.94e-12	3.05e-11	1.12e-11	8.48e-11	2.92e-11
0.04703	-7.97e-12	6.6875e-12	2.13e-11	2.79e-11	9.57e-11	1.12e-11	6.36e-11	1.49e-11	6.25e-12	2.74e-11	1.01e-11	4.36e-11	4.19e-12	8.06e-12	8.34e-11	1.66e-11	3.91e-11	6.44e-11	2.23e-11	3.88e-12	4.81e-12	2.92e-11	8.94e-12	8.45e-11	2.87e-11
0.0470263	-8.28e-12	6.75e-12	2.09e-11	2.8e-11	9.57e-11	1.16e-11	6.28e-11	1.53e-11	6.19e-12	2.77e-11	1.06e-11	4.36e-11	3.25e-12	8.19e-12	8.34e-11	1.76e-11	3.97e-11	6.54e-11	2.29e-11	3.81e-12	4.94e-12	2.86e-11	8.31e-12	8.54e-11	2.92e-11
0.0470225	-8.13e-12	6.6875e-12	2.06e-11	2.8e-11	9.58e-11	1.13e-11	6.28e-11	1.54e-11	5.81e-12	2.73e-11	1.1e-11	4.38e-11	2.69e-12	8.31e-12	8.33e-11	1.81e-11	3.99e-11	6.48e-11	2.3e-11	3.75e-12	5.19e-12	2.87e-11	1.02e-11	8.58e-11	2.94e-11
0.0470188	-9.22e-12	5.9375e-12	2.03e-11	2.8e-11	9.59e-11	1.21e-11	6.33e-11	1.57e-11	5.63e-12	2.78e-11	1.06e-11	4.33e-11	2.5e-12	8.25e-12	8.31e-11	1.79e-11	3.96e-11	6.5e-11	2.33e-11	3.69e-12	5.5e-12	2.86e-11	1.19e-11	8.45e-11	2.89e-11
0.047015	-1e-11	5.6875e-12	1.99e-11	2.81e-11	9.61e-11	1.33e-11	6.45e-11	1.61e-11	5.94e-12	2.86e-11	1.06e-11	4.36e-11	2.81e-12	8.06e-12	8.29e-11	1.7e-11	3.97e-11	6.5e-11	2.32e-11	3.63e-12	5.75e-12	2.82e-11	1.21e-11	8.42e-11	2.9e-11
0.0470112	-8.59e-12	4.8125e-12	1.96e-11	2.83e-11	9.63e-11	1.35e-11	6.46e-11	1.68e-11	6.88e-12	2.79e-11	1.07e-11	4.33e-11	3.81e-12	7.75e-12	8.27e-11	1.72e-11	3.87e-11	6.46e-11	2.29e-11	3.44e-12	5.81e-12	2.66e-11	1.16e-11	8.39e-11	2.95e-11
0.0470075	-7.97e-12	3.75e-12	1.94e-11	2.84e-11	9.64e-11	1.36e-11	6.43e-11	1.64e-11	7.75e-12	2.76e-11	1.03e-11	4.25e-11	4.69e-12	7.44e-12	8.26e-11	1.69e-11	3.87e-11	6.53e-11	2.32e-11	3.19e-12	5.69e-12	2.54e-11	1.04e-11	8.36e-11	3.04e-11
0.0470037	-7.66e-12	4.125e-12	1.94e-11	2.88e-11	9.66e-11	1.36e-11	6.34e-11	1.58e-11	8.63e-12	2.74e-11	9.56e-12	4.14e-11	5.38e-12	7.19e-12	8.24e-11	1.59e-11	3.93e-11	6.59e-11	2.3e-11	2.88e-12	5.31e-12	2.55e-11	9.75e-12	8.28e-11	3.07e-11
0.047	-8.91e-12	5e-12	1.96e-11	2.89e-11	9.67e-11	1.29e-11	6.31e-11	1.54e-11	9.19e-12	2.71e-11	9.63e-12	4.17e-11	6.75e-12	7.06e-12	8.24e-11	1.61e-11	3.95e-11	6.64e-11	2.29e-11	2.63e-12	4.81e-12	2.56e-11	9.56e-12	8.21e-11	3.02e-11
0.0469963	-9.06e-12	6.25e-12	1.99e-11	2.91e-11	9.67e-11	1.24e-11	6.34e-11	1.48e-11	9.25e-12	2.72e-11	8.75e-12	4.32e-11	6.56e-12	7.13e-12	8.23e-11	1.78e-11	3.94e-11	6.68e-11	2.34e-11	2.5e-12	4.31e-12	2.68e-11	9.5e-12	8.28e-11	3.02e-11
0.0469925	-9.84e-12	6.1875e-12	2.04e-11	2.91e-11	9.68e-11	1.19e-11	6.29e-11	1.35e-11	9.56e-12	2.71e-11	8.69e-12	4.57e-11	5.38e-12	7.38e-12	8.22e-11	1.84e-11	3.99e-11	6.64e-11	2.37e-11	2.38e-12	3.94e-12	2.68e-11	9.38e-12	8.22e-11	3.09e-11
0.0469888	-1.02e-11	4.75e-12	2.08e-11	2.9e-11	9.69e-11	1.14e-11	6.24e-11	1.31e-11	9.69e-12	2.75e-11	8.63e-12	4.61e-11	4.13e-12	7.69e-12	8.21e-11	1.73e-11	4.06e-11	6.6e-11	2.48e-11	2.44e-12	3.88e-12	2.55e-11	8.81e-12	8.2e-11	3.08e-11
0.046985	-1.03e-11	4e-12	2.11e-11	2.89e-11	9.7e-11	1.18e-11	6.1e-11	1.44e-11	1.04e-11	2.75e-11	8.44e-12	4.57e-11	3.63e-12	8e-12	8.19e-11	1.73e-11	4.06e-11	6.55e-11	2.48e-11	2.56e-12	4.06e-12	2.55e-11	8.31e-12	8.26e-11	3.13e-11
0.0469812	-1.02e-11	3.4375e-12	2.12e-11	2.88e-11	9.72e-11	1.33e-11	6.09e-11	1.59e-11	1.09e-11	2.76e-11	8e-12	4.51e-11	4.06e-12	8.13e-12	8.19e-11	1.69e-11	4.04e-11	6.53e-11	2.39e-11	2.75e-12	4.38e-12	2.64e-11	8.94e-12	8.3e-11	3.21e-11
0.0469775	-9.69e-12	3.5e-12	2.11e-11	2.87e-11	9.74e-11	1.45e-11	6.14e-11	1.61e-11	1.05e-11	2.79e-11	7.81e-12	4.46e-11	4.31e-12	8.25e-12	8.21e-11	1.54e-11	3.96e-11	6.58e-11	2.31e-11	2.94e-12	4.81e-12	2.78e-11	8.13e-12	8.28e-11	3.18e-11
0.0469737	-9.06e-12	4.375e-12	2.1e-11	2.88e-11	9.74e-11	1.37e-11	6.23e-11	1.63e-11	1e-11	2.89e-11	7.38e-12	4.38e-11	4.5e-12	8.19e-12	8.24e-11	1.55e-11	3.91e-11	6.61e-11	2.33e-11	3.25e-12	5.25e-12	2.81e-11	7.38e-12	8.33e-11	3.1e-11
0.04697	-7.97e-12	5e-12	2.08e-11	2.88e-11	9.75e-11	1.31e-11	6.19e-11	1.58e-11	9.75e-12	2.83e-11	7.38e-12	4.3e-11	5e-12	8.13e-12	8.29e-11	1.64e-11	3.93e-11	6.57e-11	2.36e-11	3.5e-12	5.56e-12	2.71e-11	9.56e-12	8.34e-11	3.04e-11
0.0469663	-7.19e-12	6e-12	2.07e-11	2.9e-11	9.73e-11	1.24e-11	6.06e-11	1.6e-11	9.56e-12	2.83e-11	7.69e-12	4.25e-11	4.75e-12	8.06e-12	8.35e-11	1.71e-11	3.86e-11	6.57e-11	2.38e-11	3.81e-12	5.69e-12	2.77e-11	1.15e-11	8.46e-11	3.09e-11
0.0469625	-7.03e-12	6.8125e-12	2.06e-11	2.91e-11	9.7e-11	1.16e-11	6.03e-11	1.65e-11	9.25e-12	2.83e-11	7.75e-12	4.25e-11	4.75e-12	8.06e-12	8.41e-11	1.72e-11	3.82e-11	6.55e-11	2.39e-11	4.13e-12	5.75e-12	2.92e-11	1.19e-11	8.51e-11	3.11e-11
0.0469587	-7.5e-12	6.5e-12	2.05e-11	2.93e-11	9.66e-11	1.08e-11	6.09e-11	1.64e-11	9.13e-12	2.77e-11	7.63e-12	4.18e-11	4.38e-12	8.13e-12	8.45e-11	1.71e-11	3.82e-11	6.57e-11	2.43e-11	4.38e-12	5.69e-12	2.94e-11	1.08e-11	8.39e-11	3.17e-11
0.046955	-8.28e-12	6.3125e-12	2.04e-11	2.94e-11	9.62e-11	1.14e-11	6.16e-11	1.61e-11	9e-12	2.73e-11	7.19e-12	4.21e-11	4.31e-12	8.19e-12	8.48e-11	1.59e-11	3.88e-11	6.68e-11	2.43e-11	4.56e-12	5.5e-12	2.83e-11	9.88e-12	8.31e-11	3.19e-11
0.0469512	-7.5e-12	6.8125e-12	2.03e-11	2.94e-11	9.58e-11	1.26e-11	6.12e-11	1.68e-11	8.75e-12	2.71e-11	6.38e-12	4.23e-11	3.75e-12	8.19e-12	8.51e-11	1.55e-11	4.04e-11	6.69e-11	2.44e-11	4.75e-12	5.38e-12	2.75e-11	9.63e-12	8.28e-11	3.29e-11
0.0469475	-8.13e-12	7.125e-12	2.03e-11	2.91e-11	9.55e-11	1.39e-11	6.09e-11	1.71e-11	8.44e-12	2.61e-11	5.94e-12	4.34e-11	3.44e-12	8.25e-12	8.53e-11	1.51e-11	4.13e-11	6.63e-11	2.48e-11	4.88e-12	5.31e-12	2.76e-11	8.13e-12	8.34e-11	3.36e-11
0.0469438	-8.13e-12	5.8125e-12	2.04e-11	2.88e-11	9.54e-11	1.47e-11	6.11e-11	1.62e-11	7.38e-12	2.48e-11	6.44e-12	4.36e-11	4.13e-12	8.31e-12	8.55e-11	1.63e-11	4.19e-11	6.59e-11	2.5e-11	4.94e-12	5.38e-12	2.78e-11	6.44e-12	8.44e-11	3.31e-11
0.04694	-9.84e-12	4.0625e-12	2.08e-11	2.82e-11	9.53e-11	1.4e-11	6.22e-11	1.6e-11	6.44e-12	2.46e-11	6.44e-12	4.51e-11	4.38e-12	8.31e-12	8.57e-11	1.83e-11	4.18e-11	6.6e-11	2.41e-11	4.94e-12	5.56e-12	2.73e-11	7.31e-12	8.51e-11	3.3e-11
0.0469363	-1.16e-11	4e-12	2.13e-11	2.76e-11	9.51e-11	1.26e-11	6.23e-11	1.57e-11	6.19e-12	2.5e-11	5.63e-12	4.59e-11	4.06e-12	8.38e-12	8.58e-11	1.88e-11	4.18e-11	6.63e-11	2.36e-11	4.88e-12	5.94e-12	2.74e-11	9.56e-12	8.59e-11	3.34e-11
0.0469325	-1.2e-11	5.125e-12	2.19e-11	2.71e-11	9.49e-11	1.15e-11	6.13e-11	1.63e-11	6.44e-12	2.49e-11	5.56e-12	4.58e-11	5e-12	8.38e-12	8.58e-11	1.93e-11	4.08e-11	6.6e-11	2.41e-11	4.81e-12	6.31e-12	2.69e-11	1.03e-11	8.58e-11	3.35e-11
0.0469287	-1.23e-11	6.125e-12	2.26e-11	2.67e-11	9.48e-11	1.09e-11	6.16e-11	1.63e-11	7.25e-12	2.47e-11	6.13e-12	4.53e-11	5.81e-12	8.38e-12	8.56e-11	2.07e-11	3.91e-11	6.59e-11	2.49e-11	4.75e-12	6.56e-12	2.6e-11	1.05e-11	8.54e-11	3.36e-11
0.046925	-1.34e-11	7.0625e-12	2.33e-11	2.66e-11	9.46e-11	1.13e-11	6.15e-11	1.66e-11	8.44e-12	2.58e-11	6.56e-12	4.46e-11	4.81e-12	8.38e-12	8.53e-11	2.05e-11	3.86e-11	6.65e-11	2.58e-11	4.63e-12	6.63e-12	2.58e-11	1.09e-11	8.59e-11	3.39e-11
0.0469212	-1.39e-11	6.4375e-12	2.36e-11	2.67e-11	9.45e-11	1.21e-11	6.21e-11	1.64e-11	9.44e-12	2.67e-11	5.94e-12	4.63e-11	4.5e-12	8.19e-12	8.49e-11	1.91e-11	3.92e-11	6.68e-11	2.56e-11	4.56e-12	6.38e-12	2.67e-11	1.11e-11	8.59e-11	3.41e-11
0.0469175	-1.44e-11	5.875e-12	2.37e-11	2.69e-11	9.45e-11	1.32e-11	6.33e-11	1.58e-11	9.56e-12	2.69e-11	5.63e-12	4.7e-11	4.5e-12	7.88e-12	8.46e-11	1.89e-11	3.95e-11	6.69e-11	2.47e-11	4.5e-12	5.94e-12	2.68e-11	1.11e-11	8.54e-11	3.43e-11
0.0469138	-1.31e-11	5.3125e-12	2.36e-11	2.73e-11	9.46e-11	1.26e-11	6.34e-11	1.57e-11	9.13e-12	2.61e-11	6.63e-12	4.68e-11	5.19e-12	7.44e-12	8.43e-11	1.82e-11	3.98e-11	6.77e-11	2.5e-11	4.5e-12	5.31e-12	2.68e-11	1.17e-11	8.56e-11	3.48e-11
0.04691	-1.09e-11	5.3125e-12	2.33e-11	2.78e-11	9.48e-11	1.18e-11	6.37e-11	1.56e-11	8.38e-12	2.65e-11	7.06e-12	4.66e-11	5.81e-12	6.94e-12	8.41e-11	1.71e-11	4.01e-11	6.81e-11	2.59e-11	4.56e-12	4.63e-12	2.67e-11	1.23e-11	8.53e-11	3.47e-11
0.0469063	-8.91e-12	5.9375e-12	2.28e-11	2.83e-11	9.49e-11	1.03e-11	6.41e-11	1.49e-11	7.75e-12	2.61e-11	6.06e-12	4.78e-11	6.19e-12	6.44e-12	8.43e-11	1.74e-11	4.04e-11	6.79e-11	2.63e-11	4.75e-12	4.13e-12	2.68e-11	1.19e-11	8.48e-11	3.42e-11
0.0469025	-6.25e-12	6.25e-12	2.23e-11	2.88e-11	9.51e-11	9.19e-12	6.44e-11	1.45e-11	7e-12	2.48e-11	5e-12	4.77e-11	6e-12	6.06e-12	8.45e-11	1.97e-11	4.04e-11	6.81e-11	2.65e-11	5.06e-12	3.81e-12	2.64e-11	1.19e-11	8.43e-11	3.43e-11
0.0468987	-5.16e-12	6.4375e-12	2.19e-11	2.91e-11	9.51e-11	8.5e-12	6.34e-11	1.42e-11	5.25e-12	2.44e-11	4.5e-12	4.6e-11	4.69e-12	5.81e-12	8.49e-11	1.94e-11	4.01e-11	6.74e-11	2.53e-11	5.38e-12	3.75e-12	2.6e-11	1.15e-11	8.36e-11	3.41e-11
0.046895	-5.47e-12	5.6875e-12	2.16e-11	2.95e-11	9.51e-11	8.75e-12	6.22e-11	1.39e-11	4.69e-12	2.42e-11	5.69e-12	4.59e-11	4.06e-12	5.75e-12	8.52e-11	1.78e-11	3.93e-11	6.59e-11	2.39e-11	5.75e-12	3.88e-12	2.74e-11	1.04e-11	8.29e-11	3.44e-11
0.0468912	-5e-12	5.4375e-12	2.16e-11	2.97e-11	9.49e-11	8.38e-12	6.16e-11	1.34e-11	3.69e-12	2.36e-11	6.75e-12	4.68e-11	4.44e-12	5.88e-12	8.54e-11	1.79e-11	3.88e-11	6.6e-11	2.3e-11	6e-12	4.13e-12	2.95e-11	8.56e-12	8.26e-11	3.47e-11
0.0468875	-4.69e-12	5.0625e-12	2.18e-11	2.98e-11	9.48e-11	8.5e-12	6.15e-11	1.38e-11	3.56e-12	2.32e-11	7.19e-12	4.74e-11	5.25e-12	6.19e-12	8.55e-11	1.83e-11	3.79e-11	6.64e-11	2.36e-11	6.19e-12	4.44e-12	2.96e-11	7.25e-12	8.19e-11	3.45e-11
0.0468838	-5.94e-12	5.625e-12	2.23e-11	2.98e-11	9.45e-11	8.25e-12	6.18e-11	1.39e-11	3.88e-12	2.37e-11	7e-12	4.66e-11	5e-12	6.56e-12	8.54e-11	1.86e-11	3.79e-11	6.53e-11	2.35e-11	6.25e-12	4.75e-12	2.94e-11	8.13e-12	8.19e-11	3.38e-11
0.04688	-8.13e-12	6.8125e-12	2.31e-11	2.96e-11	9.43e-11	6.13e-12	6.28e-11	1.43e-11	4e-12	2.54e-11	7e-12	4.48e-11	4e-12	7e-12	8.53e-11	1.82e-11	3.94e-11	6.52e-11	2.34e-11	6.19e-12	5e-12	2.92e-11	1.07e-11	8.21e-11	3.41e-11
0.0468763	-9.06e-12	7.25e-12	2.41e-11	2.94e-11	9.41e-11	5.25e-12	6.29e-11	1.46e-11	5.81e-12	2.7e-11	7.5e-12	4.38e-11	3.44e-12	7.38e-12	8.51e-11	1.81e-11	3.99e-11	6.66e-11	2.38e-11	5.94e-12	5.19e-12	2.91e-11	1.32e-11	8.2e-11	3.44e-11
0.0468725	-9.38e-12	6.4375e-12	2.49e-11	2.93e-11	9.4e-11	5.06e-12	6.12e-11	1.41e-11	5.94e-12	2.64e-11	6.75e-12	4.38e-11	3.25e-12	7.63e-12	8.49e-11	1.83e-11	3.88e-11	6.83e-11	2.38e-11	5.63e-12	5.25e-12	2.84e-11	1.28e-11	8.29e-11	3.33e-11
0.0468687	-9.53e-12	6.1875e-12	2.56e-11	2.92e-11	9.41e-11	5.94e-12	6.04e-11	1.39e-11	5.13e-12	2.51e-11	5.63e-12	4.41e-11	3.25e-12	7.88e-12	8.48e-11	1.8e-11	3.84e-11	6.84e-11	2.41e-11	5.31e-12	5.25e-12	2.75e-11	1.24e-11	8.33e-11	3.28e-11
0.046865	-1.02e-11	6.4375e-12	2.59e-11	2.93e-11	9.42e-11	6.25e-12	5.96e-11	1.35e-11	4.88e-12	2.56e-11	5.38e-12	4.42e-11	3.13e-12	8e-12	8.46e-11	1.66e-11	3.81e-11	6.79e-11	2.51e-11	4.94e-12	5.13e-12	2.72e-11	1.34e-11	8.42e-11	3.21e-11
0.0468612	-1.06e-11	6.1875e-12	2.58e-11	2.94e-11	9.44e-11	5e-12	5.94e-11	1.41e-11	4.38e-12	2.61e-11	6.56e-12	4.35e-11	3.44e-12	8.13e-12	8.44e-11	1.61e-11	3.77e-11	6.72e-11	2.56e-11	4.56e-12	4.88e-12	2.73e-11	1.44e-11	8.42e-11	3.18e-11
0.0468575	-1.11e-11	5.5625e-12	2.53e-11	2.96e-11	9.46e-11	2.81e-12	6.07e-11	1.33e-11	4.06e-12	2.61e-11	6.56e-12	4.29e-11	4e-12	8.31e-12	8.42e-11	1.8e-11	3.93e-11	6.64e-11	2.52e-11	4.19e-12	4.63e-12	2.72e-11	1.26e-11	8.39e-11	3.23e-11
0.0468538	-1.27e-11	5.8125e-12	2.45e-11	2.98e-11	9.48e-11	2.5e-12	6.14e-11	1.3e-11	4.31e-12	2.58e-11	5.75e-12	4.17e-11	4.63e-12	8.5e-12	8.39e-11	1.78e-11	3.91e-11	6.69e-11	2.56e-11	3.94e-12	4.44e-12	2.8e-11	1.1e-11	8.38e-11	3.25e-11
0.04685	-1.41e-11	6.125e-12	2.36e-11	3.01e-11	9.49e-11	4.38e-12	6.11e-11	1.36e-11	6.13e-12	2.51e-11	5.56e-12	4.14e-11	5e-12	8.81e-12	8.36e-11	1.68e-11	3.84e-11	6.74e-11	2.53e-11	3.75e-12	4.31e-12	2.83e-11	1.13e-11	8.52e-11	3.28e-11
0.0468462	-1.33e-11	6.875e-12	2.28e-11	3.03e-11	9.49e-11	6.31e-12	5.91e-11	1.41e-11	7.25e-12	2.49e-11	5.88e-12	4.21e-11	5.31e-12	9.06e-12	8.34e-11	1.74e-11	3.77e-11	6.72e-11	2.44e-11	3.69e-12	4.44e-12	2.81e-11	1.01e-11	8.48e-11	3.33e-11
0.0468425	-1.38e-11	6.4375e-12	2.21e-11	3.04e-11	9.49e-11	7.56e-12	5.76e-11	1.5e-11	7.38e-12	2.53e-11	6.56e-12	4.19e-11	5.63e-12	9.38e-12	8.34e-11	1.73e-11	3.69e-11	6.67e-11	2.43e-11	3.75e-12	4.69e-12	2.81e-11	1.16e-11	8.39e-11	3.34e-11
0.0468387	-1.53e-11	6.5e-12	2.16e-11	3.06e-11	9.48e-11	8.56e-12	5.77e-11	1.48e-11	7.25e-12	2.46e-11	7.94e-12	4.15e-11	5.88e-12	9.56e-12	8.36e-11	1.63e-11	3.76e-11	6.62e-11	2.48e-11	3.88e-12	5.06e-12	2.79e-11	1.13e-11	8.29e-11	3.28e-11
0.046835	-1.64e-11	7.6875e-12	2.13e-11	3.05e-11	9.46e-11	8.75e-12	5.88e-11	1.43e-11	6.56e-12	2.37e-11	8.63e-12	4.05e-11	6e-12	9.69e-12	8.39e-11	1.72e-11	3.86e-11	6.67e-11	2.54e-11	4e-12	5.5e-12	2.83e-11	1.04e-11	8.26e-11	3.24e-11
0.0468313	-1.59e-11	8.4375e-12	2.13e-11	3.04e-11	9.44e-11	9.69e-12	6.03e-11	1.36e-11	6.13e-12	2.34e-11	8.75e-12	3.91e-11	5.81e-12	9.75e-12	8.43e-11	1.83e-11	3.81e-11	6.75e-11	2.58e-11	4.19e-12	5.94e-12	2.89e-11	1.08e-11	8.33e-11	3.2e-11
0.0468275	-1.36e-11	7.25e-12	2.14e-11	3.01e-11	9.44e-11	9.44e-12	6.13e-11	1.3e-11	6.56e-12	2.39e-11	8.56e-12	4.02e-11	6.31e-12	9.69e-12	8.49e-11	1.84e-11	3.67e-11	6.74e-11	2.57e-11	4.31e-12	6.38e-12	2.96e-11	1.08e-11	8.4e-11	3.16e-11
0.0468238	-1.19e-11	6e-12	2.16e-11	2.96e-11	9.44e-11	7.88e-12	6.13e-11	1.29e-11	6.94e-12	2.46e-11	8.25e-12	4.1e-11	5.88e-12	9.44e-12	8.56e-11	1.84e-11	3.63e-11	6.78e-11	2.58e-11	4.38e-12	6.69e-12	2.94e-11	1.24e-11	8.45e-11	3.12e-11
0.04682	-1.2e-11	5.75e-12	2.2e-11	2.91e-11	9.45e-11	7e-12	6.11e-11	1.22e-11	6.38e-12	2.46e-11	8.81e-12	4.03e-11	5.38e-12	9.13e-12	8.63e-11	1.83e-11	3.63e-11	6.78e-11	2.52e-11	4.5e-12	6.88e-12	2.94e-11	1.19e-11	8.47e-11	3.13e-11
0.0468162	-1.38e-11	6.0625e-12	2.24e-11	2.87e-11	9.47e-11	7.25e-12	6.13e-11	1.3e-11	6.88e-12	2.45e-11	9.19e-12	4.06e-11	5.63e-12	8.69e-12	8.71e-11	1.91e-11	3.71e-11	6.82e-11	2.51e-11	4.56e-12	7e-12	3.03e-11	1.08e-11	8.43e-11	3.26e-11
0.0468125	-1.48e-11	7.0625e-12	2.28e-11	2.83e-11	9.49e-11	8.13e-12	6.19e-11	1.35e-11	7.31e-12	2.38e-11	9.56e-12	4.11e-11	4.75e-12	8.25e-12	8.81e-11	1.91e-11	3.79e-11	6.84e-11	2.54e-11	4.75e-12	7.06e-12	3.11e-11	1.19e-11	8.41e-11	3.36e-11
0.0468087	-1.42e-11	7.5625e-12	2.32e-11	2.79e-11	9.51e-11	9.38e-12	6.21e-11	1.35e-11	7.31e-12	2.39e-11	9.56e-12	4.14e-11	4.19e-12	7.81e-12	8.89e-11	1.86e-11	3.86e-11	6.79e-11	2.48e-11	5e-12	7.06e-12	3.18e-11	1.23e-11	8.43e-11	3.31e-11
0.046805	-1.33e-11	6.5e-12	2.36e-11	2.76e-11	9.53e-11	1.08e-11	6.23e-11	1.36e-11	6.88e-12	2.34e-11	9.44e-12	4.11e-11	4.38e-12	7.44e-12	8.98e-11	1.9e-11	3.89e-11	6.73e-11	2.44e-11	5.25e-12	7.06e-12	3.14e-11	1.24e-11	8.43e-11	3.26e-11
0.0468013	-1.34e-11	5.8125e-12	2.41e-11	2.74e-11	9.55e-11	1.13e-11	6.21e-11	1.38e-11	6.31e-12	2.36e-11	1e-11	4.04e-11	5.13e-12	7.19e-12	9.04e-11	1.92e-11	3.83e-11	6.66e-11	2.42e-11	5.56e-12	7.06e-12	3.05e-11	1.18e-11	8.47e-11	3.31e-11
0.0467975	-1.39e-11	5.375e-12	2.44e-11	2.72e-11	9.56e-11	1.09e-11	6.09e-11	1.49e-11	6.25e-12	2.38e-11	1.03e-11	4.04e-11	5.75e-12	7e-12	9.09e-11	1.76e-11	3.8e-11	6.64e-11	2.48e-11	5.81e-12	7.06e-12	2.93e-11	1.25e-11	8.49e-11	3.39e-11
0.0467938	-1.31e-11	4.875e-12	2.49e-11	2.7e-11	9.57e-11	9.88e-12	5.95e-11	1.54e-11	6.5e-12	2.39e-11	1.1e-11	4.07e-11	5.69e-12	6.88e-12	9.12e-11	1.76e-11	3.74e-11	6.68e-11	2.5e-11	6.06e-12	7.13e-12	2.81e-11	1.35e-11	8.49e-11	3.33e-11
0.04679	-1.22e-11	4.9375e-12	2.53e-11	2.68e-11	9.57e-11	1.02e-11	5.98e-11	1.55e-11	6.81e-12	2.39e-11	1.15e-11	4.08e-11	6.06e-12	6.69e-12	9.13e-11	1.73e-11	3.73e-11	6.73e-11	2.47e-11	6.13e-12	7.25e-12	2.78e-11	1.39e-11	8.42e-11	3.24e-11
0.0467862	-1.13e-11	4.9375e-12	2.57e-11	2.66e-11	9.57e-11	1.04e-11	6.06e-11	1.48e-11	7.38e-12	2.3e-11	1.03e-11	3.93e-11	6.56e-12	6.5e-12	9.13e-11	1.69e-11	3.77e-11	6.88e-11	2.56e-11	6.19e-12	7.5e-12	2.83e-11	1.19e-11	8.4e-11	3.17e-11
0.0467825	-1.02e-11	5.4375e-12	2.61e-11	2.64e-11	9.57e-11	1.09e-11	6.13e-11	1.47e-11	7.81e-12	2.29e-11	9e-12	3.91e-11	6.25e-12	6.31e-12	9.1e-11	1.78e-11	3.83e-11	6.97e-11	2.65e-11	6.13e-12	7.88e-12	2.83e-11	1.03e-11	8.36e-11	3.17e-11
0.0467787	-9.06e-12	5e-12	2.66e-11	2.64e-11	9.57e-11	1.14e-11	6.2e-11	1.56e-11	8e-12	2.49e-11	8.44e-12	3.98e-11	5.94e-12	6.19e-12	9.05e-11	1.78e-11	3.85e-11	6.9e-11	2.6e-11	6e-12	8.31e-12	2.75e-11	1.06e-11	8.32e-11	3.15e-11
0.046775	-9.22e-12	3.5625e-12	2.71e-11	2.64e-11	9.57e-11	1.19e-11	6.22e-11	1.53e-11	7.06e-12	2.52e-11	7.56e-12	4e-11	6.56e-12	6.13e-12	8.99e-11	1.74e-11	3.86e-11	6.74e-11	2.48e-11	5.94e-12	8.81e-12	2.58e-11	1.14e-11	8.33e-11	3.09e-11
0.0467713	-8.91e-12	3.6875e-12	2.78e-11	2.65e-11	9.58e-11	1.22e-11	6.14e-11	1.48e-11	6.88e-12	2.37e-11	6.5e-12	3.99e-11	6.63e-12	6.19e-12	8.91e-11	1.78e-11	3.94e-11	6.59e-11	2.36e-11	5.94e-12	9.13e-12	2.64e-11	1.11e-11	8.33e-11	3.14e-11
0.0467675	-8.28e-12	4.75e-12	2.83e-11	2.66e-11	9.58e-11	1.24e-11	6.11e-11	1.5e-11	7.13e-12	2.33e-11	5.25e-12	4.08e-11	5.31e-12	6.31e-12	8.84e-11	1.8e-11	3.88e-11	6.58e-11	2.41e-11	6e-12	9.31e-12	2.73e-11	1.04e-11	8.36e-11	3.22e-11
0.0467638	-7.5e-12	4.9375e-12	2.89e-11	2.69e-11	9.59e-11	1.13e-11	6.09e-11	1.52e-11	6.5e-12	2.34e-11	4.94e-12	4.24e-11	4.13e-12	6.56e-12	8.76e-11	1.76e-11	3.89e-11	6.64e-11	2.51e-11	6.19e-12	9.25e-12	2.69e-11	9.25e-12	8.41e-11	3.25e-11
0.04676	-5.94e-12	5e-12	2.93e-11	2.71e-11	9.6e-11	1.03e-11	6.01e-11	1.57e-11	5.63e-12	2.49e-11	5.38e-12	4.34e-11	4.5e-12	6.88e-12	8.69e-11	1.73e-11	3.77e-11	6.76e-11	2.63e-11	6.38e-12	8.88e-12	2.64e-11	9.06e-12	8.38e-11	3.27e-11
0.0467562	-5.16e-12	4.3125e-12	2.96e-11	2.73e-11	9.61e-11	1.06e-11	6.05e-11	1.58e-11	6.13e-12	2.52e-11	7e-12	4.32e-11	4.81e-12	7.19e-12	8.63e-11	1.71e-11	3.71e-11	6.78e-11	2.61e-11	6.69e-12	8.31e-12	2.67e-11	9.88e-12	8.29e-11	3.29e-11
0.0467525	-5.78e-12	4.4375e-12	2.95e-11	2.74e-11	9.62e-11	1.09e-11	6.18e-11	1.57e-11	6.44e-12	2.58e-11	7.19e-12	4.24e-11	4.31e-12	7.44e-12	8.58e-11	1.68e-11	3.62e-11	6.75e-11	2.51e-11	7e-12	7.56e-12	2.67e-11	1.11e-11	8.31e-11	3.21e-11
0.0467487	-7.19e-12	5.4375e-12	2.92e-11	2.75e-11	9.63e-11	1.1e-11	6.23e-11	1.5e-11	5.81e-12	2.52e-11	6.25e-12	4.26e-11	4.75e-12	7.69e-12	8.53e-11	1.82e-11	3.54e-11	6.69e-11	2.42e-11	7.31e-12	6.88e-12	2.71e-11	1.19e-11	8.38e-11	3.15e-11
0.046745	-8.13e-12	5.5625e-12	2.86e-11	2.75e-11	9.64e-11	1.23e-11	6.21e-11	1.45e-11	6e-12	2.36e-11	6.06e-12	4.24e-11	5.94e-12	7.88e-12	8.5e-11	1.96e-11	3.55e-11	6.67e-11	2.54e-11	7.56e-12	6.19e-12	2.76e-11	1.08e-11	8.51e-11	3.22e-11
0.0467413	-1.06e-11	4.8125e-12	2.78e-11	2.74e-11	9.66e-11	1.32e-11	6.15e-11	1.43e-11	5.88e-12	2.16e-11	7.69e-12	4.26e-11	7.38e-12	8e-12	8.47e-11	1.94e-11	3.72e-11	6.66e-11	2.66e-11	7.75e-12	5.75e-12	2.74e-11	1.01e-11	8.61e-11	3.2e-11
0.0467375	-1.28e-11	4.125e-12	2.69e-11	2.71e-11	9.67e-11	1.35e-11	6.11e-11	1.51e-11	5.44e-12	2.14e-11	8.5e-12	4.26e-11	7.06e-12	8.19e-12	8.44e-11	1.93e-11	3.89e-11	6.68e-11	2.63e-11	7.81e-12	5.5e-12	2.69e-11	9.81e-12	8.52e-11	3.23e-11
0.0467337	-1.2e-11	4e-12	2.61e-11	2.68e-11	9.68e-11	1.28e-11	6.16e-11	1.59e-11	5.63e-12	2.25e-11	7.5e-12	4.24e-11	5.38e-12	8.38e-12	8.41e-11	1.88e-11	3.89e-11	6.73e-11	2.54e-11	7.88e-12	5.5e-12	2.69e-11	1.1e-11	8.37e-11	3.28e-11
0.04673	-1.03e-11	3.75e-12	2.55e-11	2.63e-11	9.69e-11	1.06e-11	6.22e-11	1.55e-11	6.75e-12	2.25e-11	7.19e-12	4.17e-11	4.56e-12	8.56e-12	8.38e-11	1.81e-11	3.81e-11	6.78e-11	2.53e-11	7.81e-12	5.69e-12	2.69e-11	1.22e-11	8.3e-11	3.36e-11
0.0467262	-8.75e-12	4.8125e-12	2.51e-11	2.58e-11	9.69e-11	9.56e-12	6.26e-11	1.43e-11	7.06e-12	2.21e-11	7e-12	4.08e-11	5.13e-12	8.75e-12	8.35e-11	1.86e-11	3.86e-11	6.81e-11	2.51e-11	7.75e-12	6.13e-12	2.68e-11	1.11e-11	8.4e-11	3.3e-11
0.0467225	-7.97e-12	5.625e-12	2.48e-11	2.54e-11	9.69e-11	9.69e-12	6.24e-11	1.41e-11	5.81e-12	2.27e-11	7.88e-12	4.11e-11	5.13e-12	9e-12	8.31e-11	1.9e-11	3.93e-11	6.81e-11	2.57e-11	7.69e-12	6.69e-12	2.64e-11	1.13e-11	8.42e-11	3.39e-11
0.0467188	-8.13e-12	5.125e-12	2.47e-11	2.5e-11	9.69e-11	1e-11	6.19e-11	1.49e-11	5.94e-12	2.33e-11	8.69e-12	4.11e-11	4.44e-12	9.19e-12	8.27e-11	1.87e-11	3.99e-11	6.78e-11	2.54e-11	7.63e-12	7.38e-12	2.69e-11	1.26e-11	8.39e-11	3.52e-11
0.046715	-9.06e-12	5.25e-12	2.46e-11	2.46e-11	9.71e-11	1.11e-11	6.18e-11	1.66e-11	7.63e-12	2.36e-11	8.13e-12	4.14e-11	3.19e-12	9.38e-12	8.24e-11	1.85e-11	4.05e-11	6.72e-11	2.47e-11	7.56e-12	7.94e-12	2.66e-11	1.21e-11	8.39e-11	3.63e-11
0.0467113	-1e-11	5.0625e-12	2.46e-11	2.44e-11	9.72e-11	1.19e-11	6.2e-11	1.73e-11	8e-12	2.41e-11	8e-12	4.13e-11	3.44e-12	9.44e-12	8.21e-11	1.73e-11	4.04e-11	6.61e-11	2.43e-11	7.56e-12	8.5e-12	2.59e-11	1.16e-11	8.37e-11	3.63e-11
0.0467075	-1.13e-11	5.125e-12	2.45e-11	2.43e-11	9.73e-11	1.18e-11	6.18e-11	1.64e-11	7.44e-12	2.36e-11	9.25e-12	4.23e-11	4.63e-12	9.5e-12	8.2e-11	1.66e-11	4.1e-11	6.54e-11	2.39e-11	7.5e-12	8.88e-12	2.64e-11	1.06e-11	8.35e-11	3.61e-11
0.0467037	-1.2e-11	4.8125e-12	2.45e-11	2.42e-11	9.74e-11	1.18e-11	6.26e-11	1.58e-11	6.94e-12	2.33e-11	9.69e-12	4.28e-11	5.69e-12	9.44e-12	8.21e-11	1.7e-11	4.06e-11	6.51e-11	2.35e-11	7.44e-12	9.19e-12	2.68e-11	1.01e-11	8.41e-11	3.58e-11
0.0467	-1.27e-11	4.8125e-12	2.44e-11	2.42e-11	9.74e-11	1.15e-11	6.24e-11	1.49e-11	7.06e-12	2.39e-11	9.56e-12	4.26e-11	4.69e-12	9.31e-12	8.22e-11	1.61e-11	4e-11	6.56e-11	2.43e-11	7.38e-12	9.31e-12	2.63e-11	1.19e-11	8.51e-11	3.55e-11
0.0466962	-1.31e-11	5e-12	2.43e-11	2.43e-11	9.73e-11	1.09e-11	6.21e-11	1.45e-11	6.88e-12	2.61e-11	9.88e-12	4.29e-11	3.06e-12	9.06e-12	8.24e-11	1.7e-11	3.96e-11	6.69e-11	2.48e-11	7.31e-12	9.44e-12	2.59e-11	1.19e-11	8.48e-11	3.55e-11
0.0466925	-1.25e-11	5.5625e-12	2.41e-11	2.43e-11	9.72e-11	1.02e-11	6.14e-11	1.38e-11	6.25e-12	2.68e-11	1e-11	4.41e-11	3.75e-12	8.75e-12	8.26e-11	1.76e-11	3.94e-11	6.81e-11	2.56e-11	7.25e-12	9.5e-12	2.68e-11	1.16e-11	8.42e-11	3.63e-11
0.0466888	-1.25e-11	5.5625e-12	2.4e-11	2.44e-11	9.71e-11	1.13e-11	6.04e-11	1.36e-11	6.56e-12	2.73e-11	9.94e-12	4.44e-11	4.69e-12	8.44e-12	8.28e-11	1.86e-11	3.95e-11	6.79e-11	2.55e-11	7.25e-12	9.63e-12	2.71e-11	1.12e-11	8.41e-11	3.62e-11
0.046685	-1.39e-11	5.625e-12	2.38e-11	2.44e-11	9.69e-11	1.17e-11	6.06e-11	1.44e-11	5.69e-12	2.77e-11	9.44e-12	4.43e-11	4.19e-12	8.13e-12	8.28e-11	1.94e-11	3.97e-11	6.84e-11	2.64e-11	7.31e-12	9.75e-12	2.72e-11	1.06e-11	8.42e-11	3.56e-11
0.0466813	-1.5e-11	6.625e-12	2.38e-11	2.46e-11	9.68e-11	1.21e-11	6.17e-11	1.39e-11	5e-12	2.68e-11	9.94e-12	4.47e-11	3.56e-12	7.94e-12	8.28e-11	1.88e-11	4.03e-11	6.8e-11	2.68e-11	7.31e-12	9.81e-12	2.77e-11	1.08e-11	8.39e-11	3.51e-11
0.0466775	-1.47e-11	7.5e-12	2.39e-11	2.48e-11	9.68e-11	1.28e-11	6.31e-11	1.36e-11	5.38e-12	2.64e-11	9.56e-12	4.43e-11	4.38e-12	7.94e-12	8.28e-11	1.83e-11	4.11e-11	6.68e-11	2.6e-11	7.25e-12	9.81e-12	2.77e-11	1.11e-11	8.34e-11	3.5e-11
0.0466737	-1.39e-11	7.625e-12	2.42e-11	2.52e-11	9.71e-11	1.29e-11	6.38e-11	1.41e-11	6.56e-12	2.61e-11	8.38e-12	4.36e-11	4.75e-12	8.06e-12	8.27e-11	1.74e-11	4.11e-11	6.58e-11	2.53e-11	7.06e-12	9.69e-12	2.69e-11	1.04e-11	8.29e-11	3.45e-11
0.04667	-1.23e-11	8e-12	2.46e-11	2.57e-11	9.74e-11	1.2e-11	6.25e-11	1.43e-11	6.19e-12	2.5e-11	7.38e-12	4.21e-11	5.31e-12	8.19e-12	8.26e-11	1.8e-11	3.86e-11	6.62e-11	2.61e-11	6.88e-12	9.44e-12	2.53e-11	8.88e-12	8.23e-11	3.49e-11
0.0466662	-1.13e-11	6.75e-12	2.51e-11	2.62e-11	9.78e-11	1.23e-11	6.23e-11	1.29e-11	5.44e-12	2.48e-11	7.5e-12	4.12e-11	5.81e-12	8.31e-12	8.27e-11	1.86e-11	3.8e-11	6.63e-11	2.63e-11	6.69e-12	9.25e-12	2.51e-11	9.31e-12	8.25e-11	3.45e-11
0.0466625	-1.09e-11	5.4375e-12	2.56e-11	2.66e-11	9.83e-11	1.31e-11	6.31e-11	1.23e-11	4.5e-12	2.5e-11	7.06e-12	4.1e-11	6.13e-12	8.31e-12	8.28e-11	1.99e-11	3.83e-11	6.6e-11	2.59e-11	6.5e-12	9.06e-12	2.56e-11	1.04e-11	8.44e-11	3.44e-11
0.0466588	-1.06e-11	5.4375e-12	2.59e-11	2.68e-11	9.87e-11	1.32e-11	6.39e-11	1.27e-11	3.44e-12	2.53e-11	6.88e-12	4.09e-11	6.31e-12	8.25e-12	8.31e-11	2.06e-11	3.84e-11	6.55e-11	2.51e-11	6.38e-12	8.88e-12	2.68e-11	1.1e-11	8.46e-11	3.42e-11
0.046655	-1.03e-11	6.5625e-12	2.6e-11	2.68e-11	9.89e-11	1.36e-11	6.36e-11	1.31e-11	3.25e-12	2.61e-11	7.81e-12	4.04e-11	5.81e-12	8e-12	8.34e-11	2.01e-11	3.93e-11	6.51e-11	2.45e-11	6.31e-12	8.81e-12	2.76e-11	1.01e-11	8.41e-11	3.32e-11
0.0466513	-9.84e-12	6.5e-12	2.58e-11	2.66e-11	9.9e-11	1.36e-11	6.24e-11	1.25e-11	4.38e-12	2.61e-11	7.38e-12	4.13e-11	5.81e-12	7.75e-12	8.38e-11	1.95e-11	3.86e-11	6.49e-11	2.39e-11	6.31e-12	8.69e-12	2.73e-11	8.69e-12	8.36e-11	3.26e-11
0.0466475	-9.84e-12	6.1875e-12	2.52e-11	2.63e-11	9.9e-11	1.34e-11	6.15e-11	1.19e-11	5.69e-12	2.61e-11	6.44e-12	4.22e-11	6.13e-12	7.5e-12	8.43e-11	1.9e-11	3.77e-11	6.44e-11	2.42e-11	6.31e-12	8.5e-12	2.69e-11	7.13e-12	8.24e-11	3.25e-11
0.0466437	-8.44e-12	5.625e-12	2.44e-11	2.59e-11	9.9e-11	1.26e-11	6.16e-11	1.19e-11	4.94e-12	2.51e-11	6.63e-12	4.26e-11	6.56e-12	7.31e-12	8.48e-11	1.98e-11	3.69e-11	6.41e-11	2.44e-11	6.31e-12	8.31e-12	2.71e-11	7.75e-12	8.13e-11	3.31e-11
0.04664	-9.38e-12	5.3125e-12	2.36e-11	2.57e-11	9.89e-11	1.25e-11	6.23e-11	1.14e-11	5.75e-12	2.49e-11	7.19e-12	4.23e-11	6.88e-12	7.25e-12	8.52e-11	1.93e-11	3.64e-11	6.41e-11	2.38e-11	6.31e-12	8.06e-12	2.79e-11	1.04e-11	8.17e-11	3.46e-11
0.0466362	-1.02e-11	5.375e-12	2.28e-11	2.56e-11	9.88e-11	1.29e-11	6.13e-11	1.14e-11	6.38e-12	2.74e-11	7.81e-12	4.19e-11	6.56e-12	7.38e-12	8.55e-11	1.97e-11	3.67e-11	6.44e-11	2.33e-11	6.31e-12	7.81e-12	2.81e-11	1.17e-11	8.21e-11	3.51e-11
0.0466325	-9.38e-12	5.4375e-12	2.2e-11	2.54e-11	9.86e-11	1.25e-11	6.11e-11	1.17e-11	6.44e-12	2.91e-11	8.94e-12	4.24e-11	6.81e-12	7.5e-12	8.56e-11	1.97e-11	3.71e-11	6.43e-11	2.34e-11	6.19e-12	7.63e-12	2.82e-11	1.19e-11	8.17e-11	3.38e-11
0.0466288	-8.91e-12	6.25e-12	2.14e-11	2.54e-11	9.83e-11	1.21e-11	6.18e-11	1.09e-11	6.5e-12	2.72e-11	9.69e-12	4.39e-11	6.31e-12	7.69e-12	8.56e-11	1.9e-11	3.79e-11	6.41e-11	2.36e-11	6.06e-12	7.38e-12	2.84e-11	1.26e-11	8.18e-11	3.34e-11
0.046625	-8.91e-12	6.1875e-12	2.09e-11	2.54e-11	9.79e-11	1.26e-11	6.24e-11	1.1e-11	6.88e-12	2.53e-11	9.75e-12	4.48e-11	6.44e-12	7.94e-12	8.54e-11	2.02e-11	3.87e-11	6.5e-11	2.38e-11	5.94e-12	7.25e-12	2.69e-11	1.21e-11	8.17e-11	3.38e-11
0.0466213	-1e-11	5.4375e-12	2.07e-11	2.55e-11	9.74e-11	1.38e-11	6.34e-11	1.08e-11	6.88e-12	2.5e-11	1.01e-11	4.42e-11	7.06e-12	8.13e-12	8.51e-11	2.1e-11	3.94e-11	6.49e-11	2.33e-11	5.81e-12	7.13e-12	2.58e-11	1.08e-11	8.19e-11	3.43e-11
0.0466175	-1.06e-11	4.75e-12	2.06e-11	2.56e-11	9.69e-11	1.44e-11	6.39e-11	1.06e-11	6.56e-12	2.49e-11	1.1e-11	4.36e-11	7.25e-12	8.38e-12	8.49e-11	2.19e-11	3.91e-11	6.49e-11	2.26e-11	5.75e-12	7.06e-12	2.57e-11	1.01e-11	8.31e-11	3.56e-11
0.0466137	-1.08e-11	4.6875e-12	2.06e-11	2.59e-11	9.64e-11	1.59e-11	6.36e-11	1.06e-11	6.75e-12	2.35e-11	1.18e-11	4.39e-11	6.81e-12	8.63e-12	8.49e-11	2.24e-11	3.89e-11	6.51e-11	2.36e-11	5.81e-12	7.13e-12	2.57e-11	9.06e-12	8.24e-11	3.58e-11
0.04661	-9.53e-12	5.125e-12	2.07e-11	2.62e-11	9.6e-11	1.63e-11	6.34e-11	1.09e-11	7.5e-12	2.23e-11	1.19e-11	4.46e-11	5.81e-12	8.88e-12	8.5e-11	2.24e-11	3.93e-11	6.53e-11	2.42e-11	5.94e-12	7.31e-12	2.66e-11	8.94e-12	8.18e-11	3.58e-11
0.0466063	-7.34e-12	6.3125e-12	2.08e-11	2.65e-11	9.57e-11	1.55e-11	6.4e-11	1.09e-11	8.19e-12	2.29e-11	1.23e-11	4.49e-11	5.06e-12	9.19e-12	8.53e-11	2.21e-11	3.91e-11	6.56e-11	2.48e-11	6.13e-12	7.56e-12	2.7e-11	9.25e-12	8.23e-11	3.6e-11
0.0466025	-6.72e-12	6.8125e-12	2.09e-11	2.69e-11	9.54e-11	1.54e-11	6.37e-11	1.02e-11	8.69e-12	2.31e-11	1.2e-11	4.48e-11	4.19e-12	9.5e-12	8.58e-11	2.11e-11	3.89e-11	6.53e-11	2.52e-11	6.38e-12	7.81e-12	2.72e-11	8.44e-12	8.24e-11	3.7e-11
0.0465988	-7.03e-12	5.625e-12	2.08e-11	2.73e-11	9.51e-11	1.57e-11	6.37e-11	9.25e-12	8.75e-12	2.31e-11	1.04e-11	4.54e-11	4e-12	9.69e-12	8.63e-11	2.13e-11	4.09e-11	6.51e-11	2.48e-11	6.63e-12	8e-12	2.7e-11	9.31e-12	8.28e-11	3.73e-11
0.046595	-9.53e-12	4.1875e-12	2.06e-11	2.75e-11	9.49e-11	1.64e-11	6.43e-11	8.75e-12	8.44e-12	2.3e-11	9.25e-12	4.47e-11	4.75e-12	9.75e-12	8.68e-11	2.16e-11	4.19e-11	6.49e-11	2.44e-11	6.81e-12	8.06e-12	2.71e-11	1.08e-11	8.33e-11	3.57e-11
0.0465912	-1.19e-11	4.4375e-12	2.01e-11	2.78e-11	9.47e-11	1.85e-11	6.46e-11	9.88e-12	7.69e-12	2.33e-11	9.19e-12	4.34e-11	5.56e-12	9.69e-12	8.69e-11	2.13e-11	4.12e-11	6.46e-11	2.39e-11	6.94e-12	8.06e-12	2.76e-11	1.19e-11	8.39e-11	3.41e-11
0.0465875	-1.31e-11	5.4375e-12	1.96e-11	2.78e-11	9.45e-11	1.97e-11	6.29e-11	1.06e-11	7.06e-12	2.37e-11	1.01e-11	4.33e-11	5.38e-12	9.5e-12	8.69e-11	2.08e-11	4.02e-11	6.48e-11	2.41e-11	7e-12	8e-12	2.78e-11	1.29e-11	8.36e-11	3.46e-11
0.0465837	-1.36e-11	6.3125e-12	1.91e-11	2.78e-11	9.44e-11	1.91e-11	6.19e-11	1.11e-11	6.69e-12	2.42e-11	1.11e-11	4.38e-11	4.38e-12	9.25e-12	8.67e-11	2.02e-11	4.01e-11	6.43e-11	2.44e-11	7e-12	8e-12	2.71e-11	1.18e-11	8.27e-11	3.58e-11
0.04658	-1.34e-11	7.3125e-12	1.88e-11	2.76e-11	9.43e-11	1.93e-11	6.24e-11	1.13e-11	6.56e-12	2.54e-11	1.06e-11	4.46e-11	4.19e-12	9e-12	8.64e-11	1.98e-11	3.96e-11	6.36e-11	2.44e-11	7e-12	8.25e-12	2.56e-11	1.06e-11	8.24e-11	3.6e-11
0.0465763	-1.31e-11	7.375e-12	1.87e-11	2.74e-11	9.42e-11	1.98e-11	6.36e-11	1.14e-11	7.31e-12	2.58e-11	1.05e-11	4.46e-11	5.5e-12	8.81e-12	8.61e-11	1.96e-11	3.89e-11	6.24e-11	2.31e-11	6.94e-12	8.69e-12	2.54e-11	1.16e-11	8.34e-11	3.64e-11
0.0465725	-1.25e-11	7.125e-12	1.88e-11	2.71e-11	9.43e-11	1.91e-11	6.39e-11	1.09e-11	8.06e-12	2.6e-11	1.02e-11	4.48e-11	6e-12	8.69e-12	8.59e-11	1.99e-11	3.95e-11	6.34e-11	2.27e-11	7e-12	9.25e-12	2.49e-11	1.2e-11	8.37e-11	3.64e-11
0.0465688	-1.09e-11	6.9375e-12	1.91e-11	2.68e-11	9.44e-11	1.84e-11	6.4e-11	1.01e-11	8.31e-12	2.54e-11	9.75e-12	4.51e-11	5.63e-12	8.69e-12	8.58e-11	2.11e-11	3.94e-11	6.43e-11	2.33e-11	7e-12	9.81e-12	2.44e-11	1.13e-11	8.29e-11	3.53e-11
0.046565	-1e-11	7.5e-12	1.95e-11	2.64e-11	9.46e-11	1.9e-11	6.6e-11	1.06e-11	7.69e-12	2.43e-11	9.88e-12	4.49e-11	4.94e-12	8.69e-12	8.57e-11	2.19e-11	3.79e-11	6.47e-11	2.37e-11	7e-12	1.03e-11	2.48e-11	1.17e-11	8.23e-11	3.43e-11
0.0465612	-9.69e-12	7.75e-12	1.99e-11	2.61e-11	9.49e-11	1.93e-11	6.69e-11	1.2e-11	6.5e-12	2.49e-11	1e-11	4.43e-11	5e-12	8.81e-12	8.56e-11	2.27e-11	3.66e-11	6.55e-11	2.39e-11	6.94e-12	1.05e-11	2.5e-11	1.08e-11	8.24e-11	3.43e-11
0.0465575	-1e-11	7.25e-12	2.04e-11	2.59e-11	9.52e-11	1.79e-11	6.52e-11	1.31e-11	7.13e-12	2.53e-11	1.03e-11	4.3e-11	5.38e-12	8.88e-12	8.55e-11	2.37e-11	3.73e-11	6.57e-11	2.38e-11	6.75e-12	1.04e-11	2.54e-11	1.15e-11	8.29e-11	3.49e-11
0.0465537	-1.03e-11	5.9375e-12	2.09e-11	2.59e-11	9.54e-11	1.66e-11	6.39e-11	1.29e-11	8.31e-12	2.52e-11	9.69e-12	4.18e-11	4.75e-12	8.81e-12	8.54e-11	2.5e-11	3.79e-11	6.53e-11	2.44e-11	6.5e-12	1.01e-11	2.51e-11	1.18e-11	8.38e-11	3.52e-11
0.04655	-1.06e-11	5.8125e-12	2.13e-11	2.58e-11	9.58e-11	1.63e-11	6.33e-11	1.2e-11	7.38e-12	2.46e-11	8.63e-12	4.14e-11	4.63e-12	8.63e-12	8.53e-11	2.5e-11	3.79e-11	6.51e-11	2.44e-11	6.25e-12	9.69e-12	2.47e-11	1.12e-11	8.41e-11	3.5e-11
0.0465463	-1.05e-11	6.1875e-12	2.18e-11	2.58e-11	9.6e-11	1.6e-11	6.38e-11	1.09e-11	6.25e-12	2.42e-11	8.13e-12	4.09e-11	4.63e-12	8.38e-12	8.51e-11	2.34e-11	3.8e-11	6.58e-11	2.48e-11	5.94e-12	9.19e-12	2.39e-11	1.11e-11	8.45e-11	3.52e-11
0.0465425	-1.02e-11	6.875e-12	2.23e-11	2.58e-11	9.63e-11	1.6e-11	6.34e-11	9.25e-12	5.88e-12	2.36e-11	7.88e-12	3.98e-11	5.13e-12	8.06e-12	8.51e-11	2.13e-11	3.79e-11	6.66e-11	2.58e-11	5.69e-12	8.63e-12	2.38e-11	1.08e-11	8.45e-11	3.42e-11
0.0465388	-1.06e-11	7.4375e-12	2.28e-11	2.59e-11	9.66e-11	1.61e-11	6.27e-11	8.94e-12	6.44e-12	2.38e-11	6.88e-12	3.99e-11	5.94e-12	7.63e-12	8.51e-11	2.13e-11	3.79e-11	6.63e-11	2.64e-11	5.44e-12	8.06e-12	2.52e-11	1.16e-11	8.37e-11	3.29e-11
0.046535	-1.19e-11	7.875e-12	2.34e-11	2.61e-11	9.68e-11	1.58e-11	6.28e-11	9.06e-12	6.25e-12	2.55e-11	6.44e-12	4.1e-11	5.81e-12	7.25e-12	8.51e-11	2.24e-11	3.79e-11	6.44e-11	2.54e-11	5.19e-12	7.56e-12	2.59e-11	1.09e-11	8.31e-11	3.28e-11
0.0465312	-1.13e-11	6.9375e-12	2.39e-11	2.63e-11	9.69e-11	1.63e-11	6.43e-11	1.03e-11	6.44e-12	2.58e-11	7.31e-12	4.1e-11	5.44e-12	6.94e-12	8.5e-11	2.19e-11	3.79e-11	6.32e-11	2.43e-11	4.94e-12	7.06e-12	2.62e-11	9.63e-12	8.14e-11	3.32e-11
0.0465275	-1.09e-11	5.875e-12	2.44e-11	2.65e-11	9.69e-11	1.63e-11	6.56e-11	1.13e-11	6.13e-12	2.61e-11	6.88e-12	4.08e-11	5.06e-12	6.63e-12	8.48e-11	2.07e-11	3.69e-11	6.3e-11	2.38e-11	4.69e-12	6.81e-12	2.54e-11	7.5e-12	8.06e-11	3.32e-11
0.0465237	-1.2e-11	5.9375e-12	2.46e-11	2.67e-11	9.7e-11	1.59e-11	6.44e-11	1.12e-11	5.94e-12	2.66e-11	6.44e-12	4.12e-11	5.38e-12	6.44e-12	8.46e-11	1.93e-11	3.76e-11	6.31e-11	2.34e-11	4.5e-12	6.69e-12	2.42e-11	8.5e-12	8.09e-11	3.38e-11
0.04652	-1.28e-11	5.875e-12	2.46e-11	2.68e-11	9.7e-11	1.61e-11	6.28e-11	1.06e-11	6.25e-12	2.68e-11	7.13e-12	4.18e-11	5.75e-12	6.31e-12	8.41e-11	1.88e-11	3.93e-11	6.41e-11	2.35e-11	4.31e-12	6.88e-12	2.39e-11	1.13e-11	8.13e-11	3.44e-11
0.0465163	-1.31e-11	5.6875e-12	2.44e-11	2.69e-11	9.71e-11	1.53e-11	6.23e-11	1.03e-11	6e-12	2.72e-11	7.69e-12	4.21e-11	5.19e-12	6.25e-12	8.36e-11	1.94e-11	3.85e-11	6.44e-11	2.38e-11	4.13e-12	7.25e-12	2.42e-11	1.11e-11	8.27e-11	3.49e-11
0.0465125	-1.39e-11	4.6875e-12	2.4e-11	2.68e-11	9.72e-11	1.54e-11	6.22e-11	1.13e-11	5.44e-12	2.75e-11	7.69e-12	4.28e-11	4.94e-12	6.19e-12	8.28e-11	2.13e-11	3.6e-11	6.44e-11	2.43e-11	4e-12	7.75e-12	2.46e-11	9.06e-12	8.36e-11	3.54e-11
0.0465088	-1.41e-11	4.9375e-12	2.35e-11	2.68e-11	9.73e-11	1.5e-11	6.34e-11	1.19e-11	4.75e-12	2.7e-11	7.5e-12	4.39e-11	4.81e-12	6.19e-12	8.21e-11	2.24e-11	3.5e-11	6.43e-11	2.49e-11	3.94e-12	8.25e-12	2.46e-11	8.06e-12	8.39e-11	3.51e-11
0.046505	-1.47e-11	5.9375e-12	2.3e-11	2.67e-11	9.73e-11	1.47e-11	6.53e-11	1.09e-11	3.88e-12	2.63e-11	7.25e-12	4.47e-11	5.94e-12	6.19e-12	8.13e-11	2.16e-11	3.56e-11	6.41e-11	2.41e-11	3.94e-12	8.81e-12	2.48e-11	8.94e-12	8.38e-11	3.51e-11
0.0465012	-1.44e-11	5.625e-12	2.26e-11	2.67e-11	9.72e-11	1.54e-11	6.58e-11	1.09e-11	4.38e-12	2.56e-11	6.69e-12	4.4e-11	7.38e-12	6.19e-12	8.06e-11	2.03e-11	3.63e-11	6.51e-11	2.38e-11	3.94e-12	9.25e-12	2.54e-11	1.09e-11	8.39e-11	3.53e-11
0.0464975	-1.34e-11	4.9375e-12	2.23e-11	2.68e-11	9.71e-11	1.5e-11	6.56e-11	1.21e-11	4.06e-12	2.61e-11	6.13e-12	4.36e-11	7.75e-12	6.19e-12	8.02e-11	1.86e-11	3.66e-11	6.58e-11	2.36e-11	3.94e-12	9.63e-12	2.53e-11	1.21e-11	8.42e-11	3.49e-11
0.0464938	-1.33e-11	5.25e-12	2.2e-11	2.69e-11	9.69e-11	1.47e-11	6.57e-11	1.24e-11	3.44e-12	2.55e-11	5.81e-12	4.33e-11	7.63e-12	6.25e-12	8e-11	1.89e-11	3.66e-11	6.64e-11	2.37e-11	4e-12	9.94e-12	2.41e-11	1.25e-11	8.41e-11	3.4e-11
0.04649	-1.38e-11	6.5625e-12	2.18e-11	2.72e-11	9.68e-11	1.43e-11	6.6e-11	1.33e-11	2.5e-12	2.49e-11	5.75e-12	4.19e-11	7.63e-12	6.38e-12	8e-11	2.03e-11	3.74e-11	6.6e-11	2.39e-11	4e-12	1.01e-11	2.28e-11	1.24e-11	8.45e-11	3.36e-11
0.0464863	-1.28e-11	6.6875e-12	2.16e-11	2.76e-11	9.67e-11	1.36e-11	6.54e-11	1.36e-11	1.38e-12	2.39e-11	5.5e-12	3.95e-11	7.19e-12	6.56e-12	8.01e-11	2.16e-11	3.78e-11	6.57e-11	2.4e-11	4.06e-12	1.02e-11	2.31e-11	1.3e-11	8.39e-11	3.43e-11
0.0464825	-1.22e-11	5.125e-12	2.13e-11	2.79e-11	9.66e-11	1.23e-11	6.46e-11	1.32e-11	1.13e-12	2.36e-11	6.13e-12	3.8e-11	6.63e-12	6.69e-12	8.02e-11	2.34e-11	3.69e-11	6.51e-11	2.4e-11	4.06e-12	1.03e-11	2.35e-11	1.35e-11	8.35e-11	3.52e-11
0.0464787	-1.44e-11	3.4375e-12	2.1e-11	2.82e-11	9.64e-11	1.16e-11	6.44e-11	1.26e-11	2.94e-12	2.49e-11	6.13e-12	3.77e-11	6.88e-12	6.75e-12	8.01e-11	2.36e-11	3.58e-11	6.45e-11	2.39e-11	4.13e-12	1.03e-11	2.46e-11	1.28e-11	8.33e-11	3.52e-11
0.046475	-1.66e-11	2.875e-12	2.06e-11	2.84e-11	9.62e-11	1.24e-11	6.36e-11	1.23e-11	3.88e-12	2.55e-11	5.75e-12	3.88e-11	6.88e-12	6.75e-12	7.99e-11	2.21e-11	3.59e-11	6.43e-11	2.33e-11	4.13e-12	1.03e-11	2.49e-11	1.13e-11	8.35e-11	3.48e-11
0.0464712	-1.58e-11	4e-12	2.02e-11	2.83e-11	9.58e-11	1.33e-11	6.34e-11	1.16e-11	2.63e-12	2.56e-11	5.63e-12	4e-11	6.44e-12	6.69e-12	7.96e-11	2.09e-11	3.66e-11	6.51e-11	2.33e-11	4.19e-12	1.03e-11	2.47e-11	1.15e-11	8.33e-11	3.47e-11
0.0464675	-1.39e-11	4.625e-12	1.98e-11	2.8e-11	9.54e-11	1.33e-11	6.41e-11	1.13e-11	1.69e-12	2.61e-11	4.88e-12	4.05e-11	5.38e-12	6.56e-12	7.93e-11	2.09e-11	3.61e-11	6.58e-11	2.35e-11	4.25e-12	1.03e-11	2.44e-11	1.26e-11	8.28e-11	3.48e-11
0.0464638	-1.25e-11	4.75e-12	1.94e-11	2.75e-11	9.48e-11	1.28e-11	6.48e-11	1.05e-11	2.25e-12	2.55e-11	4.19e-12	4.08e-11	4.94e-12	6.44e-12	7.91e-11	2.25e-11	3.46e-11	6.68e-11	2.46e-11	4.25e-12	1.01e-11	2.42e-11	1.23e-11	8.36e-11	3.49e-11
0.04646	-1.38e-11	5e-12	1.92e-11	2.68e-11	9.43e-11	1.16e-11	6.52e-11	1.06e-11	2.88e-12	2.59e-11	5.25e-12	4.13e-11	4.75e-12	6.31e-12	7.91e-11	2.33e-11	3.46e-11	6.73e-11	2.59e-11	4.31e-12	9.88e-12	2.49e-11	1.23e-11	8.43e-11	3.56e-11
0.0464563	-1.48e-11	4.5e-12	1.91e-11	2.62e-11	9.37e-11	1.08e-11	6.46e-11	1.08e-11	3.44e-12	2.59e-11	5.94e-12	4.14e-11	4e-12	6.25e-12	7.91e-11	2.32e-11	3.63e-11	6.74e-11	2.64e-11	4.44e-12	9.5e-12	2.44e-11	1.24e-11	8.42e-11	3.61e-11
0.0464525	-1.5e-11	3.9375e-12	1.92e-11	2.56e-11	9.33e-11	1.13e-11	6.39e-11	1.11e-11	3.88e-12	2.52e-11	5.69e-12	4.14e-11	3.25e-12	6.19e-12	7.92e-11	2.3e-11	3.66e-11	6.71e-11	2.67e-11	4.5e-12	9e-12	2.33e-11	1.11e-11	8.44e-11	3.61e-11
0.0464487	-1.66e-11	3.8125e-12	1.93e-11	2.53e-11	9.29e-11	1.24e-11	6.36e-11	1.16e-11	3.88e-12	2.66e-11	5.31e-12	4.14e-11	2.63e-12	6.13e-12	7.93e-11	2.22e-11	3.59e-11	6.73e-11	2.78e-11	4.56e-12	8.5e-12	2.31e-11	1.04e-11	8.38e-11	3.56e-11
0.046445	-1.83e-11	4.0625e-12	1.94e-11	2.51e-11	9.27e-11	1.39e-11	6.28e-11	1.09e-11	3.56e-12	2.88e-11	5.69e-12	4.16e-11	2.63e-12	6.06e-12	7.92e-11	2.21e-11	3.61e-11	6.77e-11	2.81e-11	4.63e-12	8e-12	2.34e-11	1.22e-11	8.28e-11	3.48e-11
0.0464412	-1.83e-11	5.3125e-12	1.95e-11	2.5e-11	9.26e-11	1.53e-11	6.18e-11	1.01e-11	3.69e-12	2.93e-11	6.88e-12	4.14e-11	3.5e-12	6.06e-12	7.91e-11	2.21e-11	3.64e-11	6.71e-11	2.69e-11	4.63e-12	7.63e-12	2.44e-11	1.19e-11	8.21e-11	3.51e-11
0.0464375	-1.83e-11	5.6875e-12	1.94e-11	2.5e-11	9.26e-11	1.59e-11	6.15e-11	1.07e-11	3.44e-12	2.86e-11	8.13e-12	4.18e-11	4e-12	6e-12	7.88e-11	2.14e-11	3.71e-11	6.63e-11	2.53e-11	4.63e-12	7.38e-12	2.58e-11	1.16e-11	8.26e-11	3.64e-11
0.0464338	-1.83e-11	4.9375e-12	1.94e-11	2.5e-11	9.27e-11	1.6e-11	6.17e-11	1.18e-11	3.75e-12	2.8e-11	7.81e-12	4.18e-11	4.06e-12	6e-12	7.86e-11	2.21e-11	3.83e-11	6.68e-11	2.53e-11	4.56e-12	7.38e-12	2.66e-11	1.1e-11	8.33e-11	3.69e-11
0.04643	-1.86e-11	5.0625e-12	1.93e-11	2.5e-11	9.29e-11	1.63e-11	6.19e-11	1.24e-11	3.44e-12	2.71e-11	7.13e-12	4.18e-11	4.13e-12	6e-12	7.82e-11	2.29e-11	3.88e-11	6.71e-11	2.55e-11	4.44e-12	7.56e-12	2.66e-11	1.13e-11	8.38e-11	3.74e-11
0.0464263	-1.72e-11	5.3125e-12	1.95e-11	2.5e-11	9.3e-11	1.57e-11	6.24e-11	1.24e-11	3.25e-12	2.74e-11	7.44e-12	4.25e-11	4.19e-12	6e-12	7.78e-11	2.33e-11	3.89e-11	6.68e-11	2.56e-11	4.31e-12	7.88e-12	2.66e-11	1.14e-11	8.44e-11	3.73e-11
0.0464225	-1.66e-11	5.125e-12	2e-11	2.5e-11	9.31e-11	1.51e-11	6.29e-11	1.29e-11	4.06e-12	2.61e-11	7.5e-12	4.34e-11	4.63e-12	6.13e-12	7.75e-11	2.22e-11	3.88e-11	6.64e-11	2.56e-11	4.13e-12	8.38e-12	2.66e-11	1.07e-11	8.51e-11	3.73e-11
0.0464187	-1.66e-11	4.75e-12	2.08e-11	2.51e-11	9.32e-11	1.51e-11	6.24e-11	1.35e-11	4.63e-12	2.43e-11	7.25e-12	4.33e-11	4.75e-12	6.25e-12	7.72e-11	2.19e-11	3.89e-11	6.54e-11	2.49e-11	3.81e-12	8.81e-12	2.64e-11	1.13e-11	8.43e-11	3.75e-11
0.046415	-1.73e-11	4.5e-12	2.19e-11	2.53e-11	9.34e-11	1.57e-11	6.2e-11	1.35e-11	4.5e-12	2.43e-11	6.44e-12	4.23e-11	4.31e-12	6.44e-12	7.69e-11	2.17e-11	3.91e-11	6.49e-11	2.44e-11	3.5e-12	9.25e-12	2.7e-11	1.04e-11	8.29e-11	3.74e-11
0.0464112	-1.86e-11	4.6875e-12	2.33e-11	2.54e-11	9.35e-11	1.45e-11	6.18e-11	1.33e-11	3.88e-12	2.43e-11	5.94e-12	4.09e-11	3.38e-12	6.56e-12	7.68e-11	2.22e-11	3.86e-11	6.46e-11	2.44e-11	3.13e-12	9.5e-12	2.79e-11	9.38e-12	8.4e-11	3.73e-11
0.0464075	-1.81e-11	5.25e-12	2.48e-11	2.58e-11	9.38e-11	1.32e-11	6.18e-11	1.31e-11	3.19e-12	2.49e-11	6.44e-12	4.09e-11	2.5e-12	6.69e-12	7.66e-11	2.26e-11	3.82e-11	6.42e-11	2.36e-11	2.75e-12	9.56e-12	2.84e-11	1.09e-11	8.44e-11	3.78e-11
0.0464038	-1.77e-11	6.125e-12	2.62e-11	2.61e-11	9.4e-11	1.3e-11	6.04e-11	1.3e-11	2.06e-12	2.58e-11	7.31e-12	4.08e-11	3.13e-12	6.75e-12	7.66e-11	2.23e-11	3.68e-11	6.46e-11	2.39e-11	2.38e-12	9.31e-12	2.83e-11	1.21e-11	8.41e-11	3.91e-11
0.0464	-1.67e-11	6.375e-12	2.74e-11	2.66e-11	9.43e-11	1.38e-11	6.01e-11	1.27e-11	1.06e-12	2.61e-11	7.06e-12	4.01e-11	4.06e-12	6.75e-12	7.66e-11	2.14e-11	3.59e-11	6.53e-11	2.45e-11	2.06e-12	8.81e-12	2.78e-11	1.12e-11	8.36e-11	3.93e-11
0.0463963	-1.63e-11	6e-12	2.83e-11	2.69e-11	9.45e-11	1.38e-11	6.08e-11	1.21e-11	2.13e-12	2.58e-11	5.63e-12	3.86e-11	4e-12	6.63e-12	7.65e-11	2.06e-11	3.64e-11	6.54e-11	2.51e-11	1.69e-12	8.13e-12	2.74e-11	7.44e-12	8.29e-11	3.85e-11
0.0463925	-1.64e-11	5.5e-12	2.89e-11	2.74e-11	9.46e-11	1.38e-11	6.15e-11	1.27e-11	2.88e-12	2.54e-11	5e-12	3.78e-11	3.25e-12	6.5e-12	7.64e-11	2.08e-11	3.81e-11	6.47e-11	2.53e-11	1.44e-12	7.38e-12	2.73e-11	3.94e-12	8.31e-11	3.88e-11
0.0463887	-1.73e-11	5.4375e-12	2.91e-11	2.78e-11	9.47e-11	1.43e-11	6.31e-11	1.33e-11	2.19e-12	2.58e-11	4.81e-12	3.84e-11	3.94e-12	6.31e-12	7.62e-11	2.23e-11	3.83e-11	6.48e-11	2.46e-11	1.19e-12	6.69e-12	2.74e-11	5.13e-12	8.28e-11	3.93e-11
0.046385	-1.92e-11	5.1875e-12	2.91e-11	2.81e-11	9.46e-11	1.49e-11	6.38e-11	1.32e-11	2e-12	2.67e-11	5e-12	3.93e-11	4.38e-12	6.13e-12	7.61e-11	2.26e-11	3.76e-11	6.48e-11	2.41e-11	1.06e-12	6.19e-12	2.8e-11	8.19e-12	8.26e-11	3.92e-11
0.0463813	-1.97e-11	6e-12	2.87e-11	2.84e-11	9.44e-11	1.49e-11	6.44e-11	1.31e-11	2.06e-12	2.8e-11	5.94e-12	3.94e-11	4.69e-12	5.94e-12	7.59e-11	2.21e-11	3.75e-11	6.51e-11	2.48e-11	9.38e-13	5.94e-12	2.83e-11	1.04e-11	8.31e-11	3.79e-11
0.0463775	-2e-11	6.4375e-12	2.82e-11	2.86e-11	9.43e-11	1.61e-11	6.46e-11	1.29e-11	1.69e-12	2.76e-11	5.94e-12	3.87e-11	3.75e-12	5.81e-12	7.59e-11	2.23e-11	3.91e-11	6.52e-11	2.5e-11	8.75e-13	6e-12	2.76e-11	1.02e-11	8.33e-11	3.7e-11
0.0463738	-2e-11	5.6875e-12	2.76e-11	2.86e-11	9.43e-11	1.66e-11	6.54e-11	1.33e-11	2.63e-12	2.63e-11	6.88e-12	3.85e-11	3.19e-12	5.81e-12	7.59e-11	2.27e-11	3.97e-11	6.56e-11	2.53e-11	8.75e-13	6.25e-12	2.73e-11	8.69e-12	8.33e-11	3.69e-11
0.04637	-1.91e-11	4.0625e-12	2.71e-11	2.84e-11	9.42e-11	1.6e-11	6.54e-11	1.38e-11	4.25e-12	2.56e-11	7.69e-12	3.84e-11	3.06e-12	5.88e-12	7.59e-11	2.29e-11	3.85e-11	6.55e-11	2.54e-11	8.75e-13	6.63e-12	2.66e-11	8.5e-12	8.38e-11	3.65e-11
0.0463662	-1.75e-11	4.9375e-12	2.68e-11	2.83e-11	9.41e-11	1.58e-11	6.48e-11	1.28e-11	4.81e-12	2.5e-11	7.5e-12	3.84e-11	2.81e-12	6e-12	7.6e-11	2.26e-11	3.8e-11	6.56e-11	2.54e-11	8.75e-13	6.94e-12	2.59e-11	8.13e-12	8.41e-11	3.6e-11
0.0463625	-1.73e-11	6.4375e-12	2.65e-11	2.79e-11	9.41e-11	1.46e-11	6.49e-11	1.15e-11	4.5e-12	2.48e-11	6.88e-12	3.87e-11	3.75e-12	6.25e-12	7.61e-11	2.13e-11	3.89e-11	6.59e-11	2.54e-11	9.38e-13	7.06e-12	2.7e-11	7.56e-12	8.41e-11	3.64e-11
0.0463587	-1.7e-11	8e-12	2.64e-11	2.77e-11	9.39e-11	1.33e-11	6.51e-11	1.11e-11	4.13e-12	2.58e-11	7.69e-12	3.84e-11	4.13e-12	6.56e-12	7.62e-11	2.08e-11	3.93e-11	6.6e-11	2.5e-11	1e-12	7.06e-12	2.73e-11	8.06e-12	8.44e-11	3.71e-11
0.046355	-1.8e-11	8.75e-12	2.65e-11	2.74e-11	9.38e-11	1.31e-11	6.56e-11	1.19e-11	3.44e-12	2.59e-11	8.13e-12	3.94e-11	4.13e-12	6.81e-12	7.63e-11	2.12e-11	3.93e-11	6.59e-11	2.44e-11	1.13e-12	6.88e-12	2.59e-11	8.19e-12	8.51e-11	3.6e-11
0.0463513	-1.86e-11	8.125e-12	2.66e-11	2.73e-11	9.35e-11	1.23e-11	6.49e-11	1.23e-11	3.44e-12	2.51e-11	8e-12	4.08e-11	5e-12	7.06e-12	7.66e-11	2.16e-11	3.91e-11	6.63e-11	2.48e-11	1.31e-12	6.63e-12	2.53e-11	9e-12	8.58e-11	3.44e-11
0.0463475	-1.86e-11	6.5625e-12	2.68e-11	2.73e-11	9.32e-11	1.21e-11	6.37e-11	1.23e-11	3.63e-12	2.5e-11	8.13e-12	4.06e-11	5.25e-12	7.25e-12	7.7e-11	2.26e-11	3.79e-11	6.6e-11	2.5e-11	1.63e-12	6.38e-12	2.44e-11	9.88e-12	8.57e-11	3.38e-11
0.0463438	-1.77e-11	5.5625e-12	2.69e-11	2.72e-11	9.28e-11	1.36e-11	6.33e-11	1.28e-11	3.25e-12	2.64e-11	8.13e-12	3.99e-11	5.06e-12	7.38e-12	7.74e-11	2.27e-11	3.81e-11	6.53e-11	2.45e-11	2e-12	6.25e-12	2.38e-11	9.56e-12	8.54e-11	3.48e-11
0.04634	-1.64e-11	6e-12	2.69e-11	2.72e-11	9.24e-11	1.51e-11	6.51e-11	1.24e-11	3.13e-12	2.71e-11	7.81e-12	3.96e-11	5.44e-12	7.5e-12	7.8e-11	2.32e-11	3.89e-11	6.58e-11	2.38e-11	2.38e-12	6.25e-12	2.49e-11	9.88e-12	8.46e-11	3.54e-11
0.0463362	-1.45e-11	6.125e-12	2.68e-11	2.72e-11	9.2e-11	1.51e-11	6.71e-11	1.16e-11	3.13e-12	2.64e-11	7.5e-12	3.98e-11	5.44e-12	7.69e-12	7.86e-11	2.49e-11	3.97e-11	6.64e-11	2.46e-11	2.75e-12	6.31e-12	2.61e-11	1e-11	8.41e-11	3.58e-11
0.0463325	-1.41e-11	6.4375e-12	2.64e-11	2.71e-11	9.16e-11	1.46e-11	6.71e-11	1.09e-11	3.69e-12	2.48e-11	7.06e-12	4.05e-11	4.69e-12	7.88e-12	7.91e-11	2.58e-11	3.88e-11	6.66e-11	2.45e-11	3.06e-12	6.5e-12	2.65e-11	7.75e-12	8.39e-11	3.63e-11
0.0463287	-1.39e-11	6.1875e-12	2.61e-11	2.7e-11	9.13e-11	1.46e-11	6.68e-11	1.26e-11	3.75e-12	2.37e-11	6.75e-12	4.14e-11	3.63e-12	8.06e-12	7.95e-11	2.47e-11	3.76e-11	6.64e-11	2.49e-11	3.25e-12	6.63e-12	2.68e-11	6.19e-12	8.46e-11	3.56e-11
0.046325	-1.44e-11	5.625e-12	2.56e-11	2.69e-11	9.1e-11	1.54e-11	6.68e-11	1.36e-11	3.44e-12	2.41e-11	7.5e-12	4.17e-11	3.06e-12	8.25e-12	7.99e-11	2.17e-11	3.8e-11	6.64e-11	2.49e-11	3.38e-12	6.63e-12	2.69e-11	6.56e-12	8.45e-11	3.54e-11
0.0463213	-1.48e-11	5.5e-12	2.53e-11	2.66e-11	9.09e-11	1.64e-11	6.56e-11	1.39e-11	3.44e-12	2.44e-11	8.56e-12	4.22e-11	3.5e-12	8.44e-12	8.02e-11	1.9e-11	3.84e-11	6.69e-11	2.52e-11	3.44e-12	6.56e-12	2.63e-11	7.81e-12	8.26e-11	3.52e-11
0.0463175	-1.41e-11	5.375e-12	2.5e-11	2.64e-11	9.09e-11	1.56e-11	6.57e-11	1.34e-11	3.56e-12	2.48e-11	8.19e-12	4.24e-11	3.81e-12	8.56e-12	8.04e-11	1.87e-11	3.79e-11	6.74e-11	2.48e-11	3.5e-12	6.38e-12	2.47e-11	8.75e-12	8.16e-11	3.45e-11
0.0463138	-1.33e-11	4.9375e-12	2.48e-11	2.6e-11	9.11e-11	1.46e-11	6.45e-11	1.19e-11	4.31e-12	2.58e-11	7.56e-12	4.32e-11	4.19e-12	8.69e-12	8.07e-11	2.08e-11	3.89e-11	6.65e-11	2.39e-11	3.63e-12	6.19e-12	2.42e-11	9.75e-12	8.18e-11	3.43e-11
0.04631	-1.25e-11	5e-12	2.46e-11	2.57e-11	9.13e-11	1.47e-11	6.25e-11	1.18e-11	6.06e-12	2.64e-11	7.63e-12	4.37e-11	5e-12	8.75e-12	8.09e-11	2.3e-11	3.93e-11	6.56e-11	2.34e-11	3.81e-12	6e-12	2.53e-11	9.56e-12	8.28e-11	3.39e-11
0.0463062	-1.19e-11	4.625e-12	2.46e-11	2.55e-11	9.18e-11	1.47e-11	6.14e-11	1.23e-11	6.69e-12	2.66e-11	7.75e-12	4.36e-11	5e-12	8.88e-12	8.11e-11	2.2e-11	3.97e-11	6.58e-11	2.42e-11	4.06e-12	5.94e-12	2.61e-11	1.03e-11	8.26e-11	3.36e-11
0.0463025	-1.03e-11	3.4375e-12	2.46e-11	2.54e-11	9.21e-11	1.41e-11	6.19e-11	1.28e-11	6.13e-12	2.61e-11	8e-12	4.35e-11	4.94e-12	9.06e-12	8.12e-11	2.03e-11	4.01e-11	6.64e-11	2.51e-11	4.38e-12	5.94e-12	2.67e-11	1.06e-11	8.2e-11	3.32e-11
0.0462987	-1.05e-11	3.5625e-12	2.48e-11	2.56e-11	9.26e-11	1.32e-11	6.3e-11	1.23e-11	6.44e-12	2.44e-11	8.63e-12	4.41e-11	5.13e-12	9.25e-12	8.12e-11	1.98e-11	4.01e-11	6.61e-11	2.43e-11	4.69e-12	6.06e-12	2.73e-11	1.02e-11	8.34e-11	3.33e-11
0.046295	-1.08e-11	4.4375e-12	2.49e-11	2.59e-11	9.3e-11	1.18e-11	6.31e-11	1.15e-11	7.06e-12	2.3e-11	8.81e-12	4.46e-11	5.81e-12	9.38e-12	8.11e-11	1.89e-11	3.95e-11	6.57e-11	2.31e-11	4.88e-12	6.31e-12	2.66e-11	8.94e-12	8.44e-11	3.35e-11
0.0462913	-1.02e-11	4.125e-12	2.53e-11	2.66e-11	9.34e-11	1.13e-11	6.34e-11	1.08e-11	7.81e-12	2.41e-11	8.31e-12	4.39e-11	6.63e-12	9.44e-12	8.08e-11	1.78e-11	3.86e-11	6.6e-11	2.28e-11	4.94e-12	6.5e-12	2.61e-11	8.75e-12	8.31e-11	3.36e-11
0.0462875	-9.06e-12	4.1875e-12	2.58e-11	2.73e-11	9.36e-11	1.13e-11	6.38e-11	1.06e-11	8.44e-12	2.54e-11	7.63e-12	4.23e-11	6.81e-12	9.31e-12	8.04e-11	1.8e-11	3.9e-11	6.73e-11	2.4e-11	4.94e-12	6.69e-12	2.58e-11	9.81e-12	8.2e-11	3.35e-11
0.0462838	-6.25e-12	4.5e-12	2.63e-11	2.8e-11	9.38e-11	1.12e-11	6.27e-11	1.06e-11	9.06e-12	2.58e-11	7e-12	4.05e-11	5.69e-12	9.06e-12	8e-11	1.75e-11	3.83e-11	6.81e-11	2.51e-11	4.94e-12	6.94e-12	2.58e-11	1.01e-11	8.23e-11	3.32e-11
0.04628	-4.69e-12	4.6875e-12	2.68e-11	2.87e-11	9.39e-11	1.09e-11	6.12e-11	1.05e-11	8.88e-12	2.61e-11	7.88e-12	3.9e-11	4.81e-12	8.75e-12	7.94e-11	1.78e-11	3.68e-11	6.72e-11	2.42e-11	5e-12	7.25e-12	2.58e-11	1.02e-11	8.26e-11	3.4e-11
0.0462762	-3.13e-12	4.75e-12	2.73e-11	2.93e-11	9.39e-11	1.04e-11	6.13e-11	1.02e-11	8.13e-12	2.59e-11	8.38e-12	3.84e-11	4.44e-12	8.38e-12	7.89e-11	1.94e-11	3.6e-11	6.66e-11	2.42e-11	5.06e-12	7.63e-12	2.64e-11	1.06e-11	8.2e-11	3.56e-11
0.0462725	-2.34e-12	5.0625e-12	2.76e-11	2.97e-11	9.38e-11	1.06e-11	6.21e-11	9.38e-12	7.5e-12	2.58e-11	7.81e-12	3.76e-11	4.38e-12	8e-12	7.84e-11	2.03e-11	3.63e-11	6.6e-11	2.38e-11	5.19e-12	8.13e-12	2.64e-11	1.18e-11	8.16e-11	3.58e-11
0.0462687	-1.88e-12	4.9375e-12	2.79e-11	2.99e-11	9.36e-11	1.17e-11	6.26e-11	8.94e-12	7.06e-12	2.46e-11	7.06e-12	3.66e-11	4.06e-12	7.75e-12	7.81e-11	1.94e-11	3.68e-11	6.65e-11	2.41e-11	5.38e-12	8.75e-12	2.58e-11	1.21e-11	8.13e-11	3.54e-11
0.046265	-2.66e-12	4.6875e-12	2.8e-11	2.99e-11	9.34e-11	1.26e-11	6.25e-11	9.13e-12	7.69e-12	2.5e-11	6.31e-12	3.63e-11	4e-12	7.69e-12	7.79e-11	1.96e-11	3.74e-11	6.64e-11	2.46e-11	5.44e-12	9.44e-12	2.53e-11	1.13e-11	8.14e-11	3.54e-11
0.0462613	-3.44e-12	3.75e-12	2.8e-11	2.98e-11	9.31e-11	1.13e-11	6.3e-11	1.01e-11	6.88e-12	2.73e-11	6.56e-12	3.64e-11	5.38e-12	7.81e-12	7.78e-11	1.98e-11	3.74e-11	6.62e-11	2.49e-11	5.38e-12	1.02e-11	2.45e-11	9.94e-12	8.08e-11	3.54e-11
0.0462575	-2.97e-12	3.25e-12	2.8e-11	2.96e-11	9.28e-11	1e-11	6.38e-11	1.11e-11	5.63e-12	2.77e-11	6.88e-12	3.68e-11	6e-12	8.06e-12	7.77e-11	1.89e-11	3.81e-11	6.61e-11	2.41e-11	5.25e-12	1.08e-11	2.44e-11	9.81e-12	8.03e-11	3.48e-11
0.0462537	-3.13e-12	4.8125e-12	2.79e-11	2.94e-11	9.24e-11	1.17e-11	6.39e-11	1.13e-11	6.38e-12	2.71e-11	7.38e-12	3.58e-11	6e-12	8.38e-12	7.77e-11	1.86e-11	3.83e-11	6.59e-11	2.32e-11	5.06e-12	1.14e-11	2.49e-11	1.18e-11	8.03e-11	3.42e-11
0.04625	-2.66e-12	6.3125e-12	2.79e-11	2.91e-11	9.21e-11	1.32e-11	6.33e-11	1.08e-11	7.38e-12	2.67e-11	7.19e-12	3.42e-11	5.38e-12	8.75e-12	7.77e-11	1.71e-11	3.85e-11	6.56e-11	2.28e-11	4.81e-12	1.18e-11	2.49e-11	1.34e-11	8.1e-11	3.41e-11
0.0462462	-2.19e-12	6.9375e-12	2.8e-11	2.89e-11	9.19e-11	1.29e-11	6.15e-11	1.06e-11	6.88e-12	2.66e-11	7.06e-12	3.31e-11	5e-12	8.94e-12	7.76e-11	1.64e-11	3.82e-11	6.53e-11	2.29e-11	4.63e-12	1.19e-11	2.43e-11	1.31e-11	8.2e-11	3.43e-11
0.0462425	-2.81e-12	6.75e-12	2.8e-11	2.88e-11	9.18e-11	1.19e-11	5.97e-11	1.08e-11	5.44e-12	2.66e-11	7.06e-12	3.3e-11	5.06e-12	9.06e-12	7.75e-11	1.61e-11	3.82e-11	6.54e-11	2.33e-11	4.44e-12	1.2e-11	2.36e-11	1.19e-11	8.14e-11	3.43e-11
0.0462388	-1.56e-12	6.5e-12	2.79e-11	2.87e-11	9.18e-11	1.18e-11	5.85e-11	1.02e-11	6.25e-12	2.61e-11	7.63e-12	3.36e-11	5.81e-12	9.06e-12	7.73e-11	1.61e-11	3.92e-11	6.59e-11	2.33e-11	4.25e-12	1.18e-11	2.36e-11	1.03e-11	8.09e-11	3.55e-11
0.046235	7.81e-13	6.4375e-12	2.77e-11	2.85e-11	9.17e-11	1.21e-11	5.99e-11	9.25e-12	7.25e-12	2.58e-11	7.31e-12	3.34e-11	6.94e-12	9e-12	7.69e-11	1.78e-11	4e-11	6.58e-11	2.34e-11	4.13e-12	1.15e-11	2.41e-11	1.14e-11	8.09e-11	3.61e-11
0.0462313	2.19e-12	6.125e-12	2.73e-11	2.83e-11	9.18e-11	1.19e-11	6.19e-11	9.81e-12	7.69e-12	2.64e-11	7.13e-12	3.31e-11	7.25e-12	8.94e-12	7.66e-11	1.91e-11	3.98e-11	6.63e-11	2.36e-11	4.06e-12	1.11e-11	2.46e-11	1.27e-11	8.11e-11	3.51e-11
0.0462275	9.38e-13	6.5625e-12	2.66e-11	2.79e-11	9.18e-11	1.16e-11	6.21e-11	1.11e-11	7.69e-12	2.71e-11	7.44e-12	3.42e-11	6.06e-12	8.94e-12	7.61e-11	1.82e-11	3.93e-11	6.62e-11	2.36e-11	4.06e-12	1.07e-11	2.54e-11	1.22e-11	8.18e-11	3.41e-11
0.0462237	1.56e-13	6.5e-12	2.59e-11	2.76e-11	9.18e-11	1.09e-11	6.09e-11	1.23e-11	7.94e-12	2.63e-11	7.5e-12	3.56e-11	4.38e-12	9e-12	7.58e-11	1.56e-11	3.89e-11	6.68e-11	2.39e-11	4.06e-12	1.04e-11	2.49e-11	1.16e-11	8.26e-11	3.48e-11
0.04622	1.56e-13	5.8125e-12	2.52e-11	2.73e-11	9.18e-11	1.11e-11	6.04e-11	1.16e-11	8.06e-12	2.49e-11	6.88e-12	3.69e-11	4.13e-12	9.19e-12	7.55e-11	1.5e-11	4.01e-11	6.69e-11	2.39e-11	4.06e-12	1.02e-11	2.47e-11	1.29e-11	8.28e-11	3.52e-11
0.0462162	1.56e-12	5.75e-12	2.45e-11	2.69e-11	9.18e-11	1.19e-11	5.94e-11	1.17e-11	9.06e-12	2.46e-11	6.25e-12	3.65e-11	4.69e-12	9.38e-12	7.54e-11	1.71e-11	4.15e-11	6.68e-11	2.45e-11	4.06e-12	1.01e-11	2.5e-11	1.38e-11	8.26e-11	3.42e-11
0.0462125	1.41e-12	6e-12	2.39e-11	2.67e-11	9.18e-11	1.16e-11	5.9e-11	1.17e-11	1.09e-11	2.33e-11	5.31e-12	3.6e-11	5.13e-12	9.56e-12	7.55e-11	1.79e-11	4.18e-11	6.69e-11	2.49e-11	4.06e-12	1.01e-11	2.58e-11	1.44e-11	8.29e-11	3.31e-11
0.0462088	-3.13e-13	5.5625e-12	2.35e-11	2.66e-11	9.19e-11	1.26e-11	5.88e-11	1.14e-11	1.14e-11	2.2e-11	6.06e-12	3.54e-11	6.25e-12	9.75e-12	7.57e-11	1.69e-11	4.16e-11	6.69e-11	2.46e-11	4.06e-12	1.02e-11	2.61e-11	1.4e-11	8.26e-11	3.35e-11
0.046205	-4.69e-13	5.5625e-12	2.33e-11	2.66e-11	9.19e-11	1.43e-11	5.81e-11	1.16e-11	1.09e-11	2.16e-11	5.63e-12	3.53e-11	6.5e-12	9.94e-12	7.59e-11	1.56e-11	4.18e-11	6.71e-11	2.53e-11	4e-12	1.03e-11	2.72e-11	1.19e-11	8.2e-11	3.43e-11
0.0462013	-1.25e-12	6.5625e-12	2.33e-11	2.68e-11	9.2e-11	1.53e-11	5.76e-11	1.22e-11	1.06e-11	2.16e-11	5e-12	3.51e-11	6.63e-12	1.01e-11	7.61e-11	1.43e-11	4.14e-11	6.71e-11	2.61e-11	4.06e-12	1.06e-11	2.78e-11	1.07e-11	8.23e-11	3.38e-11
0.0461975	-2.19e-12	6.6875e-12	2.33e-11	2.69e-11	9.21e-11	1.57e-11	5.74e-11	1.19e-11	1.05e-11	2.24e-11	5.19e-12	3.59e-11	6.44e-12	1.03e-11	7.62e-11	1.29e-11	4.11e-11	6.74e-11	2.67e-11	4.13e-12	1.1e-11	2.76e-11	9.88e-12	8.16e-11	3.35e-11
0.0461937	-1.88e-12	6.9375e-12	2.32e-11	2.71e-11	9.21e-11	1.53e-11	5.84e-11	1.16e-11	1.06e-11	2.34e-11	4.88e-12	3.82e-11	5.25e-12	1.05e-11	7.61e-11	1.33e-11	4.14e-11	6.74e-11	2.62e-11	4.25e-12	1.14e-11	2.63e-11	1e-11	8.2e-11	3.3e-11
0.04619	4.69e-13	7e-12	2.29e-11	2.73e-11	9.22e-11	1.58e-11	5.97e-11	1.23e-11	1.13e-11	2.39e-11	4.81e-12	3.96e-11	5.25e-12	1.06e-11	7.61e-11	1.33e-11	4.14e-11	6.64e-11	2.5e-11	4.44e-12	1.2e-11	2.55e-11	9.94e-12	8.31e-11	3.27e-11
0.0461862	3.13e-13	6.6875e-12	2.24e-11	2.75e-11	9.23e-11	1.7e-11	5.96e-11	1.26e-11	1.01e-11	2.39e-11	5e-12	3.99e-11	5.88e-12	1.08e-11	7.6e-11	1.33e-11	4.07e-11	6.62e-11	2.53e-11	4.63e-12	1.24e-11	2.53e-11	1.01e-11	8.43e-11	3.35e-11
0.0461825	-1.56e-13	6.1875e-12	2.18e-11	2.77e-11	9.23e-11	1.73e-11	5.99e-11	1.29e-11	9.56e-12	2.53e-11	4.81e-12	3.99e-11	5.88e-12	1.08e-11	7.59e-11	1.39e-11	4.01e-11	6.67e-11	2.61e-11	4.88e-12	1.27e-11	2.63e-11	9.69e-12	8.44e-11	3.35e-11
0.0461788	-3.13e-13	5e-12	2.09e-11	2.78e-11	9.24e-11	1.73e-11	5.89e-11	1.28e-11	1.02e-11	2.64e-11	5.38e-12	3.93e-11	5.63e-12	1.09e-11	7.59e-11	1.44e-11	3.85e-11	6.64e-11	2.63e-11	5.06e-12	1.27e-11	2.74e-11	1.08e-11	8.31e-11	3.24e-11
0.046175	-3.13e-13	5e-12	2.02e-11	2.78e-11	9.25e-11	1.79e-11	5.88e-11	1.23e-11	1.08e-11	2.61e-11	6.44e-12	3.89e-11	5e-12	1.09e-11	7.61e-11	1.41e-11	3.76e-11	6.58e-11	2.57e-11	5.19e-12	1.25e-11	2.72e-11	1.16e-11	8.24e-11	3.22e-11
0.0461713	-1.41e-12	4.4375e-12	1.96e-11	2.77e-11	9.27e-11	1.72e-11	5.91e-11	1.19e-11	9.38e-12	2.56e-11	5.69e-12	3.87e-11	4.13e-12	1.1e-11	7.65e-11	1.5e-11	3.68e-11	6.6e-11	2.55e-11	5.31e-12	1.21e-11	2.63e-11	1.04e-11	8.35e-11	3.24e-11
0.0461675	-2.97e-12	3.1875e-12	1.91e-11	2.74e-11	9.29e-11	1.66e-11	5.91e-11	1.11e-11	8.56e-12	2.52e-11	5e-12	3.93e-11	4.13e-12	1.11e-11	7.69e-11	1.53e-11	3.69e-11	6.6e-11	2.47e-11	5.44e-12	1.16e-11	2.63e-11	1.04e-11	8.42e-11	3.34e-11
0.0461637	-4.53e-12	3.6875e-12	1.87e-11	2.71e-11	9.31e-11	1.68e-11	5.77e-11	1.08e-11	8.75e-12	2.63e-11	4.88e-12	3.96e-11	4.56e-12	1.12e-11	7.75e-11	1.43e-11	3.76e-11	6.55e-11	2.44e-11	5.56e-12	1.1e-11	2.77e-11	1.03e-11	8.42e-11	3.37e-11
0.04616	-4.69e-12	4.6875e-12	1.84e-11	2.67e-11	9.33e-11	1.76e-11	5.76e-11	9.38e-12	9.63e-12	2.77e-11	5.44e-12	3.83e-11	4.81e-12	1.13e-11	7.81e-11	1.31e-11	3.82e-11	6.44e-11	2.42e-11	5.69e-12	1.06e-11	2.84e-11	9.38e-12	8.43e-11	3.43e-11
0.0461562	-4.69e-12	4.9375e-12	1.81e-11	2.64e-11	9.34e-11	1.75e-11	5.84e-11	9.13e-12	1.1e-11	2.72e-11	6.5e-12	3.68e-11	5e-12	1.13e-11	7.86e-11	1.34e-11	3.82e-11	6.41e-11	2.38e-11	5.81e-12	1.03e-11	2.86e-11	1.07e-11	8.41e-11	3.41e-11
0.0461525	-2.97e-12	5.0625e-12	1.78e-11	2.63e-11	9.34e-11	1.74e-11	5.87e-11	1e-11	1.14e-11	2.56e-11	7.06e-12	3.58e-11	4.5e-12	1.13e-11	7.91e-11	1.33e-11	3.86e-11	6.45e-11	2.39e-11	5.94e-12	1.02e-11	2.8e-11	1.06e-11	8.38e-11	3.33e-11
0.0461488	-9.38e-13	5.375e-12	1.74e-11	2.63e-11	9.34e-11	1.71e-11	5.81e-11	1.1e-11	9.69e-12	2.44e-11	7.38e-12	3.68e-11	4.75e-12	1.12e-11	7.94e-11	1.45e-11	3.96e-11	6.49e-11	2.45e-11	5.94e-12	1.02e-11	2.75e-11	1.07e-11	8.41e-11	3.32e-11
0.046145	-1.09e-12	5.8125e-12	1.69e-11	2.63e-11	9.34e-11	1.69e-11	5.73e-11	1.13e-11	9.19e-12	2.58e-11	7.63e-12	3.95e-11	5.31e-12	1.1e-11	7.96e-11	1.64e-11	3.95e-11	6.53e-11	2.47e-11	5.94e-12	1.03e-11	2.69e-11	1.24e-11	8.32e-11	3.36e-11
0.0461412	-2.34e-12	7.1875e-12	1.65e-11	2.64e-11	9.35e-11	1.8e-11	5.76e-11	1e-11	1.05e-11	2.62e-11	9e-12	4.04e-11	5.81e-12	1.08e-11	7.96e-11	1.71e-11	3.77e-11	6.56e-11	2.47e-11	5.88e-12	1.04e-11	2.68e-11	1.29e-11	8.22e-11	3.35e-11
0.0461375	-3.91e-12	6.75e-12	1.61e-11	2.66e-11	9.37e-11	1.89e-11	5.8e-11	9.88e-12	1.04e-11	2.54e-11	9.94e-12	3.86e-11	5.94e-12	1.07e-11	7.96e-11	1.73e-11	3.61e-11	6.48e-11	2.42e-11	5.81e-12	1.07e-11	2.71e-11	1.28e-11	8.13e-11	3.3e-11
0.0461337	-4.53e-12	5.3125e-12	1.58e-11	2.67e-11	9.4e-11	1.88e-11	5.83e-11	1.09e-11	9.69e-12	2.47e-11	1.03e-11	3.69e-11	5e-12	1.06e-11	7.96e-11	1.69e-11	3.51e-11	6.43e-11	2.39e-11	5.69e-12	1.09e-11	2.74e-11	1.21e-11	8.09e-11	3.28e-11
0.04613	-4.69e-12	4.8125e-12	1.58e-11	2.68e-11	9.45e-11	1.81e-11	5.94e-11	1.08e-11	8.75e-12	2.52e-11	1.06e-11	3.64e-11	4.69e-12	1.05e-11	7.95e-11	1.64e-11	3.53e-11	6.46e-11	2.34e-11	5.63e-12	1.11e-11	2.73e-11	1.13e-11	8.15e-11	3.32e-11
0.0461263	-5.47e-12	4.625e-12	1.59e-11	2.69e-11	9.49e-11	1.81e-11	6.09e-11	1e-11	7.81e-12	2.61e-11	1.04e-11	3.71e-11	3.75e-12	1.06e-11	7.95e-11	1.67e-11	3.56e-11	6.49e-11	2.31e-11	5.56e-12	1.13e-11	2.75e-11	1.01e-11	8.17e-11	3.32e-11
0.0461225	-5.16e-12	5e-12	1.62e-11	2.69e-11	9.54e-11	1.78e-11	6.11e-11	9.25e-12	7.13e-12	2.67e-11	9.63e-12	3.83e-11	3.25e-12	1.06e-11	7.94e-11	1.81e-11	3.56e-11	6.61e-11	2.36e-11	5.56e-12	1.13e-11	2.74e-11	1.01e-11	8.1e-11	3.3e-11
0.0461188	-5.16e-12	5.375e-12	1.66e-11	2.71e-11	9.58e-11	1.7e-11	5.98e-11	9.56e-12	7.06e-12	2.58e-11	9e-12	3.94e-11	4.31e-12	1.08e-11	7.93e-11	1.81e-11	3.58e-11	6.64e-11	2.46e-11	5.56e-12	1.12e-11	2.86e-11	9.13e-12	8.03e-11	3.33e-11
0.046115	-5.78e-12	5.8125e-12	1.7e-11	2.71e-11	9.59e-11	1.66e-11	5.95e-11	1.03e-11	6.69e-12	2.49e-11	8.69e-12	3.83e-11	4.13e-12	1.09e-11	7.91e-11	1.74e-11	3.71e-11	6.55e-11	2.51e-11	5.63e-12	1.09e-11	2.96e-11	9e-12	8.13e-11	3.35e-11
0.0461112	-6.09e-12	5.1875e-12	1.76e-11	2.71e-11	9.59e-11	1.61e-11	5.93e-11	1.08e-11	7.38e-12	2.45e-11	9.13e-12	3.69e-11	3.56e-12	1.11e-11	7.88e-11	1.74e-11	3.68e-11	6.54e-11	2.52e-11	5.69e-12	1.07e-11	2.95e-11	1.09e-11	8.26e-11	3.37e-11
0.0461075	-5.94e-12	4.125e-12	1.81e-11	2.7e-11	9.57e-11	1.59e-11	5.93e-11	1.08e-11	7.19e-12	2.45e-11	8e-12	3.64e-11	3.44e-12	1.12e-11	7.84e-11	1.68e-11	3.6e-11	6.61e-11	2.48e-11	5.69e-12	1.04e-11	2.8e-11	1.3e-11	8.19e-11	3.44e-11
0.0461037	-6.25e-12	5.125e-12	1.89e-11	2.69e-11	9.54e-11	1.64e-11	5.98e-11	1.03e-11	7.25e-12	2.41e-11	7.44e-12	3.68e-11	3.5e-12	1.14e-11	7.79e-11	1.67e-11	3.49e-11	6.66e-11	2.44e-11	5.69e-12	1.02e-11	2.74e-11	1.44e-11	7.99e-11	3.38e-11
0.0461	-7.97e-12	6.4375e-12	1.96e-11	2.68e-11	9.51e-11	1.73e-11	6e-11	1.01e-11	7.44e-12	2.33e-11	7.06e-12	3.71e-11	4.38e-12	1.15e-11	7.76e-11	1.72e-11	3.41e-11	6.69e-11	2.39e-11	5.56e-12	1e-11	2.78e-11	1.39e-11	7.94e-11	3.39e-11
0.0460963	-7.81e-12	6.625e-12	2.04e-11	2.68e-11	9.48e-11	1.66e-11	5.91e-11	9.88e-12	7.13e-12	2.34e-11	8.06e-12	3.76e-11	5e-12	1.16e-11	7.73e-11	1.74e-11	3.33e-11	6.75e-11	2.47e-11	5.5e-12	9.81e-12	2.78e-11	1.22e-11	7.97e-11	3.46e-11
0.0460925	-8.28e-12	5.8125e-12	2.11e-11	2.68e-11	9.46e-11	1.63e-11	5.81e-11	9.88e-12	8.13e-12	2.38e-11	9.44e-12	3.74e-11	5.25e-12	1.17e-11	7.71e-11	1.76e-11	3.26e-11	6.82e-11	2.63e-11	5.38e-12	9.56e-12	2.72e-11	1.21e-11	8.09e-11	3.43e-11
0.0460888	-7.97e-12	4.8125e-12	2.15e-11	2.68e-11	9.45e-11	1.69e-11	5.86e-11	9.94e-12	7.63e-12	2.46e-11	1.05e-11	3.68e-11	4.44e-12	1.17e-11	7.71e-11	1.72e-11	3.3e-11	6.91e-11	2.63e-11	5.25e-12	9.25e-12	2.68e-11	1.11e-11	8.18e-11	3.47e-11
0.046085	-7.66e-12	5.375e-12	2.16e-11	2.66e-11	9.46e-11	1.71e-11	5.97e-11	9.38e-12	7e-12	2.48e-11	1.08e-11	3.68e-11	4.19e-12	1.16e-11	7.73e-11	1.48e-11	3.34e-11	6.85e-11	2.53e-11	5.19e-12	8.81e-12	2.74e-11	1.11e-11	8.2e-11	3.54e-11
0.0460812	-8.44e-12	4.75e-12	2.14e-11	2.64e-11	9.47e-11	1.69e-11	5.93e-11	9.44e-12	7.94e-12	2.55e-11	1.09e-11	3.67e-11	4.31e-12	1.16e-11	7.74e-11	1.5e-11	3.38e-11	6.69e-11	2.42e-11	5.13e-12	8.38e-12	2.74e-11	1.18e-11	8.2e-11	3.58e-11
0.0460775	-9.38e-12	4.6875e-12	2.09e-11	2.61e-11	9.49e-11	1.63e-11	5.89e-11	9.44e-12	8.13e-12	2.55e-11	1.04e-11	3.56e-11	4e-12	1.16e-11	7.75e-11	1.61e-11	3.45e-11	6.61e-11	2.38e-11	5e-12	7.94e-12	2.63e-11	1.29e-11	8.14e-11	3.6e-11
0.0460737	-8.13e-12	5.375e-12	2.03e-11	2.58e-11	9.52e-11	1.71e-11	5.99e-11	1.03e-11	7.38e-12	2.5e-11	1.11e-11	3.49e-11	3.06e-12	1.17e-11	7.76e-11	1.64e-11	3.54e-11	6.61e-11	2.37e-11	4.88e-12	7.63e-12	2.67e-11	1.26e-11	8.06e-11	3.58e-11
0.04607	-5.47e-12	5.5625e-12	1.96e-11	2.56e-11	9.54e-11	1.71e-11	6.04e-11	1.13e-11	8e-12	2.44e-11	1.26e-11	3.42e-11	4e-12	1.18e-11	7.77e-11	1.68e-11	3.61e-11	6.63e-11	2.31e-11	4.69e-12	7.44e-12	2.71e-11	1e-11	8.06e-11	3.57e-11
0.0460663	-3.91e-12	5.625e-12	1.89e-11	2.55e-11	9.57e-11	1.59e-11	6.19e-11	1.13e-11	7.44e-12	2.42e-11	1.33e-11	3.4e-11	4.69e-12	1.2e-11	7.78e-11	1.63e-11	3.66e-11	6.77e-11	2.39e-11	4.5e-12	7.38e-12	2.74e-11	8.94e-12	8.09e-11	3.6e-11
0.0460625	-2.5e-12	5.6875e-12	1.86e-11	2.55e-11	9.59e-11	1.46e-11	6.19e-11	1e-11	7.19e-12	2.4e-11	1.35e-11	3.56e-11	4.75e-12	1.22e-11	7.81e-11	1.59e-11	3.6e-11	6.93e-11	2.55e-11	4.25e-12	7.44e-12	2.71e-11	1.01e-11	8.11e-11	3.71e-11
0.0460588	-2.66e-12	5.6875e-12	1.85e-11	2.56e-11	9.61e-11	1.5e-11	6.14e-11	1.03e-11	8.56e-12	2.4e-11	1.38e-11	3.74e-11	4.69e-12	1.23e-11	7.84e-11	1.72e-11	3.54e-11	6.87e-11	2.48e-11	4.06e-12	7.56e-12	2.68e-11	1.23e-11	8.14e-11	3.73e-11
0.046055	-3.13e-12	5.1875e-12	1.86e-11	2.56e-11	9.63e-11	1.52e-11	6.09e-11	1.08e-11	9.56e-12	2.39e-11	1.41e-11	3.77e-11	5.13e-12	1.24e-11	7.88e-11	1.96e-11	3.63e-11	6.8e-11	2.43e-11	3.94e-12	7.81e-12	2.66e-11	1.18e-11	8.24e-11	3.73e-11
0.0460512	-3.91e-12	4.5625e-12	1.9e-11	2.57e-11	9.64e-11	1.63e-11	6.03e-11	1.08e-11	9.38e-12	2.32e-11	1.4e-11	3.79e-11	6.31e-12	1.23e-11	7.91e-11	1.96e-11	3.66e-11	6.79e-11	2.51e-11	3.88e-12	8.13e-12	2.61e-11	1.06e-11	8.29e-11	3.72e-11
0.0460475	-5e-12	4.1875e-12	1.94e-11	2.57e-11	9.66e-11	1.74e-11	5.98e-11	1.11e-11	8.44e-12	2.3e-11	1.31e-11	3.81e-11	6.88e-12	1.21e-11	7.93e-11	1.81e-11	3.65e-11	6.69e-11	2.58e-11	3.88e-12	8.5e-12	2.52e-11	1.06e-11	8.2e-11	3.65e-11
0.0460437	-7.34e-12	4.625e-12	1.99e-11	2.56e-11	9.68e-11	1.78e-11	5.9e-11	1.11e-11	7.19e-12	2.28e-11	1.33e-11	3.86e-11	6.19e-12	1.19e-11	7.94e-11	1.75e-11	3.64e-11	6.71e-11	2.58e-11	3.88e-12	8.88e-12	2.58e-11	1.12e-11	8.13e-11	3.58e-11
0.04604	-7.66e-12	5.5625e-12	2.03e-11	2.55e-11	9.69e-11	1.74e-11	5.98e-11	1.06e-11	6.31e-12	2.24e-11	1.35e-11	3.93e-11	5.56e-12	1.16e-11	7.93e-11	1.73e-11	3.68e-11	6.71e-11	2.54e-11	3.88e-12	9.25e-12	2.77e-11	1.18e-11	8.13e-11	3.56e-11
0.0460363	-7.66e-12	5.6875e-12	2.05e-11	2.54e-11	9.69e-11	1.6e-11	6.1e-11	1.05e-11	6.25e-12	2.33e-11	1.33e-11	4.05e-11	5.44e-12	1.14e-11	7.91e-11	1.74e-11	3.73e-11	6.69e-11	2.52e-11	3.94e-12	9.63e-12	2.88e-11	1.06e-11	8.23e-11	3.58e-11
0.0460325	-6.41e-12	5.0625e-12	2.04e-11	2.53e-11	9.69e-11	1.46e-11	6.14e-11	1.06e-11	6.44e-12	2.39e-11	1.27e-11	4.16e-11	5.81e-12	1.11e-11	7.89e-11	1.76e-11	3.79e-11	6.66e-11	2.45e-11	4.06e-12	9.88e-12	2.89e-11	8.69e-12	8.33e-11	3.53e-11
0.0460287	-5.31e-12	5.125e-12	2.01e-11	2.53e-11	9.69e-11	1.46e-11	6.18e-11	1.13e-11	5.81e-12	2.49e-11	1.22e-11	4.11e-11	6.19e-12	1.08e-11	7.87e-11	1.78e-11	3.83e-11	6.67e-11	2.42e-11	4.19e-12	1.01e-11	2.93e-11	8.75e-12	8.28e-11	3.58e-11
0.046025	-4.38e-12	5.0625e-12	1.97e-11	2.52e-11	9.69e-11	1.42e-11	6.11e-11	1.17e-11	5.5e-12	2.61e-11	1.1e-11	4.02e-11	6.56e-12	1.05e-11	7.86e-11	1.69e-11	3.81e-11	6.66e-11	2.48e-11	4.44e-12	1.01e-11	2.89e-11	1.05e-11	8.16e-11	3.58e-11
0.0460212	-4.53e-12	4.8125e-12	1.93e-11	2.52e-11	9.69e-11	1.39e-11	6.07e-11	1.14e-11	6.44e-12	2.68e-11	1.05e-11	4.01e-11	5.56e-12	1.03e-11	7.88e-11	1.68e-11	3.89e-11	6.65e-11	2.48e-11	4.75e-12	1.01e-11	2.91e-11	1.19e-11	8.17e-11	3.5e-11
0.0460175	-6.72e-12	4.8125e-12	1.89e-11	2.52e-11	9.68e-11	1.29e-11	6.14e-11	1.13e-11	7.69e-12	2.63e-11	1.03e-11	4.08e-11	4.94e-12	1e-11	7.89e-11	1.61e-11	3.95e-11	6.77e-11	2.51e-11	5.06e-12	1.01e-11	2.89e-11	1.02e-11	8.23e-11	3.48e-11
0.0460138	-9.22e-12	4.625e-12	1.88e-11	2.53e-11	9.68e-11	1.23e-11	6.11e-11	1.04e-11	8.31e-12	2.64e-11	1.04e-11	4.14e-11	4.81e-12	9.81e-12	7.93e-11	1.58e-11	3.94e-11	6.88e-11	2.58e-11	5.38e-12	9.88e-12	2.83e-11	8.63e-12	8.2e-11	3.53e-11
0.04601	-9.69e-12	4.9375e-12	1.89e-11	2.53e-11	9.67e-11	1.21e-11	6.03e-11	9.44e-12	8.13e-12	2.74e-11	1.09e-11	4.14e-11	5.81e-12	9.69e-12	7.96e-11	1.55e-11	3.98e-11	6.82e-11	2.52e-11	5.69e-12	9.69e-12	2.86e-11	7.81e-12	8.1e-11	3.53e-11
0.0460063	-9.38e-12	4.5625e-12	1.92e-11	2.54e-11	9.66e-11	1.19e-11	5.91e-11	8.94e-12	7.06e-12	2.69e-11	1.04e-11	4.09e-11	5.31e-12	9.56e-12	7.99e-11	1.69e-11	3.91e-11	6.74e-11	2.53e-11	5.81e-12	9.44e-12	2.86e-11	8.13e-12	8.02e-11	3.39e-11
0.0460025	-9.53e-12	4e-12	1.97e-11	2.54e-11	9.65e-11	1.26e-11	5.86e-11	9.38e-12	6.69e-12	2.61e-11	9.69e-12	3.99e-11	4.13e-12	9.5e-12	8.02e-11	1.75e-11	3.83e-11	6.71e-11	2.54e-11	5.88e-12	9.13e-12	2.75e-11	9.19e-12	8.04e-11	3.39e-11
0.0459987	-9.84e-12	4e-12	2.03e-11	2.55e-11	9.64e-11	1.29e-11	5.93e-11	9.69e-12	6.13e-12	2.51e-11	9.25e-12	3.88e-11	4.63e-12	9.44e-12	8.04e-11	1.73e-11	3.83e-11	6.79e-11	2.58e-11	5.88e-12	8.75e-12	2.63e-11	1.09e-11	8.11e-11	3.41e-11
0.045995	-1.03e-11	4.1875e-12	2.11e-11	2.56e-11	9.64e-11	1.26e-11	6.07e-11	9.88e-12	5.94e-12	2.33e-11	8.75e-12	3.81e-11	5.44e-12	9.31e-12	8.04e-11	1.76e-11	3.73e-11	6.79e-11	2.57e-11	5.75e-12	8.31e-12	2.47e-11	1.14e-11	8.21e-11	3.42e-11
0.0459912	-1.19e-11	5.1875e-12	2.19e-11	2.55e-11	9.63e-11	1.34e-11	6.24e-11	9.88e-12	5.81e-12	2.33e-11	8.31e-12	3.89e-11	5.63e-12	9.13e-12	8.04e-11	1.75e-11	3.64e-11	6.69e-11	2.42e-11	5.63e-12	7.88e-12	2.38e-11	1.09e-11	8.21e-11	3.38e-11
0.0459875	-1.3e-11	6.0625e-12	2.29e-11	2.54e-11	9.62e-11	1.38e-11	6.41e-11	8.81e-12	7.31e-12	2.49e-11	8.75e-12	3.99e-11	4.75e-12	8.81e-12	8.03e-11	1.71e-11	3.66e-11	6.61e-11	2.31e-11	5.5e-12	7.56e-12	2.42e-11	1.04e-11	8.16e-11	3.34e-11
0.0459838	-1.39e-11	5.125e-12	2.37e-11	2.52e-11	9.61e-11	1.41e-11	6.31e-11	8e-12	7.69e-12	2.46e-11	9e-12	3.99e-11	4.25e-12	8.5e-12	8.01e-11	1.76e-11	3.7e-11	6.58e-11	2.31e-11	5.31e-12	7.38e-12	2.43e-11	8.38e-12	8.15e-11	3.44e-11
0.04598	-1.38e-11	4.5e-12	2.44e-11	2.49e-11	9.58e-11	1.39e-11	6.21e-11	8e-12	7.38e-12	2.39e-11	8e-12	3.92e-11	4.38e-12	8.25e-12	7.98e-11	1.88e-11	3.76e-11	6.63e-11	2.41e-11	5.19e-12	7.38e-12	2.48e-11	6.63e-12	8.08e-11	3.43e-11
0.0459763	-1.27e-11	4.625e-12	2.5e-11	2.46e-11	9.56e-11	1.31e-11	6.11e-11	8.81e-12	7.19e-12	2.39e-11	7.69e-12	4.04e-11	4.44e-12	8.06e-12	7.95e-11	2.01e-11	3.81e-11	6.68e-11	2.43e-11	5.13e-12	7.63e-12	2.58e-11	6.88e-12	8.16e-11	3.43e-11
0.0459725	-1.11e-11	3.8125e-12	2.54e-11	2.42e-11	9.53e-11	1.23e-11	6.03e-11	1e-11	8.44e-12	2.44e-11	8e-12	4.24e-11	4.69e-12	7.94e-12	7.93e-11	1.98e-11	3.8e-11	6.71e-11	2.41e-11	5e-12	8.06e-12	2.66e-11	8.06e-12	8.34e-11	3.34e-11
0.0459687	-1.02e-11	4.5e-12	2.57e-11	2.38e-11	9.51e-11	1.02e-11	5.94e-11	9.38e-12	8.31e-12	2.39e-11	8.75e-12	4.41e-11	5.63e-12	8e-12	7.91e-11	1.8e-11	3.72e-11	6.76e-11	2.48e-11	5e-12	8.69e-12	2.69e-11	8.25e-12	8.34e-11	3.3e-11
0.045965	-1e-11	5.25e-12	2.59e-11	2.34e-11	9.48e-11	8.75e-12	5.84e-11	8.69e-12	7.5e-12	2.39e-11	9.06e-12	4.39e-11	5.56e-12	8.06e-12	7.89e-11	1.72e-11	3.63e-11	6.79e-11	2.51e-11	5e-12	9.38e-12	2.61e-11	9.88e-12	8.2e-11	3.36e-11
0.0459612	-1.02e-11	5.5625e-12	2.61e-11	2.31e-11	9.46e-11	9.63e-12	5.91e-11	8.94e-12	7.38e-12	2.49e-11	8.44e-12	4.21e-11	4.81e-12	8.19e-12	7.88e-11	1.76e-11	3.49e-11	6.79e-11	2.47e-11	5e-12	9.94e-12	2.63e-11	1.06e-11	8.04e-11	3.42e-11
0.0459575	-1.09e-11	6.75e-12	2.63e-11	2.29e-11	9.46e-11	1.16e-11	6.06e-11	9.81e-12	7.56e-12	2.52e-11	8.94e-12	4.01e-11	4.5e-12	8.25e-12	7.86e-11	1.74e-11	3.46e-11	6.84e-11	2.59e-11	5.06e-12	1.04e-11	2.66e-11	1.03e-11	7.98e-11	3.4e-11
0.0459538	-1.14e-11	8.25e-12	2.64e-11	2.28e-11	9.46e-11	1.19e-11	6.1e-11	1.06e-11	7.88e-12	2.41e-11	1.03e-11	3.79e-11	3.88e-12	8.25e-12	7.84e-11	1.76e-11	3.54e-11	6.94e-11	2.73e-11	5.06e-12	1.05e-11	2.56e-11	8.44e-12	8e-11	3.25e-11
0.04595	-1.09e-11	7.625e-12	2.65e-11	2.28e-11	9.46e-11	1.16e-11	6.17e-11	1.13e-11	8.13e-12	2.33e-11	1.06e-11	3.6e-11	5.06e-12	8.19e-12	7.83e-11	1.73e-11	3.56e-11	6.93e-11	2.74e-11	5.06e-12	1.04e-11	2.45e-11	8.13e-12	8.08e-11	3.18e-11
0.0459463	-9.22e-12	6.4375e-12	2.64e-11	2.29e-11	9.49e-11	1.21e-11	6.12e-11	1.09e-11	8.75e-12	2.34e-11	1.08e-11	3.53e-11	6.5e-12	8.13e-12	7.83e-11	1.73e-11	3.52e-11	6.87e-11	2.73e-11	5e-12	1e-11	2.47e-11	7.94e-12	8.04e-11	3.2e-11
0.0459425	-9.06e-12	6.625e-12	2.61e-11	2.33e-11	9.53e-11	1.41e-11	6e-11	1.09e-11	8.44e-12	2.36e-11	9.88e-12	3.51e-11	6.63e-12	8e-12	7.83e-11	1.78e-11	3.34e-11	6.82e-11	2.63e-11	4.81e-12	9.56e-12	2.52e-11	8.19e-12	8.01e-11	3.33e-11
0.0459387	-1.03e-11	7.6875e-12	2.57e-11	2.38e-11	9.57e-11	1.59e-11	6.04e-11	1.08e-11	8.63e-12	2.42e-11	8.56e-12	3.61e-11	6.06e-12	7.94e-12	7.86e-11	1.81e-11	3.29e-11	6.78e-11	2.65e-11	4.63e-12	9.06e-12	2.49e-11	1.06e-11	8.02e-11	3.44e-11
0.045935	-8.59e-12	8e-12	2.53e-11	2.43e-11	9.62e-11	1.66e-11	6.03e-11	1e-11	8.38e-12	2.39e-11	8.94e-12	3.69e-11	5.13e-12	7.81e-12	7.88e-11	1.83e-11	3.38e-11	6.76e-11	2.68e-11	4.38e-12	8.63e-12	2.48e-11	1.11e-11	8.11e-11	3.41e-11
0.0459312	-6.88e-12	7.4375e-12	2.48e-11	2.49e-11	9.66e-11	1.74e-11	5.95e-11	1.03e-11	8.63e-12	2.34e-11	9e-12	3.81e-11	4e-12	7.63e-12	7.92e-11	1.82e-11	3.41e-11	6.69e-11	2.53e-11	4.19e-12	8.31e-12	2.5e-11	1.25e-11	8.13e-11	3.44e-11
0.0459275	-4.69e-12	6.625e-12	2.43e-11	2.56e-11	9.7e-11	1.8e-11	5.91e-11	1.16e-11	9.13e-12	2.41e-11	8.75e-12	3.99e-11	3.88e-12	7.31e-12	7.95e-11	1.75e-11	3.33e-11	6.6e-11	2.39e-11	3.94e-12	8.06e-12	2.52e-11	1.14e-11	8.04e-11	3.38e-11
0.0459238	-2.81e-12	5.6875e-12	2.38e-11	2.6e-11	9.73e-11	1.74e-11	5.81e-11	1.22e-11	9.88e-12	2.46e-11	8.13e-12	4.16e-11	3.56e-12	7e-12	7.98e-11	1.81e-11	3.33e-11	6.66e-11	2.46e-11	3.81e-12	7.88e-12	2.59e-11	1.06e-11	7.91e-11	3.34e-11
0.04592	-1.09e-12	6.3125e-12	2.34e-11	2.62e-11	9.74e-11	1.73e-11	5.74e-11	1.24e-11	9.69e-12	2.51e-11	7.5e-12	4.28e-11	3.5e-12	6.56e-12	8e-11	1.79e-11	3.48e-11	6.68e-11	2.51e-11	3.63e-12	7.75e-12	2.58e-11	1.09e-11	7.91e-11	3.28e-11
0.0459163	-9.38e-13	7.1875e-12	2.31e-11	2.61e-11	9.74e-11	1.76e-11	5.7e-11	1.18e-11	9.44e-12	2.61e-11	8.31e-12	4.32e-11	3.88e-12	6.19e-12	8.01e-11	1.69e-11	3.67e-11	6.68e-11	2.58e-11	3.5e-12	7.69e-12	2.56e-11	1.16e-11	7.94e-11	3.25e-11
0.0459125	-1.41e-12	7.125e-12	2.28e-11	2.58e-11	9.74e-11	1.73e-11	5.78e-11	1.11e-11	8.94e-12	2.68e-11	9.06e-12	4.43e-11	3.88e-12	5.75e-12	8.01e-11	1.7e-11	3.8e-11	6.75e-11	2.66e-11	3.31e-12	7.81e-12	2.61e-11	1.16e-11	7.97e-11	3.3e-11
0.0459087	-3.28e-12	6.875e-12	2.26e-11	2.51e-11	9.74e-11	1.54e-11	5.81e-11	1.21e-11	8.31e-12	2.66e-11	9.06e-12	4.38e-11	3.69e-12	5.44e-12	8e-11	1.8e-11	3.78e-11	6.75e-11	2.69e-11	3.13e-12	8.13e-12	2.64e-11	1.15e-11	7.95e-11	3.36e-11
0.045905	-4.84e-12	7.4375e-12	2.23e-11	2.44e-11	9.74e-11	1.38e-11	5.73e-11	1.26e-11	7.13e-12	2.53e-11	8e-12	4.21e-11	3.88e-12	5.25e-12	7.98e-11	1.79e-11	3.74e-11	6.8e-11	2.63e-11	2.94e-12	8.63e-12	2.66e-11	1.24e-11	7.88e-11	3.43e-11
0.0459013	-5.94e-12	7.8125e-12	2.21e-11	2.37e-11	9.74e-11	1.39e-11	5.73e-11	1.28e-11	6.69e-12	2.56e-11	8.44e-12	4.04e-11	3.88e-12	5.19e-12	7.96e-11	1.83e-11	3.85e-11	6.83e-11	2.54e-11	2.81e-12	9.19e-12	2.63e-11	1.19e-11	7.81e-11	3.48e-11
0.0458975	-6.72e-12	7.375e-12	2.2e-11	2.31e-11	9.73e-11	1.48e-11	5.78e-11	1.23e-11	7.25e-12	2.63e-11	8.75e-12	3.96e-11	4.31e-12	5.19e-12	7.92e-11	1.81e-11	3.86e-11	6.84e-11	2.65e-11	2.75e-12	9.81e-12	2.54e-11	1.09e-11	7.93e-11	3.48e-11
0.0458938	-5.94e-12	6.0625e-12	2.19e-11	2.26e-11	9.72e-11	1.48e-11	5.74e-11	1.11e-11	7.94e-12	2.63e-11	8.94e-12	3.98e-11	4.81e-12	5.19e-12	7.88e-11	1.82e-11	3.71e-11	6.74e-11	2.71e-11	2.75e-12	1.04e-11	2.48e-11	1.12e-11	8.1e-11	3.39e-11
0.04589	-6.72e-12	6e-12	2.18e-11	2.25e-11	9.7e-11	1.54e-11	5.68e-11	1.06e-11	8.44e-12	2.72e-11	8.56e-12	4.01e-11	5.38e-12	5.19e-12	7.84e-11	1.62e-11	3.61e-11	6.66e-11	2.69e-11	2.69e-12	1.1e-11	2.47e-11	9.69e-12	8.08e-11	3.33e-11
0.0458862	-7.03e-12	6.4375e-12	2.18e-11	2.27e-11	9.68e-11	1.6e-11	5.72e-11	1.06e-11	8.44e-12	2.83e-11	9.06e-12	3.93e-11	5.38e-12	5.13e-12	7.81e-11	1.62e-11	3.54e-11	6.69e-11	2.65e-11	2.69e-12	1.14e-11	2.46e-11	8.81e-12	8.02e-11	3.42e-11
0.0458825	-7.19e-12	6.9375e-12	2.18e-11	2.31e-11	9.64e-11	1.56e-11	5.86e-11	1.14e-11	7.81e-12	2.81e-11	9.25e-12	3.91e-11	4.13e-12	5.06e-12	7.79e-11	1.81e-11	3.52e-11	6.7e-11	2.67e-11	2.69e-12	1.18e-11	2.52e-11	8.13e-12	7.98e-11	3.46e-11
0.0458787	-7.5e-12	6.4375e-12	2.19e-11	2.36e-11	9.62e-11	1.44e-11	5.93e-11	1.18e-11	8e-12	2.75e-11	8.5e-12	3.86e-11	3.19e-12	4.94e-12	7.79e-11	1.95e-11	3.44e-11	6.61e-11	2.61e-11	2.63e-12	1.19e-11	2.55e-11	8.19e-12	8.07e-11	3.61e-11
0.045875	-9.22e-12	5.5625e-12	2.21e-11	2.41e-11	9.59e-11	1.29e-11	5.92e-11	1.11e-11	8.19e-12	2.79e-11	8.13e-12	3.71e-11	3.44e-12	4.88e-12	7.79e-11	1.85e-11	3.43e-11	6.56e-11	2.49e-11	2.5e-12	1.19e-11	2.51e-11	8.06e-12	8.13e-11	3.77e-11
0.0458713	-1.13e-11	5.9375e-12	2.23e-11	2.45e-11	9.59e-11	1.21e-11	5.93e-11	1.13e-11	8.63e-12	2.72e-11	7.25e-12	3.64e-11	3.81e-12	5e-12	7.81e-11	1.83e-11	3.54e-11	6.54e-11	2.42e-11	2.44e-12	1.18e-11	2.49e-11	1e-11	8.06e-11	3.78e-11
0.0458675	-1.2e-11	6.1875e-12	2.26e-11	2.47e-11	9.59e-11	1.21e-11	6.08e-11	1.16e-11	9.06e-12	2.71e-11	7.06e-12	3.66e-11	3.44e-12	5.19e-12	7.83e-11	1.89e-11	3.59e-11	6.57e-11	2.44e-11	2.38e-12	1.16e-11	2.52e-11	1.21e-11	7.98e-11	3.68e-11
0.0458638	-1.13e-11	5.875e-12	2.29e-11	2.46e-11	9.59e-11	1.24e-11	6.17e-11	1.09e-11	8.94e-12	2.73e-11	6.81e-12	3.61e-11	3.13e-12	5.56e-12	7.84e-11	1.88e-11	3.6e-11	6.59e-11	2.43e-11	2.38e-12	1.13e-11	2.56e-11	1.24e-11	7.99e-11	3.66e-11
0.04586	-1.02e-11	6.875e-12	2.34e-11	2.43e-11	9.61e-11	1.26e-11	6.14e-11	1.04e-11	7.81e-12	2.8e-11	6.25e-12	3.64e-11	3.81e-12	5.94e-12	7.86e-11	1.96e-11	3.66e-11	6.46e-11	2.35e-11	2.31e-12	1.1e-11	2.51e-11	1.21e-11	7.96e-11	3.75e-11
0.0458562	-9.06e-12	6.875e-12	2.38e-11	2.38e-11	9.61e-11	1.44e-11	6.04e-11	1.01e-11	6.38e-12	2.88e-11	6.44e-12	3.64e-11	3.69e-12	6.31e-12	7.86e-11	1.88e-11	3.69e-11	6.46e-11	2.45e-11	2.31e-12	1.08e-11	2.41e-11	1.13e-11	7.95e-11	3.73e-11
0.0458525	-9.69e-12	6.4375e-12	2.4e-11	2.33e-11	9.61e-11	1.57e-11	6e-11	1.06e-11	6.13e-12	2.75e-11	6.5e-12	3.61e-11	3e-12	6.63e-12	7.85e-11	1.64e-11	3.71e-11	6.6e-11	2.64e-11	2.25e-12	1.05e-11	2.46e-11	1.12e-11	8e-11	3.65e-11
0.0458487	-1.02e-11	7.0625e-12	2.42e-11	2.28e-11	9.61e-11	1.62e-11	6.03e-11	1.02e-11	6.19e-12	2.56e-11	7.69e-12	3.54e-11	3.63e-12	6.88e-12	7.83e-11	1.64e-11	3.61e-11	6.63e-11	2.73e-11	2.13e-12	1.04e-11	2.61e-11	1.1e-11	8.06e-11	3.55e-11
0.045845	-1.17e-11	7.9375e-12	2.43e-11	2.24e-11	9.6e-11	1.64e-11	6.03e-11	9.69e-12	7.81e-12	2.46e-11	9e-12	3.4e-11	4.06e-12	7.06e-12	7.78e-11	1.84e-11	3.48e-11	6.59e-11	2.63e-11	2.06e-12	1.03e-11	2.63e-11	1.22e-11	8.04e-11	3.43e-11
0.0458413	-1.3e-11	8.375e-12	2.43e-11	2.22e-11	9.58e-11	1.63e-11	5.98e-11	1e-11	8.44e-12	2.51e-11	8.44e-12	3.41e-11	4.13e-12	7.25e-12	7.74e-11	1.94e-11	3.4e-11	6.59e-11	2.51e-11	1.94e-12	1.04e-11	2.61e-11	1.2e-11	8.1e-11	3.25e-11
0.0458375	-1.25e-11	7.8125e-12	2.42e-11	2.21e-11	9.55e-11	1.7e-11	5.91e-11	1.02e-11	8.94e-12	2.64e-11	7.81e-12	3.51e-11	4.13e-12	7.44e-12	7.7e-11	1.93e-11	3.36e-11	6.52e-11	2.44e-11	1.88e-12	1.04e-11	2.63e-11	1.04e-11	8.14e-11	3.2e-11
0.0458338	-1.16e-11	6.6875e-12	2.4e-11	2.22e-11	9.51e-11	1.74e-11	5.88e-11	1.09e-11	9.63e-12	2.7e-11	8e-12	3.48e-11	3.75e-12	7.63e-12	7.68e-11	1.9e-11	3.39e-11	6.55e-11	2.49e-11	1.88e-12	1.04e-11	2.58e-11	1.03e-11	8.19e-11	3.31e-11
0.04583	-1e-11	6.875e-12	2.38e-11	2.24e-11	9.48e-11	1.69e-11	5.86e-11	1.14e-11	8.88e-12	2.8e-11	8.5e-12	3.36e-11	3.06e-12	7.88e-12	7.68e-11	1.89e-11	3.49e-11	6.63e-11	2.64e-11	1.88e-12	1.04e-11	2.57e-11	9.69e-12	8.18e-11	3.43e-11
0.0458262	-8.59e-12	7.25e-12	2.36e-11	2.26e-11	9.43e-11	1.57e-11	5.84e-11	1.13e-11	8.63e-12	2.86e-11	1e-11	3.43e-11	3.19e-12	8.06e-12	7.69e-11	1.76e-11	3.54e-11	6.6e-11	2.63e-11	1.88e-12	1.04e-11	2.54e-11	9.13e-12	8.19e-11	3.57e-11
0.0458225	-7.97e-12	6.8125e-12	2.31e-11	2.3e-11	9.39e-11	1.34e-11	5.92e-11	1.08e-11	8.13e-12	2.78e-11	1.03e-11	3.57e-11	4.06e-12	8.19e-12	7.73e-11	1.72e-11	3.53e-11	6.57e-11	2.54e-11	1.94e-12	1.03e-11	2.53e-11	8.44e-12	8.18e-11	3.52e-11
0.0458187	-8.59e-12	6.1875e-12	2.26e-11	2.34e-11	9.34e-11	1.09e-11	5.89e-11	1.16e-11	7.5e-12	2.79e-11	1.04e-11	3.78e-11	4.31e-12	8.31e-12	7.74e-11	1.73e-11	3.47e-11	6.54e-11	2.54e-11	2.06e-12	1.01e-11	2.51e-11	9.06e-12	8.23e-11	3.33e-11
0.045815	-8.75e-12	6.75e-12	2.2e-11	2.38e-11	9.29e-11	1.09e-11	5.84e-11	1.28e-11	6.81e-12	2.71e-11	1.06e-11	3.96e-11	3.13e-12	8.38e-12	7.75e-11	1.78e-11	3.43e-11	6.57e-11	2.59e-11	2.19e-12	9.94e-12	2.45e-11	9.13e-12	8.28e-11	3.19e-11
0.0458113	-7.19e-12	7.3125e-12	2.13e-11	2.43e-11	9.24e-11	1.08e-11	5.87e-11	1.32e-11	6.44e-12	2.63e-11	1.05e-11	4.12e-11	2.38e-12	8.38e-12	7.73e-11	1.79e-11	3.39e-11	6.53e-11	2.54e-11	2.31e-12	9.75e-12	2.43e-11	8.56e-12	8.15e-11	3.27e-11
0.0458075	-6.25e-12	5.6875e-12	2.07e-11	2.48e-11	9.21e-11	1.16e-11	6.03e-11	1.32e-11	6.75e-12	2.65e-11	1.02e-11	4.2e-11	3.19e-12	8.25e-12	7.69e-11	1.82e-11	3.31e-11	6.43e-11	2.47e-11	2.44e-12	9.63e-12	2.53e-11	8.44e-12	8.04e-11	3.38e-11
0.0458038	-6.25e-12	5.875e-12	2.02e-11	2.53e-11	9.2e-11	1.21e-11	6.11e-11	1.27e-11	6.69e-12	2.66e-11	9.69e-12	4.14e-11	3.44e-12	8.19e-12	7.65e-11	1.84e-11	3.33e-11	6.41e-11	2.46e-11	2.63e-12	9.5e-12	2.69e-11	9.5e-12	8.1e-11	3.48e-11
0.0458	-6.72e-12	6.9375e-12	1.98e-11	2.56e-11	9.21e-11	1.11e-11	6.19e-11	1.19e-11	6.56e-12	2.63e-11	9.88e-12	4.08e-11	3.56e-12	8.06e-12	7.6e-11	1.71e-11	3.47e-11	6.34e-11	2.39e-11	2.81e-12	9.44e-12	2.75e-11	1.03e-11	8.11e-11	3.6e-11
0.0457962	-7.81e-12	7.0625e-12	1.96e-11	2.59e-11	9.23e-11	1.06e-11	6.31e-11	1.14e-11	7.44e-12	2.61e-11	9.88e-12	4.08e-11	4.44e-12	8e-12	7.55e-11	1.71e-11	3.53e-11	6.36e-11	2.38e-11	3e-12	9.38e-12	2.8e-11	8.94e-12	8.09e-11	3.61e-11
0.0457925	-8.28e-12	6.1875e-12	1.95e-11	2.61e-11	9.27e-11	1.04e-11	6.31e-11	1.14e-11	7e-12	2.58e-11	1.06e-11	4.1e-11	4.75e-12	7.94e-12	7.52e-11	1.87e-11	3.39e-11	6.43e-11	2.41e-11	3.19e-12	9.31e-12	2.85e-11	7.69e-12	8.11e-11	3.63e-11
0.0457888	-9.06e-12	6.375e-12	1.94e-11	2.63e-11	9.3e-11	1.11e-11	6.21e-11	1.21e-11	6.56e-12	2.66e-11	1.13e-11	4.12e-11	4.63e-12	7.94e-12	7.49e-11	2.06e-11	3.22e-11	6.45e-11	2.35e-11	3.25e-12	9.25e-12	2.84e-11	9.25e-12	8.14e-11	3.58e-11
0.045785	-7.81e-12	6.9375e-12	1.91e-11	2.65e-11	9.33e-11	1.16e-11	6.13e-11	1.26e-11	7.06e-12	2.74e-11	1.13e-11	4.18e-11	4.81e-12	7.94e-12	7.48e-11	2.13e-11	3.09e-11	6.45e-11	2.29e-11	3.31e-12	9.13e-12	2.78e-11	1.03e-11	8.09e-11	3.57e-11
0.0457813	-5.63e-12	6.625e-12	1.86e-11	2.66e-11	9.35e-11	1.32e-11	6.09e-11	1.32e-11	7.44e-12	2.68e-11	1.13e-11	4.26e-11	5.44e-12	7.94e-12	7.46e-11	2.14e-11	3.09e-11	6.46e-11	2.41e-11	3.31e-12	8.94e-12	2.74e-11	8.63e-12	8.07e-11	3.55e-11
0.0457775	-5.94e-12	5.875e-12	1.78e-11	2.68e-11	9.37e-11	1.43e-11	6.06e-11	1.28e-11	6e-12	2.71e-11	1.11e-11	4.3e-11	5.44e-12	7.94e-12	7.45e-11	2.02e-11	3.05e-11	6.49e-11	2.51e-11	3.31e-12	8.75e-12	2.71e-11	8.06e-12	8.18e-11	3.47e-11
0.0457737	-5.94e-12	6.0625e-12	1.69e-11	2.69e-11	9.39e-11	1.41e-11	6.17e-11	1.22e-11	5.63e-12	2.73e-11	1.09e-11	4.33e-11	4.69e-12	7.88e-12	7.43e-11	1.98e-11	3.19e-11	6.49e-11	2.51e-11	3.38e-12	8.63e-12	2.69e-11	8.38e-12	8.23e-11	3.36e-11
0.04577	-4.84e-12	7.125e-12	1.61e-11	2.69e-11	9.4e-11	1.15e-11	6.22e-11	1.16e-11	6.13e-12	2.76e-11	1.11e-11	4.3e-11	4.5e-12	7.88e-12	7.41e-11	1.96e-11	3.27e-11	6.51e-11	2.44e-11	3.44e-12	8.5e-12	2.58e-11	7.19e-12	8.22e-11	3.34e-11
0.0457662	-4.53e-12	7.1875e-12	1.53e-11	2.69e-11	9.42e-11	1.01e-11	6.23e-11	1.21e-11	6.94e-12	2.81e-11	1.05e-11	4.09e-11	5.06e-12	7.88e-12	7.39e-11	1.88e-11	3.32e-11	6.48e-11	2.35e-11	3.56e-12	8.44e-12	2.51e-11	7.5e-12	8.08e-11	3.45e-11
0.0457625	-4.38e-12	7.25e-12	1.46e-11	2.68e-11	9.43e-11	9.38e-12	6.3e-11	1.24e-11	8.13e-12	2.89e-11	9.06e-12	3.86e-11	5.56e-12	7.94e-12	7.38e-11	1.86e-11	3.34e-11	6.41e-11	2.29e-11	3.75e-12	8.44e-12	2.54e-11	9.38e-12	8.07e-11	3.54e-11
0.0457588	-4.22e-12	7.9375e-12	1.4e-11	2.66e-11	9.44e-11	8.69e-12	6.31e-11	1.28e-11	8.63e-12	2.8e-11	7.81e-12	3.76e-11	5.06e-12	8.06e-12	7.38e-11	1.88e-11	3.23e-11	6.33e-11	2.36e-11	3.81e-12	8.44e-12	2.61e-11	1.06e-11	8.04e-11	3.62e-11
0.045755	-6.09e-12	9e-12	1.35e-11	2.64e-11	9.44e-11	7.44e-12	6.31e-11	1.23e-11	7.75e-12	2.78e-11	7.19e-12	3.73e-11	4.75e-12	8.19e-12	7.39e-11	1.72e-11	3.14e-11	6.41e-11	2.38e-11	3.88e-12	8.44e-12	2.63e-11	1.14e-11	8.08e-11	3.68e-11
0.0457513	-7.03e-12	8.75e-12	1.31e-11	2.6e-11	9.44e-11	8.19e-12	6.34e-11	1.16e-11	7.38e-12	2.78e-11	8.44e-12	3.72e-11	4.5e-12	8.38e-12	7.4e-11	1.68e-11	3.04e-11	6.56e-11	2.33e-11	3.88e-12	8.38e-12	2.66e-11	1.16e-11	8.17e-11	3.74e-11
0.0457475	-6.09e-12	8.375e-12	1.26e-11	2.56e-11	9.44e-11	1.06e-11	6.31e-11	1.13e-11	7.19e-12	2.71e-11	9.94e-12	3.75e-11	4.63e-12	8.5e-12	7.41e-11	1.73e-11	3.04e-11	6.58e-11	2.34e-11	3.75e-12	8.25e-12	2.75e-11	1.18e-11	8.15e-11	3.74e-11
0.0457437	-5.63e-12	8.875e-12	1.22e-11	2.51e-11	9.44e-11	1.08e-11	6.36e-11	1.1e-11	6.88e-12	2.66e-11	1.09e-11	3.68e-11	4.44e-12	8.69e-12	7.42e-11	1.73e-11	3.18e-11	6.51e-11	2.39e-11	3.63e-12	8.13e-12	2.86e-11	1.06e-11	8.01e-11	3.77e-11
0.04574	-6.41e-12	9.125e-12	1.18e-11	2.46e-11	9.43e-11	1.11e-11	6.53e-11	9.88e-12	7.38e-12	2.7e-11	9.88e-12	3.76e-11	3.5e-12	8.75e-12	7.41e-11	1.66e-11	3.28e-11	6.54e-11	2.48e-11	3.44e-12	8.06e-12	2.83e-11	1.09e-11	7.9e-11	3.71e-11
0.0457362	-8.91e-12	9.0625e-12	1.16e-11	2.42e-11	9.41e-11	1.2e-11	6.53e-11	9e-12	6.88e-12	2.71e-11	8.63e-12	3.83e-11	2.56e-12	8.75e-12	7.4e-11	1.64e-11	3.21e-11	6.55e-11	2.54e-11	3.38e-12	7.94e-12	2.81e-11	1.16e-11	7.89e-11	3.62e-11
0.0457325	-9.69e-12	8.125e-12	1.16e-11	2.38e-11	9.39e-11	1.22e-11	6.51e-11	8.88e-12	6.44e-12	2.58e-11	9.13e-12	3.94e-11	2.5e-12	8.75e-12	7.39e-11	1.63e-11	3.19e-11	6.49e-11	2.52e-11	3.25e-12	7.88e-12	2.8e-11	1.32e-11	7.95e-11	3.55e-11
0.0457288	-9.06e-12	7.0625e-12	1.2e-11	2.37e-11	9.37e-11	1.28e-11	6.41e-11	9.25e-12	6.38e-12	2.49e-11	9.88e-12	4.03e-11	3.75e-12	8.69e-12	7.39e-11	1.73e-11	3.14e-11	6.44e-11	2.39e-11	3.25e-12	7.88e-12	2.81e-11	1.23e-11	8.03e-11	3.55e-11
0.045725	-8.13e-12	7.5625e-12	1.26e-11	2.37e-11	9.36e-11	1.4e-11	6.3e-11	1.03e-11	6.25e-12	2.56e-11	9.88e-12	3.94e-11	3.75e-12	8.56e-12	7.39e-11	1.81e-11	3.01e-11	6.56e-11	2.52e-11	3.25e-12	7.81e-12	2.8e-11	1.12e-11	8.06e-11	3.56e-11
0.0457213	-7.03e-12	8.125e-12	1.34e-11	2.39e-11	9.35e-11	1.44e-11	6.29e-11	1.06e-11	6.44e-12	2.72e-11	9.38e-12	3.82e-11	2.81e-12	8.44e-12	7.41e-11	1.81e-11	2.99e-11	6.56e-11	2.53e-11	3.19e-12	7.75e-12	2.77e-11	1.16e-11	8.03e-11	3.56e-11
0.0457175	-7.66e-12	7.5625e-12	1.43e-11	2.41e-11	9.35e-11	1.41e-11	6.36e-11	1.1e-11	7.06e-12	2.78e-11	9.13e-12	3.79e-11	2.5e-12	8.31e-12	7.45e-11	1.79e-11	3.16e-11	6.48e-11	2.49e-11	3.13e-12	7.69e-12	2.86e-11	1.16e-11	7.97e-11	3.52e-11
0.0457137	-8.44e-12	7e-12	1.52e-11	2.44e-11	9.36e-11	1.35e-11	6.34e-11	1.16e-11	7e-12	2.74e-11	8.63e-12	3.78e-11	2.31e-12	8.25e-12	7.49e-11	1.8e-11	3.31e-11	6.48e-11	2.48e-11	3.06e-12	7.5e-12	3.02e-11	1.16e-11	8.02e-11	3.49e-11
0.04571	-8.75e-12	7.125e-12	1.61e-11	2.46e-11	9.37e-11	1.24e-11	6.24e-11	1.19e-11	6.56e-12	2.7e-11	8.88e-12	3.77e-11	2.94e-12	8.13e-12	7.54e-11	1.89e-11	3.38e-11	6.48e-11	2.39e-11	2.94e-12	7.25e-12	3.16e-11	1.16e-11	8.03e-11	3.44e-11
0.0457062	-9.69e-12	7.25e-12	1.69e-11	2.48e-11	9.38e-11	1.23e-11	6.26e-11	1.23e-11	6.94e-12	2.7e-11	8.94e-12	3.8e-11	3.69e-12	8.13e-12	7.58e-11	1.95e-11	3.29e-11	6.49e-11	2.35e-11	2.75e-12	7.13e-12	3.26e-11	1.18e-11	8e-11	3.52e-11
0.0457025	-9.84e-12	6.4375e-12	1.77e-11	2.49e-11	9.38e-11	1.28e-11	6.23e-11	1.23e-11	6.81e-12	2.68e-11	8.75e-12	3.97e-11	3.56e-12	8.06e-12	7.61e-11	1.98e-11	3.18e-11	6.51e-11	2.41e-11	2.56e-12	7.06e-12	3.26e-11	1.09e-11	7.93e-11	3.63e-11
0.0456988	-9.53e-12	6.5e-12	1.84e-11	2.51e-11	9.37e-11	1.33e-11	6.26e-11	1.19e-11	5.44e-12	2.64e-11	8.5e-12	4.14e-11	2.69e-12	7.94e-12	7.63e-11	2.01e-11	3.1e-11	6.56e-11	2.5e-11	2.38e-12	7.25e-12	3.23e-11	1.04e-11	7.91e-11	3.72e-11
0.045695	-7.81e-12	5.5625e-12	1.9e-11	2.53e-11	9.36e-11	1.33e-11	6.39e-11	1.19e-11	4.69e-12	2.59e-11	8.13e-12	4.22e-11	2.88e-12	7.75e-12	7.63e-11	2.02e-11	3.01e-11	6.56e-11	2.48e-11	2.31e-12	7.5e-12	3.3e-11	9.69e-12	8e-11	3.61e-11
0.0456913	-6.41e-12	4.6875e-12	1.94e-11	2.56e-11	9.34e-11	1.31e-11	6.37e-11	1.16e-11	4.88e-12	2.56e-11	7.75e-12	4.24e-11	4e-12	7.56e-12	7.64e-11	2.17e-11	2.98e-11	6.59e-11	2.5e-11	2.31e-12	7.88e-12	3.26e-11	9.75e-12	8.17e-11	3.47e-11
0.0456875	-5.78e-12	4.3125e-12	1.96e-11	2.58e-11	9.33e-11	1.23e-11	6.33e-11	1.08e-11	5.06e-12	2.61e-11	7.69e-12	4.19e-11	4.75e-12	7.25e-12	7.65e-11	2.12e-11	3e-11	6.53e-11	2.39e-11	2.44e-12	8.25e-12	3.16e-11	9.75e-12	8.18e-11	3.33e-11
0.0456837	-5.16e-12	4.6875e-12	1.96e-11	2.59e-11	9.3e-11	1.18e-11	6.31e-11	9.88e-12	4.5e-12	2.67e-11	7.31e-12	4.16e-11	5e-12	7.06e-12	7.66e-11	2.02e-11	2.99e-11	6.44e-11	2.41e-11	2.69e-12	8.56e-12	3.08e-11	9.13e-12	8.13e-11	3.33e-11
0.04568	-5.31e-12	4.6875e-12	1.93e-11	2.59e-11	9.28e-11	1.11e-11	6.41e-11	9.81e-12	3.19e-12	2.67e-11	8e-12	4.16e-11	5.25e-12	6.94e-12	7.69e-11	1.92e-11	3.16e-11	6.51e-11	2.53e-11	3e-12	8.69e-12	3e-11	9.69e-12	7.99e-11	3.45e-11
0.0456763	-6.25e-12	3.8125e-12	1.88e-11	2.57e-11	9.24e-11	1.13e-11	6.4e-11	9.56e-12	2.63e-12	2.66e-11	8.56e-12	4.07e-11	5e-12	6.94e-12	7.72e-11	1.86e-11	3.28e-11	6.51e-11	2.48e-11	3.31e-12	8.81e-12	2.95e-11	1.06e-11	7.87e-11	3.56e-11
0.0456725	-5.94e-12	3.75e-12	1.83e-11	2.54e-11	9.21e-11	1.16e-11	6.31e-11	1e-11	3.19e-12	2.64e-11	8.63e-12	4.03e-11	4.13e-12	7.06e-12	7.76e-11	1.9e-11	3.27e-11	6.43e-11	2.35e-11	3.63e-12	8.81e-12	2.86e-11	1.15e-11	7.91e-11	3.66e-11
0.0456688	-5.94e-12	4.5e-12	1.78e-11	2.52e-11	9.18e-11	1.18e-11	6.15e-11	1.03e-11	4.19e-12	2.67e-11	8.75e-12	3.93e-11	3.5e-12	7.25e-12	7.81e-11	1.95e-11	3.34e-11	6.48e-11	2.33e-11	3.94e-12	8.88e-12	2.79e-11	1.27e-11	7.98e-11	3.58e-11
0.045665	-5e-12	4.75e-12	1.76e-11	2.49e-11	9.13e-11	1e-11	6.12e-11	1.03e-11	5.19e-12	2.78e-11	8.63e-12	3.86e-11	2.94e-12	7.31e-12	7.84e-11	2.06e-11	3.38e-11	6.56e-11	2.39e-11	4.25e-12	8.94e-12	2.79e-11	1.32e-11	8.09e-11	3.52e-11
0.0456612	-5.31e-12	5.125e-12	1.74e-11	2.48e-11	9.09e-11	9e-12	6.16e-11	1e-11	5.63e-12	2.86e-11	8.38e-12	3.85e-11	3.5e-12	7.38e-12	7.88e-11	2.08e-11	3.32e-11	6.58e-11	2.38e-11	4.5e-12	8.94e-12	2.8e-11	1.08e-11	8.19e-11	3.59e-11
0.0456575	-6.25e-12	5.4375e-12	1.76e-11	2.48e-11	9.06e-11	8.88e-12	6.24e-11	9.38e-12	5.81e-12	2.87e-11	8.5e-12	3.86e-11	3.56e-12	7.25e-12	7.91e-11	1.93e-11	3.26e-11	6.52e-11	2.39e-11	4.69e-12	8.94e-12	2.86e-11	8.25e-12	8.19e-11	3.62e-11
0.0456537	-6.25e-12	5.5625e-12	1.77e-11	2.47e-11	9.02e-11	9.69e-12	6.28e-11	9.5e-12	5.38e-12	2.72e-11	8.13e-12	3.84e-11	3.69e-12	7.13e-12	7.93e-11	1.82e-11	3.33e-11	6.33e-11	2.41e-11	4.94e-12	8.88e-12	2.92e-11	7.81e-12	8.13e-11	3.65e-11
0.04565	-6.41e-12	6.4375e-12	1.78e-11	2.46e-11	8.98e-11	1.09e-11	6.28e-11	9.44e-12	4.81e-12	2.58e-11	8.13e-12	3.83e-11	4.31e-12	7.06e-12	7.93e-11	1.73e-11	3.39e-11	6.33e-11	2.46e-11	5.25e-12	8.69e-12	2.88e-11	7.81e-12	8.1e-11	3.63e-11
0.0456463	-6.41e-12	6.3125e-12	1.79e-11	2.46e-11	8.96e-11	1.09e-11	6.28e-11	1e-11	5.63e-12	2.66e-11	7.63e-12	3.75e-11	4.06e-12	7e-12	7.93e-11	1.68e-11	3.43e-11	6.41e-11	2.43e-11	5.5e-12	8.44e-12	2.74e-11	8.88e-12	8.15e-11	3.59e-11
0.0456425	-5.78e-12	6.125e-12	1.79e-11	2.48e-11	8.93e-11	1.11e-11	6.19e-11	1.05e-11	5.81e-12	2.81e-11	6.06e-12	3.64e-11	3.88e-12	7.06e-12	7.92e-11	1.61e-11	3.43e-11	6.44e-11	2.41e-11	5.81e-12	8.19e-12	2.68e-11	9.38e-12	8.1e-11	3.5e-11
0.0456388	-5.78e-12	6.375e-12	1.76e-11	2.49e-11	8.92e-11	1.16e-11	6.18e-11	1.16e-11	5.19e-12	2.91e-11	5.69e-12	3.68e-11	3.5e-12	7.13e-12	7.9e-11	1.57e-11	3.38e-11	6.47e-11	2.47e-11	6.06e-12	8e-12	2.7e-11	1.06e-11	8.07e-11	3.49e-11
0.045635	-6.88e-12	5.125e-12	1.73e-11	2.52e-11	8.93e-11	1.16e-11	6.24e-11	1.24e-11	4.75e-12	2.83e-11	7.06e-12	3.8e-11	4.19e-12	7.19e-12	7.88e-11	1.6e-11	3.31e-11	6.44e-11	2.51e-11	6.25e-12	8e-12	2.71e-11	1.15e-11	8.09e-11	3.52e-11
0.0456312	-7.5e-12	4.5e-12	1.68e-11	2.55e-11	8.94e-11	1.11e-11	6.25e-11	1.23e-11	3.75e-12	2.76e-11	7.38e-12	3.84e-11	5.44e-12	7.25e-12	7.84e-11	1.64e-11	3.26e-11	6.34e-11	2.39e-11	6.44e-12	8.19e-12	2.69e-11	1.13e-11	8.08e-11	3.56e-11
0.0456275	-7.19e-12	4.1875e-12	1.63e-11	2.57e-11	8.96e-11	1.06e-11	6.29e-11	1.21e-11	4.38e-12	2.76e-11	6.25e-12	3.89e-11	5.63e-12	7.19e-12	7.79e-11	1.62e-11	3.19e-11	6.27e-11	2.42e-11	6.44e-12	8.56e-12	2.58e-11	1.11e-11	8.13e-11	3.61e-11
0.0456237	-7.19e-12	4.5e-12	1.58e-11	2.58e-11	8.98e-11	1.09e-11	6.23e-11	1.14e-11	4.81e-12	2.83e-11	5.06e-12	4e-11	4.5e-12	7.06e-12	7.75e-11	1.59e-11	3.09e-11	6.34e-11	2.51e-11	6.38e-12	9.13e-12	2.53e-11	1e-11	8.15e-11	3.62e-11
0.04562	-7.81e-12	4.75e-12	1.56e-11	2.56e-11	8.99e-11	1.04e-11	6.21e-11	1.1e-11	4.81e-12	2.76e-11	5.38e-12	4.03e-11	3.44e-12	6.94e-12	7.71e-11	1.52e-11	3.16e-11	6.41e-11	2.55e-11	6.19e-12	9.75e-12	2.52e-11	9.75e-12	8.22e-11	3.64e-11
0.0456163	-7.97e-12	4.625e-12	1.56e-11	2.54e-11	8.99e-11	9.19e-12	6.24e-11	1.13e-11	5.81e-12	2.68e-11	4.69e-12	4.03e-11	2.81e-12	6.81e-12	7.67e-11	1.53e-11	3.21e-11	6.44e-11	2.54e-11	6e-12	1.04e-11	2.53e-11	9.25e-12	8.17e-11	3.75e-11
0.0456125	-8.44e-12	4.4375e-12	1.58e-11	2.53e-11	8.99e-11	9.44e-12	6.27e-11	1.28e-11	7e-12	2.69e-11	3.63e-12	4.06e-11	3.94e-12	6.69e-12	7.64e-11	1.57e-11	3.14e-11	6.42e-11	2.48e-11	5.75e-12	1.09e-11	2.54e-11	7.75e-12	8.1e-11	3.79e-11
0.0456088	-1.02e-11	3.5625e-12	1.61e-11	2.51e-11	8.99e-11	1.03e-11	6.28e-11	1.24e-11	6.63e-12	2.75e-11	3.63e-12	4.1e-11	4.94e-12	6.69e-12	7.63e-11	1.64e-11	3.2e-11	6.39e-11	2.48e-11	5.5e-12	1.11e-11	2.56e-11	7.56e-12	8.12e-11	3.86e-11
0.045605	-1.06e-11	3.8125e-12	1.63e-11	2.51e-11	9e-11	1.13e-11	6.34e-11	1.32e-11	5.75e-12	2.74e-11	4.38e-12	4.03e-11	4.38e-12	6.69e-12	7.62e-11	1.61e-11	3.27e-11	6.39e-11	2.51e-11	5.38e-12	1.11e-11	2.58e-11	7.25e-12	8.16e-11	3.8e-11
0.0456012	-1.09e-11	4e-12	1.64e-11	2.51e-11	9.01e-11	1.21e-11	6.49e-11	1.43e-11	5.63e-12	2.73e-11	4e-12	3.98e-11	3.81e-12	6.75e-12	7.61e-11	1.56e-11	3.24e-11	6.36e-11	2.47e-11	5.25e-12	1.1e-11	2.63e-11	7.5e-12	8.2e-11	3.7e-11
0.0455975	-1.27e-11	4.8125e-12	1.66e-11	2.51e-11	9.03e-11	1.18e-11	6.57e-11	1.35e-11	6.38e-12	2.82e-11	2.94e-12	3.94e-11	4.06e-12	6.75e-12	7.59e-11	1.6e-11	3.17e-11	6.37e-11	2.47e-11	5.25e-12	1.08e-11	2.58e-11	8.94e-12	8.14e-11	3.63e-11
0.0455937	-1.5e-11	5e-12	1.66e-11	2.51e-11	9.07e-11	1.11e-11	6.51e-11	1.27e-11	6.75e-12	2.83e-11	3.38e-12	3.83e-11	4.88e-12	6.69e-12	7.58e-11	1.5e-11	3.08e-11	6.39e-11	2.44e-11	5.19e-12	1.06e-11	2.64e-11	8.75e-12	8.2e-11	3.61e-11
0.04559	-1.63e-11	4.9375e-12	1.66e-11	2.51e-11	9.11e-11	1.09e-11	6.45e-11	1.29e-11	6.25e-12	2.88e-11	4.19e-12	3.73e-11	4.44e-12	6.56e-12	7.55e-11	1.53e-11	3.13e-11	6.48e-11	2.45e-11	5.19e-12	1.05e-11	2.74e-11	8.63e-12	8.19e-11	3.56e-11
0.0455863	-1.48e-11	6.1875e-12	1.68e-11	2.51e-11	9.16e-11	1.18e-11	6.53e-11	1.35e-11	5e-12	2.93e-11	4.38e-12	3.6e-11	3.88e-12	6.31e-12	7.54e-11	1.62e-11	3.15e-11	6.49e-11	2.38e-11	5.13e-12	1.04e-11	2.78e-11	1.02e-11	8.07e-11	3.48e-11
0.0455825	-1.47e-11	6.4375e-12	1.71e-11	2.53e-11	9.21e-11	1.26e-11	6.49e-11	1.36e-11	4.63e-12	2.78e-11	5.25e-12	3.66e-11	2.88e-12	6e-12	7.52e-11	1.59e-11	3.24e-11	6.48e-11	2.39e-11	4.94e-12	1.03e-11	2.73e-11	1.08e-11	8.02e-11	3.52e-11
0.0455788	-1.41e-11	7.0625e-12	1.75e-11	2.54e-11	9.26e-11	1.2e-11	6.48e-11	1.34e-11	4.63e-12	2.54e-11	6.44e-12	3.74e-11	2.81e-12	5.69e-12	7.52e-11	1.53e-11	3.26e-11	6.46e-11	2.42e-11	4.69e-12	1.01e-11	2.72e-11	1.13e-11	8.16e-11	3.48e-11
0.045575	-1.17e-11	7e-12	1.81e-11	2.56e-11	9.29e-11	1.09e-11	6.44e-11	1.32e-11	5.81e-12	2.53e-11	7.5e-12	3.79e-11	3.13e-12	5.44e-12	7.52e-11	1.56e-11	3.36e-11	6.33e-11	2.33e-11	4.44e-12	9.81e-12	2.8e-11	1.11e-11	8.21e-11	3.38e-11
0.0455712	-9.06e-12	6.5e-12	1.89e-11	2.57e-11	9.33e-11	1.04e-11	6.46e-11	1.38e-11	5.63e-12	2.64e-11	8.31e-12	3.87e-11	2.75e-12	5.13e-12	7.53e-11	1.53e-11	3.5e-11	6.23e-11	2.26e-11	4.13e-12	9.56e-12	2.73e-11	9.63e-12	8.23e-11	3.4e-11
0.0455675	-7.5e-12	6.4375e-12	1.96e-11	2.58e-11	9.34e-11	1.13e-11	6.42e-11	1.51e-11	4.13e-12	2.83e-11	9.25e-12	3.8e-11	2.81e-12	4.94e-12	7.56e-11	1.49e-11	3.48e-11	6.26e-11	2.24e-11	3.88e-12	9.44e-12	2.64e-11	1.02e-11	8.23e-11	3.46e-11
0.0455637	-6.56e-12	6.3125e-12	2.04e-11	2.59e-11	9.34e-11	1.26e-11	6.29e-11	1.49e-11	2.94e-12	2.83e-11	9.38e-12	3.71e-11	3.63e-12	4.75e-12	7.59e-11	1.63e-11	3.36e-11	6.3e-11	2.32e-11	3.69e-12	9.38e-12	2.76e-11	1.23e-11	8.29e-11	3.53e-11
0.04556	-6.56e-12	7.125e-12	2.11e-11	2.61e-11	9.34e-11	1.28e-11	6.23e-11	1.43e-11	3.13e-12	2.67e-11	8.75e-12	3.74e-11	3.5e-12	4.63e-12	7.64e-11	1.71e-11	3.29e-11	6.3e-11	2.36e-11	3.5e-12	9.44e-12	2.87e-11	1.26e-11	8.32e-11	3.55e-11
0.0455563	-6.88e-12	7.4375e-12	2.16e-11	2.63e-11	9.34e-11	1.31e-11	6.18e-11	1.38e-11	3.75e-12	2.59e-11	8.88e-12	3.86e-11	3.88e-12	4.63e-12	7.69e-11	1.73e-11	3.3e-11	6.23e-11	2.24e-11	3.38e-12	9.63e-12	2.84e-11	1.11e-11	8.29e-11	3.53e-11
0.0455525	-6.41e-12	6.125e-12	2.19e-11	2.66e-11	9.36e-11	1.28e-11	6.15e-11	1.33e-11	3.75e-12	2.53e-11	9.38e-12	3.88e-11	4.31e-12	4.69e-12	7.74e-11	1.76e-11	3.31e-11	6.21e-11	2.14e-11	3.31e-12	9.88e-12	2.83e-11	9.75e-12	8.2e-11	3.44e-11
0.0455487	-6.56e-12	5.4375e-12	2.19e-11	2.69e-11	9.37e-11	1.1e-11	6.16e-11	1.29e-11	3.88e-12	2.63e-11	8.88e-12	3.86e-11	4.13e-12	4.75e-12	7.79e-11	1.85e-11	3.33e-11	6.2e-11	2.09e-11	3.25e-12	1.01e-11	2.91e-11	1.11e-11	8.09e-11	3.5e-11
0.045545	-6.72e-12	6.125e-12	2.17e-11	2.72e-11	9.39e-11	1.01e-11	6.21e-11	1.24e-11	4e-12	2.68e-11	8.69e-12	3.93e-11	3.75e-12	4.88e-12	7.84e-11	1.84e-11	3.36e-11	6.13e-11	2.05e-11	3.31e-12	1.04e-11	2.93e-11	1.33e-11	8.12e-11	3.6e-11
0.0455412	-6.72e-12	6.4375e-12	2.13e-11	2.75e-11	9.41e-11	1.03e-11	6.34e-11	1.28e-11	3.63e-12	2.71e-11	8.75e-12	3.98e-11	3.56e-12	5e-12	7.91e-11	1.93e-11	3.36e-11	6.16e-11	2.11e-11	3.44e-12	1.07e-11	2.89e-11	1.44e-11	8.18e-11	3.62e-11
0.0455375	-8.13e-12	5.6875e-12	2.07e-11	2.78e-11	9.43e-11	1.15e-11	6.41e-11	1.39e-11	4.25e-12	2.84e-11	9.25e-12	3.96e-11	3.25e-12	5.06e-12	7.98e-11	2.04e-11	3.28e-11	6.19e-11	2.11e-11	3.63e-12	1.09e-11	2.93e-11	1.37e-11	8.21e-11	3.71e-11
0.0455338	-9.69e-12	5.0625e-12	2.01e-11	2.78e-11	9.46e-11	1.13e-11	6.31e-11	1.35e-11	4.75e-12	2.98e-11	9.69e-12	3.96e-11	3.06e-12	5.13e-12	8.04e-11	2.13e-11	3.23e-11	6.19e-11	2.1e-11	3.81e-12	1.12e-11	2.97e-11	1.13e-11	8.11e-11	3.75e-11
0.04553	-1.13e-11	4.4375e-12	1.94e-11	2.79e-11	9.47e-11	1.06e-11	6.11e-11	1.39e-11	4.81e-12	2.91e-11	9.56e-12	4.01e-11	3.5e-12	5.06e-12	8.09e-11	2.08e-11	3.35e-11	6.21e-11	2.18e-11	4e-12	1.14e-11	2.98e-11	8.88e-12	8.06e-11	3.74e-11
0.0455263	-1.02e-11	5.0625e-12	1.89e-11	2.77e-11	9.48e-11	1.01e-11	5.98e-11	1.34e-11	5.13e-12	2.77e-11	9.13e-12	3.94e-11	3.44e-12	5e-12	8.13e-11	2.12e-11	3.38e-11	6.31e-11	2.25e-11	4.13e-12	1.16e-11	2.86e-11	8.44e-12	8.1e-11	3.73e-11
0.0455225	-8.13e-12	5.625e-12	1.84e-11	2.74e-11	9.49e-11	1.06e-11	6.06e-11	1.26e-11	6.25e-12	2.72e-11	8.75e-12	3.83e-11	4.81e-12	5e-12	8.13e-11	2.34e-11	3.49e-11	6.33e-11	2.33e-11	4.19e-12	1.15e-11	2.75e-11	9.56e-12	8.12e-11	3.69e-11
0.0455187	-7.81e-12	5.5625e-12	1.83e-11	2.7e-11	9.49e-11	1.04e-11	6.15e-11	1.23e-11	7.44e-12	2.83e-11	9.63e-12	3.84e-11	6.25e-12	5e-12	8.11e-11	2.51e-11	3.59e-11	6.28e-11	2.29e-11	4.25e-12	1.14e-11	2.64e-11	1.08e-11	8.24e-11	3.66e-11
0.045515	-6.72e-12	5.25e-12	1.83e-11	2.66e-11	9.48e-11	9.75e-12	6.21e-11	1.25e-11	6.63e-12	2.88e-11	9.56e-12	3.9e-11	5.44e-12	5.06e-12	8.07e-11	2.43e-11	3.61e-11	6.29e-11	2.24e-11	4.31e-12	1.11e-11	2.67e-11	1.08e-11	8.29e-11	3.67e-11
0.0455112	-6.25e-12	5.1875e-12	1.86e-11	2.61e-11	9.46e-11	8.25e-12	6.13e-11	1.31e-11	5.5e-12	2.86e-11	8.5e-12	3.99e-11	4.81e-12	5.13e-12	8.01e-11	2.33e-11	3.61e-11	6.31e-11	2.28e-11	4.44e-12	1.08e-11	2.76e-11	1.11e-11	8.24e-11	3.71e-11
0.0455075	-6.09e-12	4.875e-12	1.9e-11	2.58e-11	9.43e-11	7.69e-12	6.09e-11	1.34e-11	5.38e-12	2.81e-11	8.13e-12	4.06e-11	5.25e-12	5.13e-12	7.94e-11	2.29e-11	3.68e-11	6.31e-11	2.33e-11	4.63e-12	1.04e-11	2.78e-11	1.16e-11	8.14e-11	3.72e-11
0.0455038	-5.47e-12	4.4375e-12	1.96e-11	2.56e-11	9.39e-11	8.88e-12	6.14e-11	1.31e-11	6.44e-12	2.89e-11	7.88e-12	4.08e-11	5.88e-12	5e-12	7.86e-11	2.36e-11	3.81e-11	6.28e-11	2.26e-11	4.88e-12	1.03e-11	2.71e-11	1.07e-11	8.01e-11	3.72e-11
0.0455	-3.28e-12	4.375e-12	2.03e-11	2.56e-11	9.34e-11	8.94e-12	6.28e-11	1.24e-11	6.25e-12	3e-11	7.38e-12	4.08e-11	5.44e-12	4.88e-12	7.78e-11	2.32e-11	3.81e-11	6.41e-11	2.26e-11	5.13e-12	1.01e-11	2.63e-11	9.56e-12	8e-11	3.69e-11
0.0454963	-2.34e-12	3.875e-12	2.1e-11	2.58e-11	9.3e-11	8.38e-12	6.35e-11	1.21e-11	6e-12	3e-11	7.06e-12	4.14e-11	5.25e-12	4.63e-12	7.71e-11	2.29e-11	3.76e-11	6.41e-11	2.21e-11	5.38e-12	1e-11	2.64e-11	8.13e-12	8.02e-11	3.67e-11
0.0454925	-1.56e-12	4.125e-12	2.16e-11	2.59e-11	9.26e-11	8.13e-12	6.36e-11	1.21e-11	6.56e-12	2.91e-11	6.5e-12	4.12e-11	5.63e-12	4.44e-12	7.64e-11	2.23e-11	3.67e-11	6.44e-11	2.33e-11	5.56e-12	9.94e-12	2.63e-11	8.5e-12	8.04e-11	3.69e-11
0.0454887	-6.25e-13	5.25e-12	2.19e-11	2.61e-11	9.23e-11	8.25e-12	6.23e-11	1.21e-11	6.31e-12	2.89e-11	6.81e-12	3.99e-11	5.69e-12	4.19e-12	7.59e-11	2.13e-11	3.6e-11	6.43e-11	2.4e-11	5.69e-12	9.94e-12	2.59e-11	1.01e-11	8.01e-11	3.72e-11
0.045485	1.56e-13	6.0625e-12	2.2e-11	2.63e-11	9.21e-11	8.75e-12	6.19e-11	1.25e-11	5.81e-12	2.98e-11	6.88e-12	3.96e-11	5.69e-12	4e-12	7.54e-11	1.95e-11	3.63e-11	6.38e-11	2.44e-11	5.69e-12	9.94e-12	2.54e-11	1.06e-11	8.04e-11	3.71e-11
0.0454812	-1.72e-12	6e-12	2.18e-11	2.64e-11	9.2e-11	8.75e-12	6.18e-11	1.27e-11	5.38e-12	2.99e-11	7.06e-12	3.83e-11	5.63e-12	3.88e-12	7.51e-11	1.97e-11	3.53e-11	6.38e-11	2.49e-11	5.56e-12	1.01e-11	2.55e-11	1.16e-11	8.09e-11	3.69e-11
0.0454775	-3.59e-12	5.1875e-12	2.14e-11	2.64e-11	9.19e-11	9.06e-12	6.19e-11	1.24e-11	4.88e-12	2.98e-11	6.44e-12	3.66e-11	4.94e-12	3.81e-12	7.5e-11	2.09e-11	3.41e-11	6.44e-11	2.54e-11	5.44e-12	1.02e-11	2.59e-11	1.29e-11	8.01e-11	3.61e-11
0.0454738	-4.22e-12	5.5e-12	2.08e-11	2.63e-11	9.18e-11	9.38e-12	6.19e-11	1.16e-11	3.75e-12	2.92e-11	6.5e-12	3.61e-11	4.81e-12	3.88e-12	7.51e-11	1.95e-11	3.4e-11	6.54e-11	2.51e-11	5.25e-12	1.03e-11	2.61e-11	1.34e-11	7.98e-11	3.43e-11
0.04547	-4.53e-12	5.5625e-12	2.01e-11	2.61e-11	9.18e-11	9.75e-12	6.13e-11	1.16e-11	3.38e-12	2.81e-11	6.94e-12	3.66e-11	4.75e-12	4e-12	7.53e-11	1.84e-11	3.41e-11	6.49e-11	2.43e-11	5.06e-12	1.04e-11	2.61e-11	1.21e-11	8.03e-11	3.43e-11
0.0454663	-3.59e-12	5.0625e-12	1.96e-11	2.59e-11	9.18e-11	1.01e-11	6.06e-11	1.18e-11	2.19e-12	2.91e-11	6.88e-12	3.7e-11	5e-12	4.31e-12	7.56e-11	1.91e-11	3.53e-11	6.43e-11	2.42e-11	4.88e-12	1.06e-11	2.65e-11	1.01e-11	8.17e-11	3.39e-11
0.0454625	-3.75e-12	4.875e-12	1.93e-11	2.56e-11	9.18e-11	1.03e-11	6.03e-11	1.23e-11	2.63e-12	2.99e-11	7.06e-12	3.66e-11	5.38e-12	4.63e-12	7.59e-11	2.02e-11	3.61e-11	6.38e-11	2.42e-11	4.69e-12	1.06e-11	2.7e-11	8.75e-12	8.06e-11	3.32e-11
0.0454587	-4.69e-12	5.125e-12	1.91e-11	2.54e-11	9.18e-11	1.03e-11	5.99e-11	1.17e-11	3.06e-12	2.98e-11	6.88e-12	3.72e-11	5.56e-12	4.88e-12	7.63e-11	2.06e-11	3.65e-11	6.41e-11	2.44e-11	4.44e-12	1.07e-11	2.61e-11	1e-11	7.94e-11	3.36e-11
0.045455	-5.78e-12	4.8125e-12	1.92e-11	2.52e-11	9.18e-11	9.56e-12	6.06e-11	1e-11	2.69e-12	2.98e-11	7.56e-12	3.78e-11	5.63e-12	5.13e-12	7.66e-11	2.11e-11	3.58e-11	6.39e-11	2.41e-11	4.25e-12	1.09e-11	2.46e-11	1.02e-11	7.9e-11	3.4e-11
0.0454512	-5.16e-12	4.8125e-12	1.94e-11	2.51e-11	9.19e-11	9.69e-12	6.16e-11	1.03e-11	2.63e-12	2.96e-11	7.69e-12	3.93e-11	5.88e-12	5.25e-12	7.68e-11	2.1e-11	3.51e-11	6.46e-11	2.34e-11	4.06e-12	1.11e-11	2.4e-11	1.03e-11	7.91e-11	3.48e-11
0.0454475	-4.84e-12	5.25e-12	1.97e-11	2.52e-11	9.21e-11	1.04e-11	6.09e-11	1.19e-11	2.63e-12	2.82e-11	7.5e-12	4.2e-11	6.5e-12	5.31e-12	7.69e-11	1.94e-11	3.55e-11	6.38e-11	2.21e-11	3.88e-12	1.15e-11	2.39e-11	9.44e-12	8.01e-11	3.58e-11
0.0454438	-5.78e-12	5.5625e-12	1.99e-11	2.54e-11	9.22e-11	1.19e-11	5.99e-11	1.27e-11	2.38e-12	2.74e-11	7.69e-12	4.44e-11	7.38e-12	5.38e-12	7.71e-11	1.79e-11	3.64e-11	6.31e-11	2.26e-11	3.69e-12	1.21e-11	2.34e-11	1.06e-11	7.94e-11	3.5e-11
0.04544	-6.41e-12	6.125e-12	2e-11	2.58e-11	9.23e-11	1.3e-11	6.02e-11	1.22e-11	2.5e-12	2.78e-11	6.63e-12	4.56e-11	7.5e-12	5.44e-12	7.71e-11	1.83e-11	3.61e-11	6.28e-11	2.39e-11	3.56e-12	1.26e-11	2.28e-11	1.24e-11	7.89e-11	3.43e-11
0.0454362	-5.94e-12	5.9375e-12	2.01e-11	2.61e-11	9.23e-11	1.14e-11	5.95e-11	1.16e-11	2.25e-12	2.83e-11	6.13e-12	4.42e-11	7.25e-12	5.63e-12	7.73e-11	1.91e-11	3.58e-11	6.36e-11	2.48e-11	3.5e-12	1.32e-11	2.31e-11	1.36e-11	8e-11	3.37e-11
0.0454325	-5.16e-12	4.1875e-12	2.01e-11	2.65e-11	9.22e-11	9.31e-12	5.96e-11	1.24e-11	2.63e-12	2.79e-11	7.44e-12	4.29e-11	6.88e-12	5.81e-12	7.75e-11	2.03e-11	3.51e-11	6.48e-11	2.54e-11	3.44e-12	1.36e-11	2.41e-11	1.32e-11	7.98e-11	3.38e-11
0.0454287	-5e-12	3.25e-12	2.03e-11	2.68e-11	9.2e-11	9.75e-12	6.09e-11	1.24e-11	3.19e-12	2.82e-11	9e-12	4.27e-11	6.75e-12	6.13e-12	7.77e-11	2.16e-11	3.48e-11	6.51e-11	2.51e-11	3.44e-12	1.39e-11	2.42e-11	1.13e-11	8.03e-11	3.51e-11
0.045425	-5.31e-12	3.4375e-12	2.08e-11	2.69e-11	9.18e-11	1.09e-11	6.09e-11	1.23e-11	4.63e-12	2.78e-11	8.94e-12	4.24e-11	6.06e-12	6.44e-12	7.79e-11	2.01e-11	3.52e-11	6.42e-11	2.54e-11	3.38e-12	1.41e-11	2.45e-11	1.11e-11	8.06e-11	3.6e-11
0.0454213	-5.47e-12	3.75e-12	2.13e-11	2.7e-11	9.14e-11	1.16e-11	6.03e-11	1.29e-11	5.81e-12	2.86e-11	8.19e-12	4.24e-11	5.69e-12	6.69e-12	7.79e-11	1.89e-11	3.46e-11	6.34e-11	2.58e-11	3.31e-12	1.41e-11	2.47e-11	1.16e-11	8.08e-11	3.48e-11
0.0454175	-5.16e-12	4e-12	2.21e-11	2.7e-11	9.13e-11	1.13e-11	6e-11	1.34e-11	6.38e-12	2.96e-11	8.94e-12	4.26e-11	5.63e-12	7e-12	7.78e-11	1.94e-11	3.39e-11	6.38e-11	2.55e-11	3.19e-12	1.39e-11	2.49e-11	1.11e-11	8.04e-11	3.3e-11
0.0454138	-3.59e-12	4.1875e-12	2.28e-11	2.69e-11	9.11e-11	1.11e-11	6.03e-11	1.33e-11	5.81e-12	2.81e-11	9.88e-12	4.24e-11	5.88e-12	7.25e-12	7.75e-11	2.01e-11	3.46e-11	6.47e-11	2.52e-11	3.06e-12	1.38e-11	2.55e-11	1.11e-11	7.95e-11	3.29e-11
0.04541	-4.84e-12	3.5625e-12	2.35e-11	2.68e-11	9.11e-11	1.19e-11	5.94e-11	1.24e-11	6.13e-12	2.78e-11	1.03e-11	4.18e-11	5.44e-12	7.44e-12	7.71e-11	1.99e-11	3.52e-11	6.41e-11	2.45e-11	2.94e-12	1.36e-11	2.64e-11	1.2e-11	7.98e-11	3.35e-11
0.0454062	-7.5e-12	3.375e-12	2.41e-11	2.66e-11	9.13e-11	1.31e-11	5.92e-11	1.25e-11	5.81e-12	2.91e-11	8.94e-12	4.05e-11	4.19e-12	7.56e-12	7.66e-11	2.07e-11	3.46e-11	6.25e-11	2.28e-11	2.88e-12	1.35e-11	2.64e-11	1.16e-11	8.06e-11	3.41e-11
0.0454025	-7.03e-12	3.5625e-12	2.45e-11	2.64e-11	9.14e-11	1.25e-11	5.92e-11	1.32e-11	5.44e-12	2.83e-11	7.81e-12	3.99e-11	3.81e-12	7.63e-12	7.61e-11	2.16e-11	3.38e-11	6.22e-11	2.25e-11	2.81e-12	1.35e-11	2.52e-11	1.28e-11	8.07e-11	3.38e-11
0.0453987	-5.31e-12	4.1875e-12	2.48e-11	2.62e-11	9.16e-11	1.18e-11	5.93e-11	1.33e-11	6e-12	2.81e-11	7.75e-12	4.02e-11	4.06e-12	7.63e-12	7.58e-11	2.14e-11	3.44e-11	6.23e-11	2.29e-11	2.81e-12	1.36e-11	2.49e-11	1.29e-11	7.98e-11	3.36e-11
0.045395	-5e-12	4.75e-12	2.5e-11	2.61e-11	9.17e-11	1.13e-11	6.01e-11	1.31e-11	7.13e-12	2.83e-11	7.88e-12	4.08e-11	4.19e-12	7.63e-12	7.56e-11	2.01e-11	3.48e-11	6.2e-11	2.26e-11	2.81e-12	1.36e-11	2.51e-11	1.16e-11	8.01e-11	3.43e-11
0.0453913	-4.69e-12	3.4375e-12	2.52e-11	2.62e-11	9.16e-11	1.21e-11	6.1e-11	1.35e-11	8.38e-12	2.91e-11	7.38e-12	4.02e-11	4.63e-12	7.5e-12	7.54e-11	1.99e-11	3.46e-11	6.21e-11	2.25e-11	2.81e-12	1.36e-11	2.5e-11	1.15e-11	7.94e-11	3.45e-11
0.0453875	-5e-12	3.1875e-12	2.53e-11	2.64e-11	9.13e-11	1.22e-11	6.14e-11	1.41e-11	8.19e-12	2.99e-11	7.19e-12	3.88e-11	4.38e-12	7.38e-12	7.55e-11	1.98e-11	3.34e-11	6.2e-11	2.18e-11	2.81e-12	1.35e-11	2.47e-11	1.09e-11	7.98e-11	3.49e-11
0.0453838	-4.06e-12	3.8125e-12	2.53e-11	2.68e-11	9.09e-11	1.19e-11	6.05e-11	1.28e-11	7.5e-12	2.97e-11	6.25e-12	3.7e-11	4.19e-12	7.31e-12	7.56e-11	1.9e-11	3.33e-11	6.22e-11	2.18e-11	2.88e-12	1.35e-11	2.51e-11	1.14e-11	8.09e-11	3.54e-11
0.04538	-3.91e-12	4.75e-12	2.54e-11	2.72e-11	9.04e-11	1.29e-11	6.06e-11	1.25e-11	6.44e-12	3e-11	5.69e-12	3.55e-11	4.94e-12	7.19e-12	7.57e-11	1.89e-11	3.33e-11	6.22e-11	2.19e-11	2.94e-12	1.35e-11	2.44e-11	1.19e-11	8.04e-11	3.51e-11
0.0453762	-5.31e-12	4.5e-12	2.54e-11	2.74e-11	9e-11	1.29e-11	6.22e-11	1.28e-11	6.25e-12	3.09e-11	6.56e-12	3.4e-11	5.81e-12	7.13e-12	7.58e-11	1.89e-11	3.21e-11	6.18e-11	2.06e-11	3.13e-12	1.37e-11	2.41e-11	1.06e-11	7.94e-11	3.45e-11
0.0453725	-6.88e-12	4.125e-12	2.54e-11	2.74e-11	8.98e-11	1.29e-11	6.19e-11	1.21e-11	6.44e-12	3.14e-11	7.81e-12	3.33e-11	5.63e-12	7.19e-12	7.57e-11	1.84e-11	3.19e-11	6.18e-11	2.11e-11	3.31e-12	1.39e-11	2.38e-11	9.75e-12	7.94e-11	3.46e-11
0.0453687	-8.91e-12	4.625e-12	2.54e-11	2.73e-11	8.97e-11	1.29e-11	6.09e-11	1.24e-11	6.81e-12	3.08e-11	7.81e-12	3.3e-11	4.06e-12	7.38e-12	7.56e-11	1.74e-11	3.29e-11	6.21e-11	2.25e-11	3.63e-12	1.43e-11	2.27e-11	1.03e-11	8.04e-11	3.58e-11
0.045365	-1e-11	4.125e-12	2.56e-11	2.71e-11	8.98e-11	1.33e-11	6.08e-11	1.29e-11	7.81e-12	3.08e-11	8.25e-12	3.27e-11	2.75e-12	7.69e-12	7.55e-11	1.68e-11	3.44e-11	6.18e-11	2.29e-11	3.94e-12	1.46e-11	2.18e-11	1.19e-11	7.95e-11	3.6e-11
0.0453613	-1.16e-11	3.5625e-12	2.58e-11	2.67e-11	8.99e-11	1.33e-11	6.16e-11	1.3e-11	8.81e-12	3.04e-11	8.31e-12	3.25e-11	1.88e-12	8.06e-12	7.54e-11	1.61e-11	3.44e-11	6.16e-11	2.3e-11	4.19e-12	1.5e-11	2.09e-11	1.3e-11	7.91e-11	3.46e-11
0.0453575	-1.27e-11	4.4375e-12	2.63e-11	2.64e-11	9.01e-11	1.29e-11	6.18e-11	1.25e-11	9.38e-12	2.92e-11	8.44e-12	3.3e-11	1.75e-12	8.5e-12	7.53e-11	1.61e-11	3.39e-11	6.23e-11	2.35e-11	4.38e-12	1.54e-11	2.09e-11	1.25e-11	7.97e-11	3.44e-11
0.0453538	-1.27e-11	5.0625e-12	2.69e-11	2.6e-11	9.03e-11	1.17e-11	6.13e-11	1.23e-11	9.13e-12	2.89e-11	8.69e-12	3.33e-11	2.38e-12	8.81e-12	7.54e-11	1.54e-11	3.34e-11	6.29e-11	2.41e-11	4.5e-12	1.58e-11	2.18e-11	1.13e-11	8.03e-11	3.52e-11
0.04535	-1.31e-11	5.0625e-12	2.76e-11	2.57e-11	9.04e-11	9.88e-12	6.26e-11	1.17e-11	9.5e-12	2.93e-11	9.06e-12	3.28e-11	3.25e-12	8.94e-12	7.54e-11	1.5e-11	3.38e-11	6.27e-11	2.36e-11	4.5e-12	1.61e-11	2.31e-11	1.16e-11	8.01e-11	3.52e-11
0.0453462	-1.45e-11	4.25e-12	2.82e-11	2.54e-11	9.06e-11	9.25e-12	6.42e-11	1.11e-11	9.88e-12	2.86e-11	9.63e-12	3.25e-11	4.06e-12	8.94e-12	7.54e-11	1.54e-11	3.33e-11	6.29e-11	2.39e-11	4.44e-12	1.64e-11	2.32e-11	1.17e-11	7.92e-11	3.5e-11
0.0453425	-1.5e-11	4.375e-12	2.88e-11	2.51e-11	9.07e-11	8.75e-12	6.36e-11	1.24e-11	7.5e-12	2.83e-11	8.75e-12	3.36e-11	4.63e-12	8.81e-12	7.54e-11	1.62e-11	3.27e-11	6.33e-11	2.42e-11	4.31e-12	1.67e-11	2.26e-11	1.16e-11	7.96e-11	3.53e-11
0.0453387	-1.41e-11	4e-12	2.91e-11	2.5e-11	9.09e-11	9.13e-12	6.19e-11	1.44e-11	6.56e-12	2.72e-11	7.25e-12	3.52e-11	5.38e-12	8.56e-12	7.53e-11	1.68e-11	3.22e-11	6.3e-11	2.39e-11	4.19e-12	1.69e-11	2.25e-11	1.17e-11	8.01e-11	3.47e-11
0.045335	-1.3e-11	3.4375e-12	2.93e-11	2.49e-11	9.11e-11	1.09e-11	6.13e-11	1.51e-11	6.88e-12	2.75e-11	6.81e-12	3.61e-11	5.44e-12	8.25e-12	7.53e-11	1.6e-11	3.24e-11	6.33e-11	2.39e-11	4.13e-12	1.72e-11	2.28e-11	1.16e-11	8.06e-11	3.46e-11
0.0453313	-1.19e-11	3.0625e-12	2.92e-11	2.49e-11	9.13e-11	1.21e-11	6.2e-11	1.51e-11	7.19e-12	2.77e-11	7.31e-12	3.66e-11	4.75e-12	8e-12	7.53e-11	1.61e-11	3.18e-11	6.43e-11	2.41e-11	4.19e-12	1.74e-11	2.36e-11	1.16e-11	8.06e-11	3.58e-11
0.0453275	-1.31e-11	3.25e-12	2.89e-11	2.49e-11	9.16e-11	1.34e-11	6.28e-11	1.53e-11	7.69e-12	2.67e-11	7.88e-12	3.74e-11	4.5e-12	7.75e-12	7.54e-11	1.66e-11	3.08e-11	6.54e-11	2.48e-11	4.31e-12	1.77e-11	2.46e-11	1.26e-11	8.06e-11	3.68e-11
0.0453237	-1.39e-11	4.4375e-12	2.86e-11	2.48e-11	9.18e-11	1.38e-11	6.23e-11	1.63e-11	7.75e-12	2.66e-11	8.75e-12	3.73e-11	5.38e-12	7.56e-12	7.56e-11	1.66e-11	3.07e-11	6.52e-11	2.5e-11	4.5e-12	1.78e-11	2.49e-11	1.42e-11	7.98e-11	3.74e-11
0.04532	-1.36e-11	4.875e-12	2.82e-11	2.47e-11	9.19e-11	1.32e-11	6.19e-11	1.64e-11	7.25e-12	2.76e-11	8.69e-12	3.64e-11	5.69e-12	7.31e-12	7.59e-11	1.68e-11	3.06e-11	6.53e-11	2.45e-11	4.75e-12	1.78e-11	2.48e-11	1.43e-11	7.94e-11	3.73e-11
0.0453162	-1.3e-11	5.25e-12	2.78e-11	2.46e-11	9.19e-11	1.29e-11	6.24e-11	1.6e-11	7.81e-12	2.94e-11	8.69e-12	3.61e-11	5.13e-12	7.13e-12	7.64e-11	1.67e-11	3.15e-11	6.47e-11	2.4e-11	5.06e-12	1.75e-11	2.52e-11	1.23e-11	7.95e-11	3.7e-11
0.0453125	-1.23e-11	5.6875e-12	2.75e-11	2.45e-11	9.19e-11	1.29e-11	6.14e-11	1.63e-11	8.44e-12	2.89e-11	7.81e-12	3.76e-11	5.25e-12	7e-12	7.68e-11	1.55e-11	3.13e-11	6.34e-11	2.31e-11	5.38e-12	1.71e-11	2.49e-11	1.16e-11	7.95e-11	3.58e-11
0.0453088	-1.14e-11	6.4375e-12	2.72e-11	2.46e-11	9.18e-11	1.19e-11	5.93e-11	1.58e-11	8e-12	2.81e-11	8.94e-12	3.82e-11	5e-12	6.81e-12	7.71e-11	1.56e-11	3.09e-11	6.31e-11	2.27e-11	5.63e-12	1.64e-11	2.52e-11	1.31e-11	8.01e-11	3.54e-11
0.045305	-1.22e-11	5.5625e-12	2.69e-11	2.47e-11	9.15e-11	1.09e-11	5.78e-11	1.49e-11	8.13e-12	2.74e-11	1e-11	3.78e-11	4.38e-12	6.75e-12	7.72e-11	1.59e-11	3.01e-11	6.44e-11	2.35e-11	5.88e-12	1.56e-11	2.47e-11	1.24e-11	8.08e-11	3.54e-11
0.0453013	-1.17e-11	4.1875e-12	2.66e-11	2.5e-11	9.12e-11	1.06e-11	5.73e-11	1.41e-11	8.81e-12	2.75e-11	9.38e-12	3.84e-11	4.19e-12	6.81e-12	7.72e-11	1.57e-11	2.96e-11	6.48e-11	2.41e-11	6.06e-12	1.5e-11	2.49e-11	1.11e-11	8.13e-11	3.55e-11
0.0452975	-1.16e-11	4.4375e-12	2.62e-11	2.53e-11	9.09e-11	1.18e-11	5.67e-11	1.43e-11	9.94e-12	2.86e-11	9.69e-12	3.98e-11	4.31e-12	6.88e-12	7.71e-11	1.47e-11	2.99e-11	6.48e-11	2.45e-11	6.25e-12	1.44e-11	2.46e-11	1.04e-11	8.11e-11	3.51e-11
0.0452937	-1.06e-11	4.4375e-12	2.56e-11	2.56e-11	9.07e-11	1.3e-11	5.7e-11	1.41e-11	9.38e-12	2.81e-11	1.03e-11	4.26e-11	5.69e-12	6.94e-12	7.69e-11	1.51e-11	2.96e-11	6.5e-11	2.51e-11	6.38e-12	1.41e-11	2.38e-11	1.2e-11	8.03e-11	3.42e-11
0.04529	-1.05e-11	3.8125e-12	2.49e-11	2.58e-11	9.06e-11	1.45e-11	5.81e-11	1.34e-11	9.69e-12	2.78e-11	1.01e-11	4.51e-11	5.63e-12	7e-12	7.67e-11	1.6e-11	2.99e-11	6.44e-11	2.51e-11	6.5e-12	1.39e-11	2.29e-11	1.38e-11	7.98e-11	3.41e-11
0.0452862	-1.09e-11	2.625e-12	2.41e-11	2.58e-11	9.07e-11	1.38e-11	5.81e-11	1.36e-11	9.88e-12	2.83e-11	1.03e-11	4.57e-11	5.13e-12	7.13e-12	7.64e-11	1.66e-11	2.99e-11	6.39e-11	2.51e-11	6.63e-12	1.39e-11	2.31e-11	1.38e-11	7.99e-11	3.44e-11
0.0452825	-1.3e-11	2.3125e-12	2.34e-11	2.56e-11	9.09e-11	1.26e-11	5.78e-11	1.42e-11	1e-11	2.83e-11	1.12e-11	4.48e-11	4.69e-12	7.13e-12	7.61e-11	1.7e-11	2.98e-11	6.38e-11	2.49e-11	6.69e-12	1.39e-11	2.28e-11	1.19e-11	8.08e-11	3.44e-11
0.0452788	-1.27e-11	2.0625e-12	2.29e-11	2.53e-11	9.13e-11	1.34e-11	5.87e-11	1.43e-11	9.06e-12	2.84e-11	1.23e-11	4.48e-11	3.56e-12	7.06e-12	7.56e-11	1.64e-11	2.92e-11	6.44e-11	2.41e-11	6.75e-12	1.39e-11	2.3e-11	1.16e-11	8.07e-11	3.49e-11
0.045275	-1.19e-11	2.5625e-12	2.25e-11	2.51e-11	9.18e-11	1.39e-11	5.87e-11	1.34e-11	8.44e-12	2.86e-11	1.16e-11	4.51e-11	3.5e-12	7e-12	7.49e-11	1.61e-11	2.88e-11	6.56e-11	2.41e-11	6.69e-12	1.39e-11	2.33e-11	1.3e-11	8.03e-11	3.48e-11
0.0452713	-1.33e-11	2.875e-12	2.23e-11	2.49e-11	9.23e-11	1.48e-11	5.82e-11	1.3e-11	7.81e-12	2.96e-11	9.56e-12	4.46e-11	4.06e-12	6.81e-12	7.43e-11	1.68e-11	2.96e-11	6.6e-11	2.41e-11	6.69e-12	1.38e-11	2.3e-11	1.28e-11	8.11e-11	3.48e-11
0.0452675	-1.42e-11	2.125e-12	2.21e-11	2.48e-11	9.29e-11	1.63e-11	5.84e-11	1.25e-11	6.88e-12	2.94e-11	8.88e-12	4.27e-11	4.06e-12	6.5e-12	7.38e-11	1.81e-11	3.09e-11	6.59e-11	2.45e-11	6.63e-12	1.36e-11	2.29e-11	1.13e-11	8.06e-11	3.5e-11
0.0452637	-1.41e-11	1.6875e-12	2.19e-11	2.49e-11	9.33e-11	1.66e-11	5.86e-11	1.3e-11	6.88e-12	2.83e-11	9.31e-12	4.04e-11	2.81e-12	6.19e-12	7.34e-11	1.85e-11	3.09e-11	6.49e-11	2.42e-11	6.5e-12	1.35e-11	2.28e-11	1.16e-11	7.92e-11	3.61e-11
0.04526	-1.38e-11	1.75e-12	2.19e-11	2.49e-11	9.37e-11	1.68e-11	5.83e-11	1.46e-11	6.56e-12	2.74e-11	1.02e-11	4.02e-11	2.88e-12	5.88e-12	7.31e-11	1.69e-11	3.16e-11	6.44e-11	2.4e-11	6.38e-12	1.33e-11	2.31e-11	1.23e-11	7.83e-11	3.77e-11
0.0452562	-1.39e-11	2.5e-12	2.18e-11	2.5e-11	9.39e-11	1.63e-11	5.84e-11	1.44e-11	6.38e-12	2.78e-11	9.94e-12	4.02e-11	3.25e-12	5.63e-12	7.31e-11	1.54e-11	3.19e-11	6.38e-11	2.4e-11	6.25e-12	1.32e-11	2.39e-11	1.26e-11	7.86e-11	3.79e-11
0.0452525	-1.33e-11	2.875e-12	2.18e-11	2.5e-11	9.4e-11	1.61e-11	5.98e-11	1.31e-11	6.44e-12	2.8e-11	9.63e-12	3.96e-11	4.44e-12	5.56e-12	7.33e-11	1.47e-11	3.16e-11	6.39e-11	2.33e-11	6.06e-12	1.31e-11	2.46e-11	1.32e-11	7.79e-11	3.68e-11
0.0452488	-1.25e-11	2e-12	2.18e-11	2.48e-11	9.39e-11	1.65e-11	6.21e-11	1.18e-11	6.13e-12	2.67e-11	9.38e-12	3.84e-11	4.75e-12	5.63e-12	7.35e-11	1.58e-11	3.29e-11	6.38e-11	2.29e-11	5.88e-12	1.31e-11	2.52e-11	1.18e-11	7.89e-11	3.57e-11
0.045245	-1.14e-11	4.375e-13	2.2e-11	2.44e-11	9.38e-11	1.62e-11	6.34e-11	1.11e-11	6.25e-12	2.53e-11	9.25e-12	3.74e-11	4.94e-12	5.94e-12	7.38e-11	1.66e-11	3.42e-11	6.34e-11	2.29e-11	5.69e-12	1.31e-11	2.51e-11	1.08e-11	8.02e-11	3.5e-11
0.0452413	-1.06e-11	4.375e-13	2.23e-11	2.39e-11	9.35e-11	1.44e-11	6.31e-11	1.14e-11	6.25e-12	2.52e-11	9.38e-12	3.83e-11	4.44e-12	6.31e-12	7.42e-11	1.62e-11	3.38e-11	6.27e-11	2.26e-11	5.5e-12	1.32e-11	2.51e-11	1.13e-11	8.06e-11	3.55e-11
0.0452375	-1.05e-11	2.0625e-12	2.26e-11	2.34e-11	9.33e-11	1.28e-11	6.24e-11	1.24e-11	7.06e-12	2.59e-11	9.88e-12	3.81e-11	4.13e-12	6.88e-12	7.47e-11	1.62e-11	3.25e-11	6.22e-11	2.33e-11	5.25e-12	1.32e-11	2.54e-11	1.19e-11	7.92e-11	3.61e-11
0.0452337	-1.06e-11	3.125e-12	2.29e-11	2.3e-11	9.32e-11	1.23e-11	6.26e-11	1.32e-11	8e-12	2.58e-11	9.56e-12	3.73e-11	3.88e-12	7.38e-12	7.53e-11	1.65e-11	3.12e-11	6.27e-11	2.44e-11	4.94e-12	1.31e-11	2.56e-11	1.23e-11	7.83e-11	3.62e-11
0.04523	-9.53e-12	3.375e-12	2.33e-11	2.28e-11	9.31e-11	1.09e-11	6.45e-11	1.36e-11	8.31e-12	2.57e-11	1.03e-11	3.7e-11	3.75e-12	7.88e-12	7.59e-11	1.69e-11	3.17e-11	6.28e-11	2.46e-11	4.56e-12	1.31e-11	2.48e-11	1.24e-11	7.94e-11	3.55e-11
0.0452262	-9.53e-12	3.625e-12	2.36e-11	2.29e-11	9.3e-11	1.08e-11	6.48e-11	1.46e-11	9.06e-12	2.62e-11	1.06e-11	3.7e-11	4.31e-12	8.31e-12	7.65e-11	1.79e-11	3.27e-11	6.34e-11	2.48e-11	4.19e-12	1.29e-11	2.36e-11	1.09e-11	8.09e-11	3.59e-11
0.0452225	-9.84e-12	4.75e-12	2.37e-11	2.31e-11	9.28e-11	1.13e-11	6.37e-11	1.48e-11	8.44e-12	2.55e-11	1.08e-11	3.69e-11	4.81e-12	8.69e-12	7.71e-11	1.79e-11	3.28e-11	6.42e-11	2.43e-11	3.88e-12	1.28e-11	2.34e-11	9.63e-12	8.15e-11	3.68e-11
0.0452188	-1.08e-11	5.25e-12	2.36e-11	2.35e-11	9.26e-11	1.04e-11	6.19e-11	1.46e-11	7.56e-12	2.47e-11	1.13e-11	3.77e-11	5.56e-12	8.94e-12	7.76e-11	1.74e-11	3.37e-11	6.54e-11	2.47e-11	3.56e-12	1.25e-11	2.35e-11	1.09e-11	8.15e-11	3.69e-11
0.045215	-1.05e-11	3.875e-12	2.35e-11	2.38e-11	9.23e-11	1.03e-11	6.08e-11	1.41e-11	7.31e-12	2.48e-11	1.19e-11	4.03e-11	6.25e-12	9.13e-12	7.82e-11	1.67e-11	3.51e-11	6.6e-11	2.44e-11	3.38e-12	1.21e-11	2.36e-11	1.12e-11	8.14e-11	3.61e-11
0.0452113	-1.08e-11	3.6875e-12	2.32e-11	2.41e-11	9.19e-11	1.13e-11	6.03e-11	1.42e-11	7.19e-12	2.61e-11	1.14e-11	4.19e-11	6.94e-12	9.31e-12	7.88e-11	1.6e-11	3.53e-11	6.56e-11	2.44e-11	3.38e-12	1.18e-11	2.33e-11	1.21e-11	8.14e-11	3.55e-11
0.0452075	-1.17e-11	4.3125e-12	2.28e-11	2.42e-11	9.16e-11	1.14e-11	6.06e-11	1.36e-11	8.31e-12	2.7e-11	1.09e-11	4.24e-11	6.56e-12	9.38e-12	7.93e-11	1.41e-11	3.38e-11	6.49e-11	2.51e-11	3.44e-12	1.13e-11	2.36e-11	1.19e-11	8.2e-11	3.63e-11
0.0452037	-1.27e-11	4.1875e-12	2.24e-11	2.43e-11	9.13e-11	1.24e-11	6.06e-11	1.3e-11	9.5e-12	2.77e-11	1.06e-11	4.28e-11	5.88e-12	9.5e-12	7.98e-11	1.43e-11	3.26e-11	6.41e-11	2.51e-11	3.56e-12	1.08e-11	2.33e-11	1.19e-11	8.28e-11	3.56e-11
0.0452	-1.27e-11	3.8125e-12	2.19e-11	2.43e-11	9.11e-11	1.34e-11	6e-11	1.21e-11	9.06e-12	2.72e-11	1.09e-11	4.34e-11	5e-12	9.56e-12	8.03e-11	1.52e-11	3.28e-11	6.42e-11	2.57e-11	3.75e-12	1.01e-11	2.34e-11	1.05e-11	8.24e-11	3.57e-11
0.0451963	-1.34e-11	3.25e-12	2.15e-11	2.44e-11	9.1e-11	1.31e-11	6.06e-11	1.13e-11	9e-12	2.64e-11	1.19e-11	4.3e-11	5e-12	9.69e-12	8.06e-11	1.63e-11	3.38e-11	6.41e-11	2.54e-11	4e-12	9.38e-12	2.33e-11	7.88e-12	8.24e-11	3.63e-11
0.0451925	-1.39e-11	3.8125e-12	2.11e-11	2.46e-11	9.09e-11	1.28e-11	6.09e-11	1.11e-11	9.63e-12	2.58e-11	1.3e-11	4.3e-11	4.94e-12	9.69e-12	8.06e-11	1.68e-11	3.28e-11	6.48e-11	2.56e-11	4.19e-12	8.56e-12	2.35e-11	9.63e-12	8.15e-11	3.65e-11
0.0451888	-1.31e-11	4e-12	2.08e-11	2.49e-11	9.08e-11	1.31e-11	6.06e-11	1.18e-11	9.06e-12	2.46e-11	1.25e-11	4.27e-11	5.25e-12	9.63e-12	8.04e-11	1.61e-11	3.18e-11	6.49e-11	2.57e-11	4.44e-12	7.81e-12	2.33e-11	1.09e-11	8.16e-11	3.57e-11
0.045185	-1.27e-11	2.9375e-12	2.06e-11	2.53e-11	9.06e-11	1.44e-11	6.01e-11	1.27e-11	9.13e-12	2.41e-11	1.08e-11	4.18e-11	4.5e-12	9.38e-12	8.01e-11	1.44e-11	3.24e-11	6.41e-11	2.55e-11	4.69e-12	7.25e-12	2.3e-11	1.13e-11	8.09e-11	3.51e-11
0.0451812	-1.34e-11	3.0625e-12	2.06e-11	2.58e-11	9.04e-11	1.58e-11	5.99e-11	1.32e-11	8.75e-12	2.51e-11	9.81e-12	4.16e-11	3.88e-12	9e-12	7.95e-11	1.46e-11	3.28e-11	6.4e-11	2.58e-11	4.94e-12	6.94e-12	2.29e-11	1.29e-11	8e-11	3.5e-11
0.0451775	-1.34e-11	4.8125e-12	2.06e-11	2.62e-11	9.01e-11	1.57e-11	6.09e-11	1.31e-11	7.81e-12	2.61e-11	9.69e-12	4.15e-11	3.81e-12	8.56e-12	7.9e-11	1.55e-11	3.23e-11	6.37e-11	2.55e-11	5.13e-12	6.94e-12	2.29e-11	1.19e-11	8.03e-11	3.42e-11
0.0451737	-1.38e-11	5.0625e-12	2.07e-11	2.66e-11	8.98e-11	1.5e-11	6.13e-11	1.39e-11	8.06e-12	2.64e-11	1.01e-11	4.14e-11	3.75e-12	8.06e-12	7.85e-11	1.61e-11	3.17e-11	6.34e-11	2.53e-11	5.19e-12	7.25e-12	2.25e-11	1.23e-11	7.98e-11	3.33e-11
0.04517	-1.45e-11	4.5e-12	2.08e-11	2.7e-11	8.96e-11	1.44e-11	6.03e-11	1.47e-11	8.44e-12	2.58e-11	1.04e-11	4.1e-11	3.88e-12	7.56e-12	7.8e-11	1.7e-11	3.22e-11	6.41e-11	2.52e-11	5.13e-12	7.81e-12	2.28e-11	1.36e-11	7.96e-11	3.22e-11
0.0451663	-1.45e-11	4.875e-12	2.09e-11	2.72e-11	8.94e-11	1.51e-11	5.97e-11	1.48e-11	8.31e-12	2.56e-11	9.94e-12	4.04e-11	4.13e-12	7.25e-12	7.76e-11	1.75e-11	3.34e-11	6.44e-11	2.54e-11	5e-12	8.44e-12	2.28e-11	1.39e-11	7.95e-11	3.14e-11
0.0451625	-1.36e-11	5.625e-12	2.1e-11	2.72e-11	8.94e-11	1.46e-11	5.96e-11	1.54e-11	8.31e-12	2.6e-11	9.69e-12	4.08e-11	3.81e-12	7.06e-12	7.72e-11	1.83e-11	3.41e-11	6.38e-11	2.49e-11	4.81e-12	9.06e-12	2.36e-11	1.34e-11	7.94e-11	3.19e-11
0.0451588	-1.38e-11	6.8125e-12	2.11e-11	2.71e-11	8.94e-11	1.31e-11	5.99e-11	1.53e-11	8.81e-12	2.69e-11	9.06e-12	4.06e-11	3.81e-12	7.06e-12	7.67e-11	1.93e-11	3.38e-11	6.31e-11	2.45e-11	4.63e-12	9.69e-12	2.39e-11	1.29e-11	8.03e-11	3.23e-11
0.045155	-1.31e-11	7.125e-12	2.11e-11	2.69e-11	8.95e-11	1.34e-11	6.03e-11	1.54e-11	8.13e-12	2.76e-11	8.31e-12	4.01e-11	3.69e-12	7.06e-12	7.62e-11	2.08e-11	3.39e-11	6.31e-11	2.45e-11	4.44e-12	1.01e-11	2.38e-11	1.31e-11	8.11e-11	3.26e-11
0.0451512	-1.19e-11	6.5625e-12	2.11e-11	2.67e-11	8.96e-11	1.34e-11	6.08e-11	1.49e-11	8.31e-12	2.78e-11	8.38e-12	3.86e-11	4.13e-12	7.19e-12	7.56e-11	2.14e-11	3.45e-11	6.29e-11	2.44e-11	4.38e-12	1.04e-11	2.3e-11	1.26e-11	8.15e-11	3.24e-11
0.0451475	-1.03e-11	6.1875e-12	2.12e-11	2.66e-11	8.97e-11	1.38e-11	6.19e-11	1.42e-11	9.5e-12	2.7e-11	8.06e-12	3.68e-11	4.5e-12	7.38e-12	7.51e-11	2.05e-11	3.42e-11	6.24e-11	2.51e-11	4.38e-12	1.04e-11	2.26e-11	1.2e-11	8.11e-11	3.26e-11
0.0451437	-1.13e-11	6.6875e-12	2.13e-11	2.66e-11	8.98e-11	1.3e-11	6.23e-11	1.31e-11	1.04e-11	2.77e-11	7.69e-12	3.73e-11	4e-12	7.63e-12	7.47e-11	1.93e-11	3.38e-11	6.29e-11	2.53e-11	4.44e-12	1.03e-11	2.31e-11	1.25e-11	8.14e-11	3.3e-11
0.04514	-1.2e-11	7.8125e-12	2.13e-11	2.66e-11	8.99e-11	1.22e-11	6.18e-11	1.26e-11	1.09e-11	2.79e-11	8.13e-12	3.81e-11	3.75e-12	7.94e-12	7.46e-11	1.88e-11	3.31e-11	6.32e-11	2.51e-11	4.56e-12	9.94e-12	2.44e-11	1.26e-11	8.06e-11	3.32e-11
0.0451363	-1.23e-11	7.8125e-12	2.14e-11	2.66e-11	9e-11	1.2e-11	6.14e-11	1.29e-11	1.03e-11	2.75e-11	8.44e-12	3.76e-11	4e-12	8.31e-12	7.48e-11	1.87e-11	3.29e-11	6.34e-11	2.51e-11	4.75e-12	9.44e-12	2.5e-11	1.3e-11	8.06e-11	3.37e-11
0.0451325	-1.08e-11	7e-12	2.14e-11	2.66e-11	9.01e-11	1.1e-11	6.03e-11	1.39e-11	9.88e-12	2.78e-11	8.69e-12	3.63e-11	3.69e-12	8.63e-12	7.53e-11	1.91e-11	3.29e-11	6.22e-11	2.39e-11	4.88e-12	8.94e-12	2.39e-11	1.35e-11	7.98e-11	3.37e-11
0.0451288	-1.03e-11	6.3125e-12	2.14e-11	2.66e-11	9.03e-11	1.08e-11	6.01e-11	1.43e-11	1.08e-11	2.77e-11	9.06e-12	3.52e-11	3.13e-12	8.94e-12	7.6e-11	1.91e-11	3.26e-11	6.11e-11	2.31e-11	5.06e-12	8.44e-12	2.31e-11	1.31e-11	7.94e-11	3.39e-11
0.045125	-1.13e-11	6.1875e-12	2.14e-11	2.64e-11	9.06e-11	1.14e-11	6.04e-11	1.36e-11	1.16e-11	2.64e-11	9.88e-12	3.41e-11	2.19e-12	9.06e-12	7.68e-11	1.98e-11	3.18e-11	6.14e-11	2.33e-11	5.19e-12	8e-12	2.38e-11	1.26e-11	7.89e-11	3.45e-11
0.0451212	-1.05e-11	6.375e-12	2.15e-11	2.63e-11	9.08e-11	1.13e-11	6.09e-11	1.3e-11	1.09e-11	2.57e-11	1.11e-11	3.38e-11	1.13e-12	9.06e-12	7.76e-11	1.99e-11	3.23e-11	6.16e-11	2.35e-11	5.31e-12	7.63e-12	2.42e-11	1.29e-11	7.93e-11	3.4e-11
0.0451175	-9.06e-12	6.875e-12	2.16e-11	2.61e-11	9.1e-11	1.19e-11	6.03e-11	1.34e-11	9.25e-12	2.55e-11	1.05e-11	3.46e-11	1.69e-12	9e-12	7.84e-11	1.99e-11	3.26e-11	6.22e-11	2.39e-11	5.31e-12	7.31e-12	2.42e-11	1.41e-11	7.98e-11	3.29e-11
0.0451137	-8.13e-12	6.75e-12	2.18e-11	2.58e-11	9.11e-11	1.15e-11	6e-11	1.24e-11	9.13e-12	2.56e-11	9.69e-12	3.51e-11	1.81e-12	8.88e-12	7.9e-11	1.93e-11	3.26e-11	6.27e-11	2.45e-11	5.25e-12	7.06e-12	2.49e-11	1.38e-11	7.99e-11	3.25e-11
0.04511	-7.66e-12	6.125e-12	2.2e-11	2.56e-11	9.13e-11	1.09e-11	6.06e-11	1.19e-11	9.69e-12	2.58e-11	1.06e-11	3.49e-11	2.5e-12	8.88e-12	7.94e-11	1.9e-11	3.36e-11	6.33e-11	2.46e-11	5.13e-12	6.81e-12	2.55e-11	1.26e-11	8.04e-11	3.26e-11
0.0451063	-6.88e-12	5.8125e-12	2.23e-11	2.56e-11	9.13e-11	1.14e-11	6.12e-11	1.18e-11	1.01e-11	2.54e-11	1.17e-11	3.52e-11	2.88e-12	8.94e-12	7.94e-11	1.96e-11	3.43e-11	6.39e-11	2.39e-11	5e-12	6.56e-12	2.53e-11	1.17e-11	8.09e-11	3.18e-11
0.0451025	-7.5e-12	6.3125e-12	2.26e-11	2.55e-11	9.13e-11	1.16e-11	6.03e-11	1.17e-11	1.11e-11	2.63e-11	1.14e-11	3.53e-11	2.81e-12	9.13e-12	7.93e-11	2.17e-11	3.41e-11	6.31e-11	2.29e-11	4.94e-12	6.44e-12	2.5e-11	1.23e-11	8.06e-11	3.15e-11
0.0450988	-8.59e-12	6.6875e-12	2.29e-11	2.56e-11	9.14e-11	1.16e-11	5.96e-11	1.16e-11	1.07e-11	2.71e-11	1.13e-11	3.58e-11	2.38e-12	9.44e-12	7.9e-11	2.25e-11	3.46e-11	6.28e-11	2.24e-11	4.88e-12	6.31e-12	2.46e-11	1.26e-11	8.02e-11	3.06e-11
0.045095	-7.66e-12	5.8125e-12	2.32e-11	2.57e-11	9.14e-11	1.17e-11	5.89e-11	1.17e-11	8.94e-12	2.66e-11	1.16e-11	3.7e-11	2.56e-12	9.81e-12	7.87e-11	2.27e-11	3.46e-11	6.31e-11	2.24e-11	4.94e-12	6.31e-12	2.39e-11	1.19e-11	7.89e-11	3.06e-11
0.0450912	-5.78e-12	5.1875e-12	2.34e-11	2.58e-11	9.14e-11	1.26e-11	5.9e-11	1.19e-11	8e-12	2.58e-11	1.19e-11	3.84e-11	2.81e-12	1.01e-11	7.84e-11	2.26e-11	3.34e-11	6.39e-11	2.31e-11	5e-12	6.44e-12	2.44e-11	1.13e-11	7.83e-11	3.11e-11
0.0450875	-5e-12	6.8125e-12	2.36e-11	2.59e-11	9.14e-11	1.35e-11	5.86e-11	1.14e-11	8e-12	2.69e-11	1.23e-11	3.85e-11	2.5e-12	1.01e-11	7.82e-11	2.16e-11	3.23e-11	6.41e-11	2.37e-11	5.13e-12	6.63e-12	2.51e-11	1.29e-11	7.91e-11	3.08e-11
0.0450838	-5.94e-12	7.75e-12	2.37e-11	2.6e-11	9.13e-11	1.44e-11	5.83e-11	1.08e-11	8.75e-12	2.79e-11	1.19e-11	3.88e-11	2.56e-12	1.01e-11	7.81e-11	2.11e-11	3.27e-11	6.43e-11	2.45e-11	5.31e-12	6.94e-12	2.63e-11	1.48e-11	7.95e-11	3.13e-11
0.04508	-6.09e-12	7.875e-12	2.38e-11	2.6e-11	9.12e-11	1.44e-11	5.82e-11	1.14e-11	8.44e-12	2.84e-11	1.13e-11	3.88e-11	3.13e-12	1e-11	7.81e-11	2.08e-11	3.23e-11	6.4e-11	2.49e-11	5.56e-12	7.25e-12	2.61e-11	1.51e-11	8e-11	3.19e-11
0.0450763	-6.09e-12	7.0625e-12	2.38e-11	2.6e-11	9.09e-11	1.49e-11	5.79e-11	1.23e-11	7.06e-12	2.83e-11	1.03e-11	3.83e-11	4e-12	9.75e-12	7.81e-11	2.09e-11	3.22e-11	6.44e-11	2.46e-11	5.75e-12	7.63e-12	2.48e-11	1.34e-11	7.98e-11	3.33e-11
0.0450725	-6.25e-12	6.3125e-12	2.39e-11	2.59e-11	9.07e-11	1.66e-11	5.78e-11	1.24e-11	6.75e-12	2.75e-11	9.31e-12	3.91e-11	3.88e-12	9.5e-12	7.82e-11	2.04e-11	3.38e-11	6.44e-11	2.51e-11	5.88e-12	8e-12	2.46e-11	1.21e-11	8.01e-11	3.48e-11
0.0450687	-7.34e-12	5.3125e-12	2.41e-11	2.59e-11	9.04e-11	1.64e-11	5.68e-11	1.21e-11	7.5e-12	2.65e-11	8.44e-12	4.04e-11	3.25e-12	9.31e-12	7.83e-11	1.98e-11	3.48e-11	6.36e-11	2.51e-11	6e-12	8.31e-12	2.46e-11	1.21e-11	8.04e-11	3.56e-11
0.045065	-1.03e-11	4.4375e-12	2.43e-11	2.58e-11	9.01e-11	1.49e-11	5.71e-11	1.23e-11	8.13e-12	2.53e-11	8.56e-12	4.01e-11	2.06e-12	9.19e-12	7.86e-11	1.94e-11	3.36e-11	6.36e-11	2.46e-11	6.13e-12	8.63e-12	2.46e-11	1.35e-11	8.09e-11	3.61e-11
0.0450612	-1.17e-11	4.0625e-12	2.44e-11	2.56e-11	9e-11	1.44e-11	5.76e-11	1.24e-11	8.06e-12	2.51e-11	8.75e-12	4.06e-11	2.63e-12	9.13e-12	7.9e-11	2.07e-11	3.25e-11	6.4e-11	2.44e-11	6.13e-12	8.94e-12	2.44e-11	1.5e-11	8.06e-11	3.58e-11
0.0450575	-1.27e-11	4.4375e-12	2.46e-11	2.56e-11	8.99e-11	1.43e-11	5.68e-11	1.28e-11	8.13e-12	2.58e-11	8.31e-12	4.15e-11	2.88e-12	9.19e-12	7.94e-11	1.98e-11	3.19e-11	6.39e-11	2.42e-11	6.13e-12	9.06e-12	2.5e-11	1.54e-11	7.99e-11	3.56e-11
0.0450538	-1.25e-11	4.5625e-12	2.45e-11	2.54e-11	9.01e-11	1.43e-11	5.67e-11	1.33e-11	8.13e-12	2.55e-11	8.69e-12	4.24e-11	2.56e-12	9.25e-12	7.99e-11	1.96e-11	3.27e-11	6.32e-11	2.28e-11	6e-12	9.13e-12	2.59e-11	1.43e-11	7.93e-11	3.52e-11
0.04505	-1.22e-11	4.3125e-12	2.43e-11	2.53e-11	9.02e-11	1.35e-11	5.78e-11	1.36e-11	7.56e-12	2.61e-11	9.88e-12	4.33e-11	2.31e-12	9.31e-12	8.03e-11	2.01e-11	3.28e-11	6.28e-11	2.32e-11	5.88e-12	9e-12	2.58e-11	1.13e-11	7.95e-11	3.44e-11
0.0450463	-1.22e-11	4.9375e-12	2.39e-11	2.53e-11	9.03e-11	1.21e-11	5.86e-11	1.29e-11	7.5e-12	2.72e-11	1.13e-11	4.33e-11	1.75e-12	9.44e-12	8.04e-11	2.13e-11	3.29e-11	6.28e-11	2.41e-11	5.69e-12	8.75e-12	2.46e-11	8.81e-12	7.98e-11	3.38e-11
0.0450425	-1.19e-11	5.4375e-12	2.34e-11	2.52e-11	9.04e-11	1.12e-11	5.92e-11	1.21e-11	7.81e-12	2.78e-11	1.19e-11	4.31e-11	1.63e-12	9.5e-12	8.03e-11	2.19e-11	3.31e-11	6.28e-11	2.39e-11	5.5e-12	8.44e-12	2.44e-11	1.01e-11	7.89e-11	3.33e-11
0.0450387	-1.2e-11	5.8125e-12	2.31e-11	2.52e-11	9.04e-11	1.05e-11	5.93e-11	1.14e-11	7.56e-12	2.69e-11	1.02e-11	4.31e-11	1.56e-12	9.5e-12	8e-11	2.16e-11	3.28e-11	6.26e-11	2.34e-11	5.38e-12	8e-12	2.48e-11	1.19e-11	7.91e-11	3.41e-11
0.045035	-1.27e-11	5.6875e-12	2.27e-11	2.52e-11	9.03e-11	1e-11	6e-11	1.2e-11	7.44e-12	2.56e-11	8.63e-12	4.38e-11	1e-12	9.5e-12	7.95e-11	2.19e-11	3.36e-11	6.3e-11	2.39e-11	5.38e-12	7.69e-12	2.5e-11	1.22e-11	7.97e-11	3.42e-11
0.0450312	-1.23e-11	5.75e-12	2.25e-11	2.53e-11	9.01e-11	9.94e-12	6.03e-11	1.28e-11	6.75e-12	2.59e-11	8.63e-12	4.32e-11	1.06e-12	9.5e-12	7.89e-11	2.24e-11	3.3e-11	6.27e-11	2.42e-11	5.5e-12	7.5e-12	2.51e-11	1.24e-11	8.1e-11	3.44e-11
0.0450275	-1.09e-11	5.8125e-12	2.23e-11	2.54e-11	8.99e-11	1e-11	6.09e-11	1.36e-11	6.44e-12	2.71e-11	9.38e-12	4.16e-11	2.25e-12	9.38e-12	7.84e-11	2.33e-11	3.34e-11	6.23e-11	2.39e-11	5.69e-12	7.44e-12	2.44e-11	1.21e-11	8.01e-11	3.36e-11
0.0450238	-9.53e-12	5.125e-12	2.22e-11	2.55e-11	8.97e-11	1e-11	6.13e-11	1.32e-11	7.06e-12	2.68e-11	9.88e-12	4.05e-11	2.69e-12	9.31e-12	7.81e-11	2.34e-11	3.41e-11	6.31e-11	2.46e-11	5.94e-12	7.56e-12	2.41e-11	1.23e-11	7.95e-11	3.31e-11
0.04502	-8.59e-12	4.75e-12	2.21e-11	2.58e-11	8.96e-11	1.03e-11	6.19e-11	1.27e-11	7.56e-12	2.58e-11	1.03e-11	4e-11	2.44e-12	9.19e-12	7.79e-11	2.31e-11	3.38e-11	6.36e-11	2.5e-11	6.25e-12	7.75e-12	2.48e-11	1.34e-11	7.92e-11	3.38e-11
0.0450163	-8.91e-12	5.4375e-12	2.21e-11	2.61e-11	8.96e-11	1.19e-11	6.23e-11	1.28e-11	7.19e-12	2.56e-11	1.08e-11	4.11e-11	2.25e-12	9.06e-12	7.78e-11	2.22e-11	3.32e-11	6.31e-11	2.38e-11	6.5e-12	8e-12	2.46e-11	1.38e-11	7.94e-11	3.36e-11
0.0450125	-1.03e-11	6.6875e-12	2.21e-11	2.64e-11	8.96e-11	1.19e-11	6.34e-11	1.31e-11	7.69e-12	2.52e-11	9.88e-12	4.22e-11	2.69e-12	8.94e-12	7.79e-11	2.14e-11	3.29e-11	6.25e-11	2.31e-11	6.63e-12	8.13e-12	2.44e-11	1.49e-11	8.08e-11	3.28e-11
0.0450087	-1.02e-11	6.9375e-12	2.21e-11	2.67e-11	8.96e-11	1.1e-11	6.43e-11	1.33e-11	7.38e-12	2.58e-11	9.06e-12	4.29e-11	2.81e-12	8.88e-12	7.79e-11	2.11e-11	3.17e-11	6.26e-11	2.31e-11	6.75e-12	8.25e-12	2.45e-11	1.48e-11	8.11e-11	3.27e-11
0.045005	-9.53e-12	6e-12	2.21e-11	2.69e-11	8.97e-11	1.06e-11	6.47e-11	1.33e-11	6.56e-12	2.68e-11	9.25e-12	4.26e-11	2.88e-12	8.88e-12	7.81e-11	2.18e-11	3.04e-11	6.28e-11	2.34e-11	6.69e-12	8.31e-12	2.5e-11	1.4e-11	8.07e-11	3.43e-11
0.0450012	-8.13e-12	5e-12	2.2e-11	2.69e-11	8.96e-11	1.06e-11	6.38e-11	1.41e-11	7.5e-12	2.55e-11	9.63e-12	4.29e-11	2.88e-12	8.88e-12	7.82e-11	2.35e-11	2.91e-11	6.37e-11	2.47e-11	6.63e-12	8.44e-12	2.52e-11	1.32e-11	8.11e-11	3.49e-11
0.0449975	-8.91e-12	4.375e-12	2.18e-11	2.69e-11	8.95e-11	1.08e-11	6.28e-11	1.46e-11	8.69e-12	2.43e-11	9.5e-12	4.36e-11	2.38e-12	8.88e-12	7.83e-11	2.36e-11	2.89e-11	6.38e-11	2.54e-11	6.44e-12	8.56e-12	2.54e-11	1.16e-11	8.28e-11	3.45e-11
0.0449938	-1.02e-11	5.625e-12	2.16e-11	2.66e-11	8.93e-11	9.81e-12	6.19e-11	1.44e-11	8.94e-12	2.39e-11	8.81e-12	4.41e-11	2.19e-12	8.88e-12	7.83e-11	2.25e-11	3.01e-11	6.43e-11	2.51e-11	6.31e-12	8.75e-12	2.59e-11	1.21e-11	8.38e-11	3.29e-11
0.04499	-9.22e-12	5.625e-12	2.13e-11	2.64e-11	8.91e-11	1e-11	6.21e-11	1.34e-11	8.13e-12	2.39e-11	8.44e-12	4.36e-11	1.38e-12	8.81e-12	7.81e-11	2.19e-11	3.1e-11	6.47e-11	2.42e-11	6.19e-12	8.88e-12	2.61e-11	1.26e-11	8.25e-11	3.2e-11
0.0449863	-8.44e-12	4.6875e-12	2.11e-11	2.61e-11	8.89e-11	1.02e-11	6.23e-11	1.18e-11	7.44e-12	2.54e-11	8.13e-12	4.24e-11	1.13e-12	8.81e-12	7.78e-11	2.13e-11	3.06e-11	6.36e-11	2.31e-11	6.06e-12	8.94e-12	2.66e-11	1.23e-11	8.06e-11	3.29e-11
0.0449825	-9.38e-12	5.0625e-12	2.1e-11	2.59e-11	8.88e-11	1.06e-11	6.29e-11	1.09e-11	6.44e-12	2.56e-11	7.31e-12	4.12e-11	2.31e-12	8.81e-12	7.73e-11	2.09e-11	2.94e-11	6.23e-11	2.31e-11	6e-12	8.81e-12	2.64e-11	1.11e-11	7.9e-11	3.26e-11
0.0449787	-1.08e-11	4.875e-12	2.11e-11	2.58e-11	8.89e-11	1.16e-11	6.33e-11	1.16e-11	6.13e-12	2.59e-11	6.5e-12	4.13e-11	3.06e-12	8.81e-12	7.68e-11	2.12e-11	2.84e-11	6.22e-11	2.33e-11	6e-12	8.63e-12	2.61e-11	1.08e-11	7.89e-11	3.08e-11
0.044975	-1.16e-11	4.1875e-12	2.12e-11	2.58e-11	8.9e-11	1.14e-11	6.29e-11	1.28e-11	5.81e-12	2.74e-11	6.44e-12	4.07e-11	2.94e-12	8.81e-12	7.61e-11	2.09e-11	2.91e-11	6.21e-11	2.36e-11	6.06e-12	8.31e-12	2.51e-11	1.16e-11	7.96e-11	3.11e-11
0.0449712	-1.09e-11	4.1875e-12	2.14e-11	2.57e-11	8.91e-11	1.13e-11	6.26e-11	1.33e-11	5e-12	2.83e-11	6.5e-12	4.06e-11	2.63e-12	8.75e-12	7.56e-11	2.13e-11	2.91e-11	6.14e-11	2.29e-11	6.13e-12	7.88e-12	2.47e-11	1.16e-11	8.08e-11	3.32e-11
0.0449675	-1.14e-11	4.8125e-12	2.17e-11	2.58e-11	8.93e-11	1.09e-11	6.18e-11	1.21e-11	4.5e-12	2.79e-11	7.81e-12	3.99e-11	3.25e-12	8.69e-12	7.52e-11	2.07e-11	3.03e-11	6.2e-11	2.32e-11	6.25e-12	7.44e-12	2.35e-11	1.1e-11	8.08e-11	3.4e-11
0.0449638	-1.28e-11	6e-12	2.2e-11	2.58e-11	8.94e-11	9.31e-12	6.15e-11	1.16e-11	4.38e-12	2.77e-11	8.44e-12	3.98e-11	3.56e-12	8.5e-12	7.49e-11	1.99e-11	3.25e-11	6.26e-11	2.38e-11	6.38e-12	6.88e-12	2.21e-11	1.03e-11	8e-11	3.25e-11
0.04496	-1.48e-11	5.9375e-12	2.21e-11	2.59e-11	8.94e-11	8.13e-12	6.09e-11	1.24e-11	4e-12	2.83e-11	8e-12	3.94e-11	3.75e-12	8.38e-12	7.49e-11	2.08e-11	3.38e-11	6.26e-11	2.41e-11	6.5e-12	6.31e-12	2.23e-11	1.09e-11	7.88e-11	3.12e-11
0.0449562	-1.5e-11	5.6875e-12	2.22e-11	2.6e-11	8.93e-11	9.25e-12	6.03e-11	1.34e-11	3.19e-12	2.77e-11	8.13e-12	3.94e-11	3.25e-12	8.25e-12	7.51e-11	2.15e-11	3.31e-11	6.23e-11	2.39e-11	6.63e-12	5.63e-12	2.29e-11	1.17e-11	7.83e-11	3.08e-11
0.0449525	-1.47e-11	5.3125e-12	2.2e-11	2.62e-11	8.91e-11	1.03e-11	6.11e-11	1.25e-11	3.56e-12	2.83e-11	8.19e-12	4.01e-11	3.25e-12	8.19e-12	7.53e-11	2.13e-11	3.28e-11	6.26e-11	2.39e-11	6.81e-12	4.94e-12	2.34e-11	1.13e-11	7.92e-11	3.2e-11
0.0449487	-1.48e-11	5.5625e-12	2.16e-11	2.64e-11	8.89e-11	1.08e-11	6.11e-11	1.2e-11	4.75e-12	2.86e-11	8.13e-12	4.08e-11	2.94e-12	8.25e-12	7.58e-11	2.13e-11	3.23e-11	6.34e-11	2.45e-11	6.94e-12	4.31e-12	2.39e-11	9.69e-12	8.01e-11	3.3e-11
0.044945	-1.5e-11	4.75e-12	2.09e-11	2.66e-11	8.88e-11	9.75e-12	5.88e-11	1.16e-11	5.44e-12	2.89e-11	8.38e-12	4.1e-11	2.38e-12	8.38e-12	7.62e-11	2.03e-11	3.13e-11	6.36e-11	2.43e-11	7.06e-12	3.75e-12	2.42e-11	9.75e-12	8.08e-11	3.35e-11
0.0449413	-1.38e-11	4.9375e-12	2.03e-11	2.68e-11	8.88e-11	8.5e-12	5.73e-11	1.08e-11	5.31e-12	2.94e-11	8.31e-12	4.05e-11	2.38e-12	8.5e-12	7.66e-11	1.94e-11	3.17e-11	6.28e-11	2.44e-11	7.25e-12	3.38e-12	2.45e-11	9.81e-12	8.02e-11	3.31e-11
0.0449375	-1.33e-11	5.25e-12	1.96e-11	2.69e-11	8.88e-11	9.06e-12	5.84e-11	1.13e-11	4.94e-12	2.89e-11	8.94e-12	3.96e-11	2.88e-12	8.69e-12	7.69e-11	1.98e-11	3.21e-11	6.21e-11	2.41e-11	7.38e-12	3.13e-12	2.56e-11	9.25e-12	7.94e-11	3.28e-11
0.0449338	-1.33e-11	5.75e-12	1.9e-11	2.69e-11	8.89e-11	9.69e-12	5.83e-11	1.1e-11	5e-12	2.72e-11	9.5e-12	3.93e-11	3.75e-12	8.81e-12	7.71e-11	1.95e-11	3.23e-11	6.21e-11	2.34e-11	7.44e-12	3.06e-12	2.68e-11	1.06e-11	7.88e-11	3.26e-11
0.04493	-1.19e-11	5.4375e-12	1.86e-11	2.67e-11	8.91e-11	9.25e-12	5.84e-11	1.11e-11	4.75e-12	2.66e-11	9.38e-12	3.94e-11	5e-12	8.88e-12	7.72e-11	1.86e-11	3.23e-11	6.28e-11	2.38e-11	7.5e-12	3.13e-12	2.64e-11	1.23e-11	7.89e-11	3.3e-11
0.0449262	-1.08e-11	5.625e-12	1.86e-11	2.64e-11	8.92e-11	9.38e-12	5.92e-11	1.12e-11	5.25e-12	2.62e-11	9.25e-12	4.03e-11	4.69e-12	8.81e-12	7.72e-11	1.83e-11	3.23e-11	6.33e-11	2.49e-11	7.44e-12	3.38e-12	2.48e-11	1.27e-11	7.99e-11	3.32e-11
0.0449225	-1.06e-11	6.125e-12	1.87e-11	2.61e-11	8.94e-11	1.01e-11	5.95e-11	1.15e-11	5.44e-12	2.68e-11	8.75e-12	3.99e-11	3.75e-12	8.69e-12	7.72e-11	1.73e-11	3.19e-11	6.32e-11	2.48e-11	7.19e-12	3.69e-12	2.38e-11	1.2e-11	7.96e-11	3.24e-11
0.0449187	-1.03e-11	5.625e-12	1.89e-11	2.59e-11	8.95e-11	1.05e-11	6e-11	1.23e-11	5.44e-12	2.78e-11	8.75e-12	3.91e-11	3.5e-12	8.63e-12	7.72e-11	1.66e-11	3.19e-11	6.36e-11	2.47e-11	6.88e-12	4.06e-12	2.4e-11	1.01e-11	7.98e-11	3.24e-11
0.044915	-1.06e-11	4.625e-12	1.93e-11	2.58e-11	8.96e-11	1.14e-11	6.04e-11	1.18e-11	6.56e-12	2.85e-11	9.63e-12	3.89e-11	3.75e-12	8.5e-12	7.71e-11	1.7e-11	3.14e-11	6.41e-11	2.48e-11	6.5e-12	4.44e-12	2.46e-11	1.06e-11	7.99e-11	3.26e-11
0.0449113	-1.08e-11	4.3125e-12	1.96e-11	2.58e-11	8.98e-11	1.29e-11	6.03e-11	1.23e-11	8e-12	2.74e-11	9.44e-12	4.01e-11	4.44e-12	8.5e-12	7.71e-11	1.76e-11	3.09e-11	6.41e-11	2.53e-11	6.13e-12	4.81e-12	2.54e-11	1.13e-11	7.96e-11	3.26e-11
0.0449075	-1.06e-11	4.9375e-12	1.98e-11	2.6e-11	8.98e-11	1.31e-11	5.94e-11	1.26e-11	8.75e-12	2.66e-11	8.94e-12	4.19e-11	5.13e-12	8.5e-12	7.69e-11	1.88e-11	3.08e-11	6.34e-11	2.46e-11	5.81e-12	5.13e-12	2.5e-11	1.12e-11	7.98e-11	3.21e-11
0.0449038	-9.69e-12	4.625e-12	1.98e-11	2.62e-11	8.99e-11	1.28e-11	5.89e-11	1.33e-11	8.88e-12	2.69e-11	8.69e-12	4.23e-11	5.44e-12	8.5e-12	7.69e-11	1.78e-11	3.04e-11	6.28e-11	2.4e-11	5.56e-12	5.38e-12	2.39e-11	1.05e-11	7.98e-11	3.18e-11
0.0449	-1.02e-11	4.1875e-12	1.95e-11	2.64e-11	9.01e-11	1.08e-11	5.95e-11	1.33e-11	9.38e-12	2.75e-11	8.31e-12	4.2e-11	5.06e-12	8.5e-12	7.69e-11	1.76e-11	3.02e-11	6.24e-11	2.38e-11	5.38e-12	5.56e-12	2.33e-11	9.69e-12	8.01e-11	3.18e-11
0.0448962	-1.11e-11	4.3125e-12	1.92e-11	2.64e-11	9.02e-11	8.88e-12	5.99e-11	1.31e-11	1.02e-11	2.74e-11	7.88e-12	4.07e-11	4.44e-12	8.5e-12	7.69e-11	1.73e-11	3.1e-11	6.3e-11	2.44e-11	5.19e-12	5.69e-12	2.31e-11	9.69e-12	8.02e-11	3.19e-11
0.0448925	-1.25e-11	4.9375e-12	1.87e-11	2.65e-11	9.04e-11	9.38e-12	5.89e-11	1.23e-11	1.05e-11	2.72e-11	7.56e-12	3.95e-11	4.38e-12	8.63e-12	7.71e-11	1.68e-11	3.12e-11	6.36e-11	2.51e-11	5e-12	5.75e-12	2.34e-11	1.03e-11	8e-11	3.25e-11
0.0448887	-1.19e-11	5e-12	1.82e-11	2.65e-11	9.06e-11	1.06e-11	5.75e-11	1.23e-11	9.88e-12	2.66e-11	8e-12	3.88e-11	5.25e-12	8.69e-12	7.73e-11	1.74e-11	3.13e-11	6.38e-11	2.51e-11	4.75e-12	5.75e-12	2.36e-11	9.75e-12	7.92e-11	3.26e-11
0.044885	-1.03e-11	3.75e-12	1.77e-11	2.64e-11	9.08e-11	1.06e-11	5.78e-11	1.27e-11	9.88e-12	2.61e-11	8.19e-12	3.91e-11	5.88e-12	8.81e-12	7.75e-11	1.81e-11	3.21e-11	6.39e-11	2.46e-11	4.5e-12	5.63e-12	2.36e-11	9.5e-12	7.94e-11	3.33e-11
0.0448813	-1e-11	1.75e-12	1.73e-11	2.61e-11	9.11e-11	1.18e-11	5.88e-11	1.23e-11	1.06e-11	2.54e-11	8.94e-12	3.88e-11	5.69e-12	8.94e-12	7.77e-11	1.71e-11	3.23e-11	6.39e-11	2.45e-11	4.25e-12	5.5e-12	2.33e-11	1.03e-11	7.98e-11	3.33e-11
0.0448775	-1.11e-11	1.5625e-12	1.69e-11	2.59e-11	9.13e-11	1.26e-11	5.97e-11	1.25e-11	1.09e-11	2.49e-11	9.06e-12	3.88e-11	5.31e-12	9.06e-12	7.79e-11	1.73e-11	3.15e-11	6.38e-11	2.52e-11	4e-12	5.31e-12	2.32e-11	9.81e-12	7.99e-11	3.3e-11
0.0448738	-1.03e-11	2.5625e-12	1.66e-11	2.56e-11	9.14e-11	1.19e-11	6.05e-11	1.23e-11	1.11e-11	2.46e-11	9.56e-12	3.96e-11	4.94e-12	9.06e-12	7.8e-11	1.91e-11	3.13e-11	6.38e-11	2.55e-11	3.75e-12	5.19e-12	2.35e-11	8.56e-12	7.96e-11	3.3e-11
0.04487	-1.05e-11	2.875e-12	1.64e-11	2.52e-11	9.13e-11	1.16e-11	6.04e-11	1.16e-11	1.01e-11	2.44e-11	9.81e-12	4.01e-11	4.63e-12	9e-12	7.82e-11	1.89e-11	3.18e-11	6.41e-11	2.58e-11	3.56e-12	5.06e-12	2.31e-11	7.69e-12	7.85e-11	3.38e-11
0.0448662	-1.02e-11	2.875e-12	1.64e-11	2.49e-11	9.12e-11	1.19e-11	5.9e-11	1.08e-11	8.69e-12	2.49e-11	1.01e-11	4.08e-11	4.81e-12	8.94e-12	7.83e-11	1.71e-11	3.22e-11	6.34e-11	2.45e-11	3.38e-12	5.06e-12	2.29e-11	7.25e-12	7.78e-11	3.39e-11
0.0448625	-1.09e-11	2.9375e-12	1.64e-11	2.48e-11	9.1e-11	1.29e-11	5.75e-11	1.06e-11	8.44e-12	2.61e-11	1.07e-11	4.05e-11	5.44e-12	8.88e-12	7.84e-11	1.72e-11	3.29e-11	6.33e-11	2.43e-11	3.25e-12	5.06e-12	2.26e-11	6.31e-12	7.76e-11	3.38e-11
0.0448587	-1.2e-11	2.25e-12	1.64e-11	2.46e-11	9.07e-11	1.26e-11	5.65e-11	1.11e-11	9.31e-12	2.63e-11	1.06e-11	4.09e-11	5.44e-12	8.81e-12	7.84e-11	1.78e-11	3.25e-11	6.36e-11	2.45e-11	3.19e-12	5.13e-12	2.26e-11	7.19e-12	7.85e-11	3.34e-11
0.044855	-1.14e-11	2.625e-12	1.66e-11	2.47e-11	9.04e-11	1.23e-11	5.61e-11	1.16e-11	9.88e-12	2.64e-11	1.04e-11	4.13e-11	5.31e-12	8.75e-12	7.83e-11	1.73e-11	3.28e-11	6.39e-11	2.45e-11	3.19e-12	5.13e-12	2.33e-11	8.63e-12	8.02e-11	3.22e-11
0.0448513	-1.06e-11	3.625e-12	1.67e-11	2.48e-11	9e-11	1.28e-11	5.69e-11	1.13e-11	1.06e-11	2.68e-11	1.05e-11	4.14e-11	5.25e-12	8.75e-12	7.82e-11	1.78e-11	3.32e-11	6.36e-11	2.43e-11	3.25e-12	5.06e-12	2.31e-11	1.02e-11	8.01e-11	3.12e-11
0.0448475	-1.08e-11	3.5625e-12	1.69e-11	2.49e-11	8.96e-11	1.34e-11	5.56e-11	1.07e-11	1.1e-11	2.69e-11	1e-11	4.18e-11	5.25e-12	8.69e-12	7.81e-11	1.81e-11	3.27e-11	6.38e-11	2.46e-11	3.38e-12	4.94e-12	2.29e-11	9.5e-12	8e-11	3.13e-11
0.0448437	-1.13e-11	3.125e-12	1.73e-11	2.51e-11	8.91e-11	1.33e-11	5.34e-11	1.06e-11	1.11e-11	2.61e-11	1.03e-11	4.16e-11	5.06e-12	8.56e-12	7.79e-11	1.89e-11	3.17e-11	6.49e-11	2.51e-11	3.5e-12	4.63e-12	2.31e-11	9.38e-12	7.93e-11	3.12e-11
0.04484	-1.22e-11	2.9375e-12	1.78e-11	2.53e-11	8.86e-11	1.32e-11	5.31e-11	1.06e-11	1.07e-11	2.58e-11	1.11e-11	4.16e-11	5.38e-12	8.44e-12	7.78e-11	1.98e-11	3.09e-11	6.51e-11	2.55e-11	3.69e-12	4.31e-12	2.24e-11	1.03e-11	7.95e-11	3.22e-11
0.0448362	-1.23e-11	3.1875e-12	1.84e-11	2.54e-11	8.81e-11	1.35e-11	5.46e-11	1.1e-11	1.06e-11	2.64e-11	1.11e-11	4.12e-11	4.81e-12	8.31e-12	7.76e-11	2.02e-11	3.21e-11	6.53e-11	2.49e-11	3.88e-12	4e-12	2.18e-11	1.03e-11	8.08e-11	3.23e-11
0.0448325	-1.25e-11	2.5625e-12	1.91e-11	2.54e-11	8.76e-11	1.38e-11	5.51e-11	1.03e-11	1.08e-11	2.7e-11	1.04e-11	4.04e-11	4.94e-12	8.25e-12	7.74e-11	1.99e-11	3.21e-11	6.54e-11	2.54e-11	4.13e-12	3.63e-12	2.19e-11	9.06e-12	8.04e-11	3.19e-11
0.0448288	-1.36e-11	3.125e-12	1.98e-11	2.56e-11	8.73e-11	1.2e-11	5.44e-11	9.44e-12	1.07e-11	2.7e-11	1.04e-11	4.01e-11	5e-12	8.19e-12	7.71e-11	1.91e-11	3.1e-11	6.44e-11	2.54e-11	4.31e-12	3.38e-12	2.35e-11	1.08e-11	7.86e-11	3.22e-11
0.044825	-1.38e-11	4e-12	2.04e-11	2.57e-11	8.71e-11	9.69e-12	5.48e-11	8.88e-12	1.05e-11	2.66e-11	1.05e-11	4.07e-11	4.81e-12	8.19e-12	7.68e-11	1.78e-11	3.11e-11	6.38e-11	2.59e-11	4.44e-12	3.19e-12	2.36e-11	1.14e-11	7.81e-11	3.29e-11
0.0448213	-1.25e-11	3.8125e-12	2.09e-11	2.58e-11	8.69e-11	8.88e-12	5.6e-11	8.44e-12	1.05e-11	2.69e-11	1.02e-11	4.16e-11	4.5e-12	8.19e-12	7.65e-11	1.6e-11	3.25e-11	6.38e-11	2.63e-11	4.56e-12	3.13e-12	2.33e-11	1.03e-11	7.93e-11	3.39e-11
0.0448175	-1.2e-11	4.375e-12	2.13e-11	2.59e-11	8.7e-11	9.38e-12	5.76e-11	8.75e-12	1.03e-11	2.78e-11	1.03e-11	4.19e-11	4.13e-12	8.19e-12	7.63e-11	1.61e-11	3.34e-11	6.38e-11	2.58e-11	4.56e-12	3.13e-12	2.28e-11	9.06e-12	8.03e-11	3.35e-11
0.0448137	-1.23e-11	4.3125e-12	2.15e-11	2.59e-11	8.72e-11	9.06e-12	5.8e-11	8.94e-12	9.94e-12	2.81e-11	9.69e-12	4.16e-11	4.06e-12	8.25e-12	7.63e-11	1.69e-11	3.34e-11	6.38e-11	2.48e-11	4.56e-12	3.25e-12	2.26e-11	9.06e-12	8.08e-11	3.23e-11
0.04481	-1.27e-11	3.25e-12	2.18e-11	2.6e-11	8.74e-11	8.63e-12	5.71e-11	8.63e-12	9.31e-12	2.71e-11	1.01e-11	4.03e-11	4.19e-12	8.25e-12	7.64e-11	1.79e-11	3.21e-11	6.41e-11	2.36e-11	4.5e-12	3.5e-12	2.27e-11	1e-11	8.06e-11	3.2e-11
0.0448062	-1.17e-11	3.25e-12	2.2e-11	2.61e-11	8.78e-11	8.38e-12	5.7e-11	8.94e-12	9.25e-12	2.57e-11	1.05e-11	3.94e-11	4e-12	8.19e-12	7.66e-11	1.8e-11	3.12e-11	6.51e-11	2.41e-11	4.44e-12	3.94e-12	2.33e-11	1.07e-11	7.95e-11	3.33e-11
0.0448025	-1.14e-11	3.6875e-12	2.24e-11	2.62e-11	8.79e-11	8.38e-12	5.79e-11	8.31e-12	8.5e-12	2.38e-11	1.02e-11	3.86e-11	3.69e-12	8.13e-12	7.69e-11	1.74e-11	3.18e-11	6.54e-11	2.43e-11	4.38e-12	4.5e-12	2.39e-11	1.17e-11	7.84e-11	3.33e-11
0.0447988	-1.16e-11	3.875e-12	2.28e-11	2.64e-11	8.81e-11	9.31e-12	5.79e-11	8.63e-12	8.44e-12	2.38e-11	9.25e-12	3.85e-11	3.19e-12	8.06e-12	7.72e-11	1.66e-11	3.26e-11	6.53e-11	2.45e-11	4.31e-12	5.13e-12	2.35e-11	1.23e-11	7.8e-11	3.29e-11
0.044795	-1.16e-11	3.875e-12	2.33e-11	2.68e-11	8.82e-11	9.25e-12	5.81e-11	9.56e-12	8.13e-12	2.52e-11	8.44e-12	3.93e-11	3.69e-12	8e-12	7.74e-11	1.58e-11	3.38e-11	6.44e-11	2.43e-11	4.31e-12	5.81e-12	2.28e-11	1.19e-11	7.81e-11	3.29e-11
0.0447913	-1.13e-11	4e-12	2.38e-11	2.71e-11	8.83e-11	9.06e-12	5.77e-11	1.06e-11	7.5e-12	2.43e-11	8.19e-12	4.03e-11	5.38e-12	8e-12	7.75e-11	1.51e-11	3.49e-11	6.39e-11	2.39e-11	4.31e-12	6.44e-12	2.15e-11	1.16e-11	7.87e-11	3.33e-11
0.0447875	-1.19e-11	4.4375e-12	2.42e-11	2.75e-11	8.83e-11	8.44e-12	5.78e-11	1.09e-11	8.56e-12	2.36e-11	7.69e-12	4.09e-11	5.88e-12	8e-12	7.75e-11	1.58e-11	3.58e-11	6.4e-11	2.46e-11	4.31e-12	6.94e-12	2.08e-11	1.19e-11	7.97e-11	3.39e-11
0.0447837	-1.25e-11	5.3125e-12	2.44e-11	2.78e-11	8.82e-11	7.56e-12	5.88e-11	1.14e-11	9.38e-12	2.32e-11	8.06e-12	4.08e-11	5.38e-12	8.06e-12	7.74e-11	1.61e-11	3.53e-11	6.38e-11	2.45e-11	4.25e-12	7.38e-12	2.08e-11	1.23e-11	7.9e-11	3.41e-11
0.04478	-1.28e-11	5.875e-12	2.44e-11	2.81e-11	8.81e-11	7.63e-12	5.94e-11	1.18e-11	9.69e-12	2.23e-11	9.56e-12	3.99e-11	4.81e-12	8.19e-12	7.71e-11	1.64e-11	3.59e-11	6.38e-11	2.41e-11	4.19e-12	7.69e-12	2.16e-11	1.23e-11	7.79e-11	3.47e-11
0.0447762	-1.19e-11	6e-12	2.43e-11	2.83e-11	8.8e-11	7.81e-12	5.96e-11	1.11e-11	9.88e-12	2.36e-11	1.08e-11	3.83e-11	4.69e-12	8.31e-12	7.69e-11	1.72e-11	3.61e-11	6.38e-11	2.43e-11	4e-12	7.88e-12	2.26e-11	1.35e-11	7.75e-11	3.45e-11
0.0447725	-1.06e-11	5.4375e-12	2.43e-11	2.83e-11	8.79e-11	8.19e-12	5.87e-11	1.08e-11	9.81e-12	2.55e-11	1.13e-11	3.77e-11	4.31e-12	8.5e-12	7.68e-11	1.79e-11	3.66e-11	6.3e-11	2.43e-11	3.81e-12	8.13e-12	2.26e-11	1.38e-11	7.74e-11	3.37e-11
0.0447688	-1e-11	4.4375e-12	2.41e-11	2.81e-11	8.78e-11	7.5e-12	5.78e-11	1.08e-11	9.31e-12	2.55e-11	1.11e-11	3.71e-11	4.75e-12	8.69e-12	7.67e-11	1.75e-11	3.76e-11	6.29e-11	2.42e-11	3.56e-12	8.31e-12	2.19e-11	1.29e-11	7.81e-11	3.3e-11
0.044765	-9.84e-12	4.9375e-12	2.41e-11	2.78e-11	8.77e-11	7.19e-12	5.78e-11	1.08e-11	8.75e-12	2.49e-11	1.05e-11	3.58e-11	4.69e-12	8.94e-12	7.68e-11	1.7e-11	3.68e-11	6.36e-11	2.42e-11	3.25e-12	8.56e-12	2.21e-11	1.23e-11	7.78e-11	3.3e-11
0.0447613	-1.16e-11	5.25e-12	2.42e-11	2.73e-11	8.77e-11	7.19e-12	5.81e-11	1.21e-11	9.31e-12	2.46e-11	1.06e-11	3.41e-11	4.31e-12	9.13e-12	7.69e-11	1.66e-11	3.56e-11	6.49e-11	2.48e-11	2.94e-12	8.88e-12	2.25e-11	1.26e-11	7.79e-11	3.43e-11
0.0447575	-1.38e-11	5.1875e-12	2.43e-11	2.68e-11	8.78e-11	5.94e-12	5.89e-11	1.28e-11	9.81e-12	2.52e-11	1.12e-11	3.32e-11	4.81e-12	9.38e-12	7.7e-11	1.59e-11	3.48e-11	6.51e-11	2.54e-11	2.69e-12	9.19e-12	2.25e-11	1.29e-11	7.91e-11	3.5e-11
0.0447537	-1.38e-11	5e-12	2.43e-11	2.62e-11	8.8e-11	5.81e-12	5.94e-11	1.23e-11	1.04e-11	2.39e-11	1.03e-11	3.36e-11	5.88e-12	9.63e-12	7.71e-11	1.54e-11	3.44e-11	6.46e-11	2.56e-11	2.38e-12	9.5e-12	2.19e-11	1.29e-11	8.07e-11	3.48e-11
0.04475	-1.38e-11	4.75e-12	2.42e-11	2.57e-11	8.83e-11	7.44e-12	5.87e-11	1.13e-11	1.03e-11	2.25e-11	9.44e-12	3.53e-11	5.31e-12	9.88e-12	7.7e-11	1.6e-11	3.41e-11	6.46e-11	2.47e-11	2.19e-12	9.69e-12	2.18e-11	1.16e-11	8.2e-11	3.48e-11
0.0447462	-1.3e-11	4e-12	2.39e-11	2.53e-11	8.84e-11	8.13e-12	5.73e-11	1.15e-11	9.69e-12	2.28e-11	9.5e-12	3.67e-11	4.44e-12	1.02e-11	7.68e-11	1.59e-11	3.38e-11	6.39e-11	2.36e-11	2.06e-12	9.63e-12	2.08e-11	1.08e-11	8.19e-11	3.52e-11
0.0447425	-1.2e-11	4.375e-12	2.34e-11	2.51e-11	8.86e-11	7.81e-12	5.59e-11	1.23e-11	9.69e-12	2.35e-11	1.01e-11	3.65e-11	4.06e-12	1.04e-11	7.64e-11	1.61e-11	3.38e-11	6.41e-11	2.38e-11	2e-12	9.44e-12	2.12e-11	9.31e-12	8.18e-11	3.62e-11
0.0447388	-1.19e-11	4.75e-12	2.29e-11	2.49e-11	8.86e-11	6.81e-12	5.54e-11	1.3e-11	8.94e-12	2.36e-11	1.06e-11	3.7e-11	4.31e-12	1.06e-11	7.59e-11	1.59e-11	3.41e-11	6.51e-11	2.45e-11	2.06e-12	9.13e-12	2.28e-11	8.94e-12	8.14e-11	3.62e-11
0.044735	-1.08e-11	4.9375e-12	2.23e-11	2.48e-11	8.86e-11	5.94e-12	5.53e-11	1.28e-11	8.31e-12	2.3e-11	1.1e-11	3.75e-11	4.13e-12	1.06e-11	7.54e-11	1.64e-11	3.38e-11	6.46e-11	2.39e-11	2.25e-12	8.69e-12	2.36e-11	1.11e-11	8.16e-11	3.68e-11
0.0447312	-9.38e-12	5.5625e-12	2.19e-11	2.46e-11	8.85e-11	5.25e-12	5.56e-11	1.21e-11	8.25e-12	2.38e-11	1.11e-11	3.86e-11	4.69e-12	1.05e-11	7.49e-11	1.7e-11	3.32e-11	6.34e-11	2.28e-11	2.56e-12	8.38e-12	2.28e-11	1.5e-11	8.06e-11	3.65e-11
0.0447275	-8.75e-12	5.5625e-12	2.17e-11	2.45e-11	8.84e-11	5.19e-12	5.43e-11	1.23e-11	8e-12	2.47e-11	1.05e-11	3.86e-11	6.5e-12	1.03e-11	7.43e-11	1.72e-11	3.29e-11	6.34e-11	2.24e-11	2.88e-12	8.25e-12	2.23e-11	1.59e-11	7.99e-11	3.69e-11
0.0447237	-8.44e-12	4.8125e-12	2.16e-11	2.43e-11	8.83e-11	6.88e-12	5.34e-11	1.28e-11	7.38e-12	2.48e-11	1.06e-11	3.64e-11	7.25e-12	9.81e-12	7.38e-11	1.63e-11	3.32e-11	6.33e-11	2.21e-11	3.25e-12	8.38e-12	2.28e-11	1.43e-11	7.95e-11	3.71e-11
0.04472	-9.06e-12	4.4375e-12	2.16e-11	2.41e-11	8.83e-11	7.56e-12	5.6e-11	1.23e-11	7.19e-12	2.51e-11	1.13e-11	3.48e-11	7.25e-12	9.38e-12	7.32e-11	1.59e-11	3.38e-11	6.31e-11	2.2e-11	3.63e-12	8.81e-12	2.36e-11	1.28e-11	8.01e-11	3.69e-11
0.0447163	-9.53e-12	4.4375e-12	2.18e-11	2.38e-11	8.82e-11	8.31e-12	5.76e-11	1.23e-11	6.69e-12	2.53e-11	1.12e-11	3.44e-11	7e-12	8.94e-12	7.26e-11	1.78e-11	3.51e-11	6.25e-11	2.22e-11	3.88e-12	9.44e-12	2.33e-11	1.31e-11	8.04e-11	3.66e-11
0.0447125	-9.38e-12	4.875e-12	2.19e-11	2.36e-11	8.82e-11	8.44e-12	5.79e-11	1.28e-11	7.75e-12	2.5e-11	1.06e-11	3.47e-11	4.81e-12	8.69e-12	7.22e-11	1.86e-11	3.58e-11	6.21e-11	2.27e-11	4.13e-12	1.01e-11	2.31e-11	1.43e-11	7.99e-11	3.65e-11
0.0447088	-8.28e-12	5.25e-12	2.21e-11	2.36e-11	8.81e-11	8.56e-12	5.79e-11	1.28e-11	9.56e-12	2.39e-11	1.09e-11	3.53e-11	3.88e-12	8.63e-12	7.19e-11	1.78e-11	3.53e-11	6.31e-11	2.36e-11	4.31e-12	1.06e-11	2.24e-11	1.49e-11	7.9e-11	3.63e-11
0.044705	-7.5e-12	5.375e-12	2.21e-11	2.37e-11	8.79e-11	8.75e-12	5.82e-11	1.24e-11	9.69e-12	2.3e-11	1.09e-11	3.61e-11	5.25e-12	8.81e-12	7.18e-11	1.73e-11	3.44e-11	6.35e-11	2.34e-11	4.38e-12	1.08e-11	2.23e-11	1.44e-11	7.88e-11	3.59e-11
0.0447012	-5.78e-12	6.125e-12	2.2e-11	2.39e-11	8.78e-11	8.13e-12	5.79e-11	1.19e-11	8.44e-12	2.38e-11	1.08e-11	3.67e-11	5.31e-12	9.06e-12	7.2e-11	1.72e-11	3.38e-11	6.23e-11	2.23e-11	4.44e-12	1.08e-11	2.24e-11	1.16e-11	7.99e-11	3.58e-11
0.0446975	-5.94e-12	6.5e-12	2.16e-11	2.43e-11	8.76e-11	6.94e-12	5.84e-11	1.18e-11	8.25e-12	2.51e-11	1.02e-11	3.76e-11	5.38e-12	9.31e-12	7.24e-11	1.78e-11	3.33e-11	6.08e-11	2.09e-11	4.38e-12	1.05e-11	2.31e-11	1e-11	8.03e-11	3.65e-11
0.0446937	-5.47e-12	6.5e-12	2.11e-11	2.48e-11	8.74e-11	7.38e-12	5.94e-11	1.09e-11	9.06e-12	2.52e-11	9.44e-12	3.69e-11	6.25e-12	9.56e-12	7.31e-11	1.83e-11	3.31e-11	6.06e-11	2.06e-11	4.31e-12	1.01e-11	2.33e-11	1.06e-11	8.01e-11	3.59e-11
0.04469	-5e-12	6.5625e-12	2.03e-11	2.53e-11	8.73e-11	6.44e-12	6.02e-11	1.06e-11	8.75e-12	2.49e-11	9.94e-12	3.58e-11	6.81e-12	9.75e-12	7.37e-11	1.78e-11	3.27e-11	6.06e-11	2.07e-11	4.19e-12	9.56e-12	2.33e-11	1.32e-11	8.11e-11	3.48e-11
0.0446863	-5.31e-12	6.5e-12	1.95e-11	2.57e-11	8.73e-11	5.31e-12	5.99e-11	1.05e-11	7.13e-12	2.6e-11	1.02e-11	3.67e-11	6.38e-12	9.81e-12	7.44e-11	1.86e-11	3.24e-11	6.14e-11	2.19e-11	4e-12	9.13e-12	2.38e-11	1.39e-11	8.14e-11	3.5e-11
0.0446825	-6.72e-12	7.0625e-12	1.86e-11	2.6e-11	8.74e-11	5.94e-12	5.88e-11	1.14e-11	6.38e-12	2.65e-11	8.63e-12	3.74e-11	5.06e-12	9.81e-12	7.5e-11	2.06e-11	3.19e-11	6.19e-11	2.23e-11	3.75e-12	8.88e-12	2.39e-11	1.26e-11	8.15e-11	3.5e-11
0.0446788	-7.19e-12	7.5e-12	1.79e-11	2.62e-11	8.78e-11	6.38e-12	5.92e-11	1.23e-11	6.75e-12	2.72e-11	8.25e-12	3.84e-11	4.5e-12	9.75e-12	7.55e-11	2.07e-11	3.26e-11	6.14e-11	2.19e-11	3.56e-12	8.75e-12	2.43e-11	1.16e-11	8.13e-11	3.41e-11
0.044675	-7.03e-12	6.875e-12	1.73e-11	2.62e-11	8.82e-11	7.19e-12	6e-11	1.22e-11	8e-12	2.74e-11	8.94e-12	3.91e-11	3.69e-12	9.75e-12	7.59e-11	1.94e-11	3.28e-11	6.16e-11	2.16e-11	3.38e-12	8.69e-12	2.38e-11	1.18e-11	7.99e-11	3.36e-11
0.0446712	-8.13e-12	6.875e-12	1.68e-11	2.61e-11	8.86e-11	7.5e-12	6.04e-11	1.23e-11	7.81e-12	2.75e-11	9.69e-12	3.83e-11	3.06e-12	9.69e-12	7.62e-11	1.79e-11	3.33e-11	6.15e-11	2.2e-11	3.19e-12	8.63e-12	2.39e-11	1.31e-11	7.94e-11	3.41e-11
0.0446675	-7.34e-12	6.9375e-12	1.66e-11	2.58e-11	8.92e-11	6.94e-12	5.99e-11	1.27e-11	7.56e-12	2.66e-11	9.56e-12	3.83e-11	3.06e-12	9.63e-12	7.63e-11	1.56e-11	3.46e-11	6.19e-11	2.31e-11	3.13e-12	8.56e-12	2.49e-11	1.48e-11	7.88e-11	3.44e-11
0.0446637	-6.88e-12	6.3125e-12	1.65e-11	2.56e-11	8.96e-11	6.38e-12	5.93e-11	1.21e-11	6.69e-12	2.61e-11	9.13e-12	3.97e-11	3.69e-12	9.5e-12	7.63e-11	1.54e-11	3.49e-11	6.3e-11	2.5e-11	3.13e-12	8.38e-12	2.52e-11	1.45e-11	7.92e-11	3.44e-11
0.04466	-5.47e-12	6.125e-12	1.67e-11	2.53e-11	9.01e-11	6.75e-12	5.97e-11	1.09e-11	5.81e-12	2.68e-11	9.38e-12	4e-11	4.81e-12	9.38e-12	7.61e-11	1.65e-11	3.38e-11	6.36e-11	2.52e-11	3.13e-12	8.13e-12	2.49e-11	1.42e-11	8.03e-11	3.49e-11
0.0446563	-5.16e-12	6.6875e-12	1.71e-11	2.52e-11	9.04e-11	6.88e-12	6.06e-11	1.17e-11	5.63e-12	2.81e-11	9.56e-12	3.98e-11	5.13e-12	9.19e-12	7.58e-11	1.76e-11	3.38e-11	6.38e-11	2.5e-11	3.13e-12	7.81e-12	2.39e-11	1.27e-11	8.05e-11	3.54e-11
0.0446525	-5.63e-12	6.0625e-12	1.76e-11	2.51e-11	9.06e-11	6.94e-12	6.06e-11	1.26e-11	5.5e-12	2.84e-11	8.88e-12	4.02e-11	3.88e-12	9.06e-12	7.55e-11	1.75e-11	3.39e-11	6.37e-11	2.44e-11	3.19e-12	7.38e-12	2.3e-11	1.17e-11	7.94e-11	3.59e-11
0.0446488	-6.09e-12	5.625e-12	1.83e-11	2.51e-11	9.07e-11	7.88e-12	5.94e-11	1.25e-11	5.94e-12	2.69e-11	8.31e-12	4.05e-11	3.69e-12	8.94e-12	7.52e-11	1.76e-11	3.47e-11	6.31e-11	2.48e-11	3.25e-12	6.81e-12	2.38e-11	1.13e-11	7.87e-11	3.59e-11
0.044645	-7.34e-12	5.5625e-12	1.9e-11	2.51e-11	9.08e-11	8.19e-12	5.93e-11	1.16e-11	6.56e-12	2.61e-11	7.5e-12	4.16e-11	3.25e-12	8.88e-12	7.49e-11	1.75e-11	3.5e-11	6.25e-11	2.46e-11	3.19e-12	6.25e-12	2.38e-11	1e-11	7.88e-11	3.54e-11
0.0446412	-8.44e-12	5.375e-12	1.98e-11	2.51e-11	9.09e-11	9.13e-12	5.98e-11	1.05e-11	7.19e-12	2.81e-11	6.94e-12	4.28e-11	3.5e-12	8.94e-12	7.48e-11	1.79e-11	3.48e-11	6.26e-11	2.37e-11	3.19e-12	5.56e-12	2.42e-11	9.69e-12	7.99e-11	3.46e-11
0.0446375	-8.59e-12	5.5625e-12	2.06e-11	2.51e-11	9.1e-11	1.01e-11	5.92e-11	1.13e-11	6.44e-12	2.83e-11	6.56e-12	4.42e-11	4.06e-12	9e-12	7.47e-11	1.81e-11	3.38e-11	6.34e-11	2.42e-11	3.06e-12	5e-12	2.47e-11	8.81e-12	8.02e-11	3.44e-11
0.0446337	-8.13e-12	6.875e-12	2.13e-11	2.52e-11	9.11e-11	1.04e-11	5.96e-11	1.13e-11	5.94e-12	2.72e-11	6.63e-12	4.63e-11	4.81e-12	9.19e-12	7.46e-11	1.66e-11	3.38e-11	6.33e-11	2.47e-11	2.94e-12	4.63e-12	2.51e-11	9.56e-12	7.99e-11	3.37e-11
0.04463	-7.66e-12	6.8125e-12	2.19e-11	2.54e-11	9.11e-11	1.03e-11	6.09e-11	1.16e-11	6.25e-12	2.63e-11	6.88e-12	4.69e-11	5.13e-12	9.44e-12	7.48e-11	1.57e-11	3.33e-11	6.24e-11	2.36e-11	2.88e-12	4.44e-12	2.58e-11	1.04e-11	7.94e-11	3.38e-11
0.0446263	-7.81e-12	5.75e-12	2.24e-11	2.57e-11	9.11e-11	9.38e-12	6.08e-11	1.21e-11	7.88e-12	2.54e-11	6.94e-12	4.66e-11	5.38e-12	9.63e-12	7.49e-11	1.62e-11	3.26e-11	6.19e-11	2.24e-11	2.81e-12	4.56e-12	2.59e-11	1.08e-11	7.89e-11	3.43e-11
0.0446225	-8.44e-12	5.25e-12	2.26e-11	2.6e-11	9.1e-11	8.31e-12	5.99e-11	1.21e-11	8.94e-12	2.51e-11	7.69e-12	4.69e-11	4.63e-12	9.88e-12	7.51e-11	1.73e-11	3.28e-11	6.21e-11	2.23e-11	2.88e-12	4.88e-12	2.61e-11	1.06e-11	7.96e-11	3.43e-11
0.0446188	-8.91e-12	4.625e-12	2.28e-11	2.64e-11	9.08e-11	8e-12	5.96e-11	1.18e-11	7.69e-12	2.46e-11	8.38e-12	4.66e-11	5e-12	1e-11	7.52e-11	1.79e-11	3.34e-11	6.22e-11	2.31e-11	2.94e-12	5.25e-12	2.58e-11	1.03e-11	7.99e-11	3.43e-11
0.044615	-8.75e-12	3.6875e-12	2.28e-11	2.67e-11	9.04e-11	9e-12	5.99e-11	1.21e-11	6.44e-12	2.48e-11	8.63e-12	4.63e-11	5.31e-12	1e-11	7.53e-11	1.95e-11	3.38e-11	6.23e-11	2.33e-11	3.06e-12	5.56e-12	2.56e-11	9.69e-12	8.01e-11	3.46e-11
0.0446112	-7.97e-12	4.75e-12	2.29e-11	2.68e-11	9.01e-11	1.14e-11	5.84e-11	1.2e-11	5.81e-12	2.47e-11	8.25e-12	4.58e-11	5.31e-12	9.88e-12	7.52e-11	2.08e-11	3.39e-11	6.22e-11	2.29e-11	3.19e-12	5.75e-12	2.55e-11	9.94e-12	8.04e-11	3.54e-11
0.0446075	-6.56e-12	6.9375e-12	2.31e-11	2.68e-11	8.98e-11	1.15e-11	5.76e-11	1.09e-11	5.75e-12	2.47e-11	8.63e-12	4.58e-11	5.06e-12	9.69e-12	7.51e-11	2.02e-11	3.47e-11	6.22e-11	2.27e-11	3.25e-12	5.75e-12	2.53e-11	9.94e-12	8.01e-11	3.54e-11
0.0446038	-5.63e-12	7.3125e-12	2.31e-11	2.68e-11	8.96e-11	1.13e-11	5.84e-11	1.01e-11	6.63e-12	2.39e-11	9.25e-12	4.53e-11	4.94e-12	9.44e-12	7.48e-11	2.03e-11	3.56e-11	6.25e-11	2.34e-11	3.19e-12	5.63e-12	2.63e-11	9.69e-12	8.01e-11	3.57e-11
0.0446	-5.16e-12	6.4375e-12	2.31e-11	2.66e-11	8.96e-11	1.08e-11	5.89e-11	9.38e-12	7.06e-12	2.21e-11	9.25e-12	4.57e-11	5.13e-12	9.19e-12	7.46e-11	1.94e-11	3.52e-11	6.31e-11	2.33e-11	3.06e-12	5.44e-12	2.64e-11	1.04e-11	7.95e-11	3.61e-11
0.0445963	-4.84e-12	5.4375e-12	2.3e-11	2.64e-11	8.97e-11	1.02e-11	5.78e-11	8.19e-12	7.31e-12	2.21e-11	8.94e-12	4.56e-11	5.88e-12	8.88e-12	7.44e-11	1.83e-11	3.52e-11	6.41e-11	2.38e-11	2.88e-12	5.25e-12	2.59e-11	1.03e-11	8.03e-11	3.59e-11
0.0445925	-6.41e-12	5.0625e-12	2.28e-11	2.63e-11	8.99e-11	9.69e-12	5.75e-11	8.75e-12	6.75e-12	2.2e-11	8.31e-12	4.43e-11	6.81e-12	8.5e-12	7.42e-11	1.88e-11	3.55e-11	6.39e-11	2.44e-11	2.75e-12	5.06e-12	2.61e-11	1.09e-11	8.11e-11	3.58e-11
0.0445887	-8.59e-12	4.9375e-12	2.23e-11	2.61e-11	9.02e-11	9.44e-12	5.69e-11	9.69e-12	6.75e-12	2.18e-11	7.5e-12	4.46e-11	6.19e-12	8.13e-12	7.39e-11	1.88e-11	3.53e-11	6.41e-11	2.42e-11	2.63e-12	4.94e-12	2.67e-11	1.13e-11	8.04e-11	3.66e-11
0.044585	-8.59e-12	5.5e-12	2.17e-11	2.61e-11	9.05e-11	9.31e-12	5.74e-11	9.75e-12	7.88e-12	2.26e-11	7.06e-12	4.57e-11	4.69e-12	7.75e-12	7.36e-11	1.76e-11	3.54e-11	6.43e-11	2.37e-11	2.63e-12	4.88e-12	2.56e-11	1.09e-11	8.03e-11	3.67e-11
0.0445812	-7.66e-12	6.5e-12	2.11e-11	2.59e-11	9.07e-11	1.03e-11	5.97e-11	9.56e-12	8.13e-12	2.19e-11	7.44e-12	4.62e-11	3.88e-12	7.44e-12	7.33e-11	1.66e-11	3.61e-11	6.4e-11	2.33e-11	2.69e-12	4.81e-12	2.52e-11	1.02e-11	7.97e-11	3.62e-11
0.0445775	-7.19e-12	6.8125e-12	2.06e-11	2.59e-11	9.08e-11	1.18e-11	5.97e-11	8.56e-12	7.69e-12	2.25e-11	6.56e-12	4.62e-11	4.94e-12	7.19e-12	7.29e-11	1.57e-11	3.66e-11	6.34e-11	2.29e-11	2.88e-12	4.75e-12	2.55e-11	1.03e-11	7.97e-11	3.54e-11
0.0445738	-6.25e-12	6e-12	2.03e-11	2.59e-11	9.08e-11	1.29e-11	5.81e-11	9e-12	7.19e-12	2.43e-11	6.88e-12	4.7e-11	5.31e-12	7e-12	7.25e-11	1.54e-11	3.54e-11	6.24e-11	2.35e-11	3.06e-12	4.81e-12	2.56e-11	9.94e-12	7.95e-11	3.61e-11
0.04457	-6.88e-12	5.5e-12	2.01e-11	2.59e-11	9.07e-11	1.28e-11	5.61e-11	9.94e-12	7.5e-12	2.63e-11	7.81e-12	4.79e-11	4.81e-12	6.88e-12	7.21e-11	1.5e-11	3.51e-11	6.13e-11	2.38e-11	3.25e-12	4.88e-12	2.51e-11	9.06e-12	8.01e-11	3.62e-11
0.0445663	-7.5e-12	6.1875e-12	2.01e-11	2.58e-11	9.06e-11	1.3e-11	5.54e-11	9.69e-12	7.75e-12	2.73e-11	8.5e-12	4.75e-11	4.69e-12	6.81e-12	7.16e-11	1.62e-11	3.62e-11	6.25e-11	2.42e-11	3.44e-12	5e-12	2.51e-11	7.75e-12	8.11e-11	3.64e-11
0.0445625	-7.03e-12	7.25e-12	2.04e-11	2.57e-11	9.04e-11	1.29e-11	5.56e-11	9.31e-12	7.88e-12	2.75e-11	8.94e-12	4.78e-11	4.94e-12	6.81e-12	7.13e-11	1.81e-11	3.78e-11	6.3e-11	2.36e-11	3.63e-12	5.13e-12	2.44e-11	6.94e-12	8.17e-11	3.66e-11
0.0445587	-5.94e-12	7.875e-12	2.09e-11	2.54e-11	9.04e-11	1.25e-11	5.53e-11	9.5e-12	8.44e-12	2.76e-11	9.06e-12	4.83e-11	4.38e-12	6.75e-12	7.1e-11	1.88e-11	3.83e-11	6.23e-11	2.23e-11	3.88e-12	5.25e-12	2.44e-11	6.94e-12	8.15e-11	3.65e-11
0.044555	-6.41e-12	7.875e-12	2.16e-11	2.49e-11	9.04e-11	1.32e-11	5.56e-11	9.88e-12	8.56e-12	2.71e-11	8.75e-12	4.83e-11	4.06e-12	6.69e-12	7.09e-11	1.84e-11	3.76e-11	6.23e-11	2.18e-11	4.19e-12	5.31e-12	2.49e-11	6.88e-12	8.09e-11	3.69e-11
0.0445512	-8.28e-12	7.375e-12	2.24e-11	2.43e-11	9.04e-11	1.36e-11	5.63e-11	9.63e-12	8.44e-12	2.74e-11	8.69e-12	4.9e-11	3.5e-12	6.69e-12	7.09e-11	1.81e-11	3.82e-11	6.29e-11	2.23e-11	4.44e-12	5.38e-12	2.52e-11	7.25e-12	8.11e-11	3.61e-11
0.0445475	-9.22e-12	7.125e-12	2.31e-11	2.36e-11	9.05e-11	1.4e-11	5.68e-11	9.56e-12	7.19e-12	2.67e-11	8.81e-12	4.93e-11	3.44e-12	6.75e-12	7.09e-11	1.89e-11	3.83e-11	6.36e-11	2.33e-11	4.63e-12	5.5e-12	2.54e-11	7.81e-12	8.08e-11	3.54e-11
0.0445438	-8.91e-12	7.125e-12	2.39e-11	2.3e-11	9.06e-11	1.51e-11	5.79e-11	1.02e-11	6.13e-12	2.58e-11	9.06e-12	4.99e-11	3.06e-12	6.81e-12	7.12e-11	2.06e-11	3.75e-11	6.33e-11	2.34e-11	4.69e-12	5.75e-12	2.64e-11	7.44e-12	8.05e-11	3.62e-11
0.04454	-8.75e-12	6.9375e-12	2.44e-11	2.24e-11	9.08e-11	1.57e-11	5.79e-11	1.04e-11	5.75e-12	2.61e-11	9.56e-12	4.87e-11	3.13e-12	7e-12	7.14e-11	2.06e-11	3.63e-11	6.2e-11	2.23e-11	4.63e-12	6.06e-12	2.67e-11	7.81e-12	8.12e-11	3.73e-11
0.0445363	-1e-11	7.1875e-12	2.48e-11	2.21e-11	9.11e-11	1.41e-11	5.87e-11	1.13e-11	6.75e-12	2.64e-11	1.02e-11	4.76e-11	3.75e-12	7.25e-12	7.15e-11	2.03e-11	3.61e-11	6.1e-11	2.1e-11	4.38e-12	6.5e-12	2.58e-11	9.19e-12	8.18e-11	3.74e-11
0.0445325	-1.14e-11	6.375e-12	2.49e-11	2.19e-11	9.13e-11	1.25e-11	6.02e-11	1.13e-11	7.5e-12	2.73e-11	1.07e-11	4.74e-11	4e-12	7.5e-12	7.16e-11	1.86e-11	3.61e-11	6.17e-11	2.1e-11	4.13e-12	6.94e-12	2.54e-11	1.08e-11	8.15e-11	3.72e-11
0.0445287	-1.22e-11	4.9375e-12	2.48e-11	2.19e-11	9.17e-11	1.21e-11	6.13e-11	1.21e-11	8.06e-12	2.66e-11	1.09e-11	4.69e-11	4e-12	7.81e-12	7.14e-11	1.7e-11	3.6e-11	6.21e-11	2.17e-11	3.81e-12	7.31e-12	2.56e-11	1.09e-11	8.06e-11	3.8e-11
0.044525	-1.33e-11	4.4375e-12	2.45e-11	2.2e-11	9.21e-11	1.29e-11	6.08e-11	1.23e-11	8.88e-12	2.61e-11	1.05e-11	4.63e-11	4.81e-12	8.06e-12	7.11e-11	1.63e-11	3.65e-11	6.25e-11	2.25e-11	3.56e-12	7.63e-12	2.58e-11	1.02e-11	8.15e-11	3.88e-11
0.0445212	-1.45e-11	4.8125e-12	2.41e-11	2.23e-11	9.24e-11	1.39e-11	5.91e-11	1.18e-11	9.69e-12	2.7e-11	1.04e-11	4.64e-11	5.13e-12	8.25e-12	7.08e-11	1.56e-11	3.63e-11	6.23e-11	2.27e-11	3.38e-12	7.81e-12	2.64e-11	1e-11	8.16e-11	3.91e-11
0.0445175	-1.48e-11	4.625e-12	2.38e-11	2.27e-11	9.26e-11	1.44e-11	5.91e-11	1.08e-11	9.69e-12	2.84e-11	1.09e-11	4.49e-11	5.44e-12	8.38e-12	7.04e-11	1.57e-11	3.62e-11	6.27e-11	2.31e-11	3.31e-12	7.94e-12	2.71e-11	1.13e-11	8.12e-11	3.83e-11
0.0445138	-1.41e-11	4.4375e-12	2.36e-11	2.31e-11	9.27e-11	1.44e-11	5.93e-11	1.02e-11	9.81e-12	2.76e-11	1.07e-11	4.32e-11	5.44e-12	8.38e-12	7.01e-11	1.61e-11	3.71e-11	6.3e-11	2.26e-11	3.31e-12	8e-12	2.63e-11	1.32e-11	8.08e-11	3.75e-11
0.04451	-1.33e-11	3.8125e-12	2.34e-11	2.36e-11	9.26e-11	1.43e-11	5.89e-11	1.04e-11	9.88e-12	2.67e-11	1.05e-11	4.23e-11	5.94e-12	8.31e-12	7e-11	1.47e-11	3.76e-11	6.29e-11	2.22e-11	3.38e-12	8e-12	2.54e-11	1.35e-11	8.04e-11	3.8e-11
0.0445063	-1.33e-11	3.5625e-12	2.34e-11	2.41e-11	9.23e-11	1.48e-11	5.79e-11	1.05e-11	9.75e-12	2.67e-11	1.06e-11	4.29e-11	5.38e-12	8.13e-12	7.01e-11	1.55e-11	3.84e-11	6.34e-11	2.29e-11	3.31e-12	7.88e-12	2.59e-11	1.26e-11	8.01e-11	3.84e-11
0.0445025	-1.48e-11	2.6875e-12	2.36e-11	2.46e-11	9.19e-11	1.51e-11	5.72e-11	1.06e-11	9.56e-12	2.62e-11	1.14e-11	4.3e-11	5.44e-12	7.94e-12	7.03e-11	1.73e-11	3.95e-11	6.38e-11	2.33e-11	3.25e-12	7.69e-12	2.67e-11	1.17e-11	8.03e-11	3.8e-11
0.0444987	-1.63e-11	2.8125e-12	2.39e-11	2.49e-11	9.16e-11	1.51e-11	5.78e-11	1.15e-11	8.56e-12	2.59e-11	1.23e-11	4.36e-11	5.81e-12	7.81e-12	7.08e-11	1.71e-11	3.99e-11	6.4e-11	2.32e-11	3.13e-12	7.31e-12	2.74e-11	1.08e-11	8.06e-11	3.68e-11
0.044495	-1.56e-11	3.8125e-12	2.43e-11	2.52e-11	9.13e-11	1.51e-11	5.92e-11	1.18e-11	7.19e-12	2.73e-11	1.27e-11	4.49e-11	5.94e-12	7.63e-12	7.14e-11	1.69e-11	3.93e-11	6.38e-11	2.36e-11	3e-12	6.81e-12	2.73e-11	9.38e-12	8.04e-11	3.59e-11
0.0444913	-1.42e-11	4.625e-12	2.48e-11	2.53e-11	9.12e-11	1.52e-11	6.03e-11	1.19e-11	7.38e-12	2.88e-11	1.21e-11	4.42e-11	5.63e-12	7.56e-12	7.21e-11	1.75e-11	3.83e-11	6.27e-11	2.3e-11	2.81e-12	6.19e-12	2.67e-11	9.5e-12	8.18e-11	3.64e-11
0.0444875	-1.28e-11	4.75e-12	2.54e-11	2.52e-11	9.11e-11	1.54e-11	6.01e-11	1.21e-11	7.69e-12	2.89e-11	1.13e-11	4.24e-11	6.31e-12	7.44e-12	7.28e-11	1.84e-11	3.89e-11	6.26e-11	2.26e-11	2.69e-12	5.56e-12	2.59e-11	1.1e-11	8.31e-11	3.7e-11
0.0444838	-1.16e-11	4.6875e-12	2.6e-11	2.49e-11	9.12e-11	1.39e-11	5.89e-11	1.17e-11	7.5e-12	2.76e-11	1.13e-11	4.19e-11	6.56e-12	7.38e-12	7.34e-11	1.94e-11	3.9e-11	6.36e-11	2.33e-11	2.69e-12	5.06e-12	2.61e-11	1.26e-11	8.23e-11	3.71e-11
0.04448	-1.16e-11	4.75e-12	2.65e-11	2.46e-11	9.13e-11	1.32e-11	5.79e-11	1.08e-11	7.25e-12	2.76e-11	1.14e-11	4.21e-11	5.69e-12	7.38e-12	7.39e-11	1.92e-11	3.86e-11	6.31e-11	2.33e-11	2.69e-12	4.75e-12	2.65e-11	1.14e-11	8.11e-11	3.65e-11
0.0444762	-1.25e-11	3.25e-12	2.69e-11	2.41e-11	9.14e-11	1.32e-11	5.79e-11	1.08e-11	6.38e-12	2.79e-11	1.11e-11	4.28e-11	6.19e-12	7.31e-12	7.44e-11	1.88e-11	3.83e-11	6.24e-11	2.39e-11	2.81e-12	4.63e-12	2.7e-11	1e-11	8.04e-11	3.63e-11
0.0444725	-1.16e-11	3.25e-12	2.72e-11	2.37e-11	9.16e-11	1.33e-11	5.78e-11	1.08e-11	5.75e-12	2.76e-11	1.07e-11	4.29e-11	6.38e-12	7.31e-12	7.49e-11	1.91e-11	3.79e-11	6.22e-11	2.48e-11	2.88e-12	4.5e-12	2.77e-11	1.03e-11	8.01e-11	3.64e-11
0.0444687	-9.06e-12	4.1875e-12	2.73e-11	2.32e-11	9.16e-11	1.37e-11	5.71e-11	1.03e-11	5.44e-12	2.67e-11	1.03e-11	4.23e-11	5.69e-12	7.38e-12	7.52e-11	1.98e-11	3.7e-11	6.38e-11	2.53e-11	2.94e-12	4.44e-12	2.74e-11	1.17e-11	7.79e-11	3.62e-11
0.044465	-8.75e-12	5.0625e-12	2.74e-11	2.27e-11	9.16e-11	1.39e-11	5.65e-11	1.08e-11	5.63e-12	2.54e-11	9.63e-12	4.1e-11	5.56e-12	7.38e-12	7.54e-11	2.11e-11	3.57e-11	6.48e-11	2.57e-11	2.94e-12	4.38e-12	2.7e-11	1.19e-11	7.75e-11	3.57e-11
0.0444613	-1.05e-11	5.375e-12	2.74e-11	2.23e-11	9.15e-11	1.37e-11	5.69e-11	1.16e-11	6.13e-12	2.46e-11	9.25e-12	3.97e-11	5.56e-12	7.5e-12	7.55e-11	2.16e-11	3.5e-11	6.41e-11	2.44e-11	2.94e-12	4.19e-12	2.63e-11	1.09e-11	7.76e-11	3.56e-11
0.0444575	-9.38e-12	4.875e-12	2.74e-11	2.19e-11	9.13e-11	1.31e-11	5.75e-11	1.14e-11	6.88e-12	2.45e-11	8.38e-12	3.91e-11	5.94e-12	7.63e-12	7.54e-11	2.25e-11	3.52e-11	6.29e-11	2.33e-11	2.88e-12	4.06e-12	2.53e-11	9.5e-12	7.86e-11	3.58e-11
0.0444538	-7.97e-12	4.8125e-12	2.74e-11	2.18e-11	9.09e-11	1.33e-11	5.76e-11	1.03e-11	7.19e-12	2.53e-11	7.31e-12	3.85e-11	5.31e-12	7.81e-12	7.53e-11	2.27e-11	3.53e-11	6.3e-11	2.39e-11	2.81e-12	3.94e-12	2.53e-11	9.31e-12	8.07e-11	3.56e-11
0.04445	-8.59e-12	4.9375e-12	2.76e-11	2.18e-11	9.06e-11	1.37e-11	5.73e-11	9.56e-12	7.75e-12	2.64e-11	6.75e-12	3.84e-11	4.5e-12	8e-12	7.51e-11	2.16e-11	3.47e-11	6.44e-11	2.5e-11	2.75e-12	4e-12	2.54e-11	9.56e-12	8.09e-11	3.57e-11
0.0444462	-1.02e-11	4.4375e-12	2.77e-11	2.2e-11	9.04e-11	1.29e-11	5.74e-11	9.31e-12	8.13e-12	2.58e-11	7.38e-12	3.83e-11	4.94e-12	8.19e-12	7.5e-11	2.09e-11	3.44e-11	6.44e-11	2.41e-11	2.63e-12	4.06e-12	2.5e-11	1.03e-11	8.14e-11	3.53e-11
0.0444425	-1.02e-11	4.625e-12	2.79e-11	2.23e-11	9.03e-11	1.26e-11	5.77e-11	8.5e-12	7.69e-12	2.61e-11	8.31e-12	3.81e-11	5.94e-12	8.38e-12	7.5e-11	2.15e-11	3.51e-11	6.38e-11	2.32e-11	2.56e-12	4.25e-12	2.51e-11	9.25e-12	8.13e-11	3.44e-11
0.0444387	-9.84e-12	4.5e-12	2.81e-11	2.27e-11	9.03e-11	1.24e-11	5.77e-11	7.69e-12	7.5e-12	2.69e-11	7.81e-12	3.94e-11	6.44e-12	8.56e-12	7.51e-11	2.13e-11	3.47e-11	6.34e-11	2.29e-11	2.56e-12	4.44e-12	2.48e-11	8.25e-12	8.18e-11	3.4e-11
0.044435	-1.03e-11	5.375e-12	2.83e-11	2.3e-11	9.06e-11	1.23e-11	5.74e-11	8.25e-12	7.19e-12	2.67e-11	6.25e-12	4.07e-11	6.25e-12	8.63e-12	7.51e-11	1.94e-11	3.39e-11	6.34e-11	2.34e-11	2.56e-12	4.56e-12	2.39e-11	7.88e-12	8.17e-11	3.48e-11
0.0444313	-1.14e-11	5.375e-12	2.84e-11	2.33e-11	9.1e-11	1.31e-11	5.74e-11	9.38e-12	7.06e-12	2.69e-11	5.69e-12	3.98e-11	6.19e-12	8.69e-12	7.51e-11	1.7e-11	3.41e-11	6.34e-11	2.33e-11	2.56e-12	4.69e-12	2.36e-11	7.56e-12	8.14e-11	3.53e-11
0.0444275	-1.25e-11	4.0625e-12	2.83e-11	2.33e-11	9.14e-11	1.38e-11	5.74e-11	9.13e-12	7.19e-12	2.73e-11	6e-12	3.91e-11	6.5e-12	8.75e-12	7.48e-11	1.58e-11	3.44e-11	6.34e-11	2.26e-11	2.56e-12	4.81e-12	2.47e-11	8e-12	8.11e-11	3.43e-11
0.0444238	-1.19e-11	4.9375e-12	2.81e-11	2.32e-11	9.18e-11	1.48e-11	5.64e-11	9.06e-12	7.13e-12	2.7e-11	6.44e-12	3.93e-11	6.38e-12	8.81e-12	7.44e-11	1.51e-11	3.44e-11	6.34e-11	2.28e-11	2.56e-12	5e-12	2.53e-11	8.63e-12	8.18e-11	3.38e-11
0.04442	-1.14e-11	6.125e-12	2.76e-11	2.3e-11	9.21e-11	1.48e-11	5.59e-11	9.44e-12	7.38e-12	2.73e-11	5.81e-12	4e-11	5.38e-12	8.88e-12	7.39e-11	1.59e-11	3.32e-11	6.35e-11	2.26e-11	2.63e-12	5.19e-12	2.42e-11	7.44e-12	8.22e-11	3.36e-11
0.0444162	-1.25e-11	5.1875e-12	2.7e-11	2.28e-11	9.23e-11	1.48e-11	5.64e-11	1.04e-11	8.13e-12	2.84e-11	5.31e-12	4.1e-11	4e-12	9e-12	7.34e-11	1.6e-11	3.27e-11	6.37e-11	2.29e-11	2.63e-12	5.38e-12	2.29e-11	6.31e-12	8.2e-11	3.31e-11
0.0444125	-1.23e-11	5.0625e-12	2.63e-11	2.25e-11	9.23e-11	1.35e-11	5.71e-11	1.12e-11	8e-12	2.83e-11	6.56e-12	4.16e-11	3.5e-12	9.13e-12	7.29e-11	1.62e-11	3.19e-11	6.33e-11	2.26e-11	2.69e-12	5.56e-12	2.31e-11	6.44e-12	8.06e-11	3.3e-11
0.0444087	-1.17e-11	6.5e-12	2.55e-11	2.24e-11	9.22e-11	1.16e-11	5.78e-11	1.13e-11	6.44e-12	2.79e-11	7.81e-12	4.17e-11	4e-12	9.25e-12	7.28e-11	1.67e-11	3.13e-11	6.31e-11	2.22e-11	2.81e-12	5.75e-12	2.36e-11	7.94e-12	7.95e-11	3.19e-11
0.044405	-1.11e-11	7.4375e-12	2.49e-11	2.24e-11	9.21e-11	9.94e-12	5.87e-11	1.06e-11	6.38e-12	2.68e-11	8.31e-12	4.12e-11	5.13e-12	9.31e-12	7.29e-11	1.71e-11	3.08e-11	6.32e-11	2.26e-11	3e-12	5.81e-12	2.34e-11	8.75e-12	7.94e-11	3.17e-11
0.0444013	-1.09e-11	6.875e-12	2.45e-11	2.24e-11	9.2e-11	9e-12	5.87e-11	1e-11	7.88e-12	2.73e-11	8.63e-12	4.02e-11	6.31e-12	9.38e-12	7.31e-11	1.84e-11	3.15e-11	6.31e-11	2.36e-11	3.25e-12	5.88e-12	2.34e-11	9.31e-12	8.01e-11	3.26e-11
0.0443975	-1.05e-11	6.875e-12	2.43e-11	2.25e-11	9.18e-11	9e-12	5.92e-11	9.63e-12	8.63e-12	2.74e-11	8.56e-12	4.02e-11	6.94e-12	9.25e-12	7.34e-11	1.83e-11	3.25e-11	6.37e-11	2.41e-11	3.56e-12	5.94e-12	2.43e-11	8.44e-12	8.04e-11	3.3e-11
0.0443938	-9.38e-12	6.3125e-12	2.43e-11	2.26e-11	9.16e-11	9.69e-12	5.93e-11	9.56e-12	8e-12	2.73e-11	8.25e-12	3.93e-11	7.19e-12	9.13e-12	7.38e-11	1.66e-11	3.26e-11	6.39e-11	2.38e-11	3.94e-12	5.94e-12	2.52e-11	6.25e-12	7.98e-11	3.28e-11
0.04439	-1.06e-11	6.125e-12	2.43e-11	2.28e-11	9.14e-11	9.06e-12	5.89e-11	9.38e-12	8e-12	2.66e-11	7.75e-12	3.88e-11	6.63e-12	8.94e-12	7.39e-11	1.65e-11	3.24e-11	6.38e-11	2.34e-11	4.25e-12	6.06e-12	2.48e-11	4.25e-12	7.88e-11	3.37e-11
0.0443862	-1.23e-11	5.9375e-12	2.41e-11	2.3e-11	9.12e-11	8.69e-12	5.78e-11	9.56e-12	7.88e-12	2.55e-11	8.5e-12	3.87e-11	6.31e-12	8.75e-12	7.38e-11	1.7e-11	3.25e-11	6.33e-11	2.21e-11	4.5e-12	6.13e-12	2.46e-11	3.13e-12	7.88e-11	3.43e-11
0.0443825	-1.47e-11	5.6875e-12	2.38e-11	2.31e-11	9.1e-11	8.19e-12	5.59e-11	9.44e-12	7.56e-12	2.53e-11	9.13e-12	3.87e-11	5.94e-12	8.56e-12	7.36e-11	1.71e-11	3.26e-11	6.26e-11	2.11e-11	4.75e-12	6.25e-12	2.49e-11	3e-12	7.93e-11	3.33e-11
0.0443788	-1.48e-11	5.5e-12	2.32e-11	2.33e-11	9.09e-11	9.25e-12	5.49e-11	9.56e-12	8.06e-12	2.52e-11	8.81e-12	3.89e-11	6e-12	8.44e-12	7.34e-11	1.76e-11	3.19e-11	6.22e-11	2.18e-11	4.94e-12	6.25e-12	2.44e-11	4.56e-12	8.02e-11	3.34e-11
0.044375	-1.34e-11	4.9375e-12	2.24e-11	2.34e-11	9.1e-11	1.04e-11	5.59e-11	1e-11	9.56e-12	2.67e-11	7.5e-12	3.88e-11	5.56e-12	8.5e-12	7.33e-11	1.86e-11	3.25e-11	6.18e-11	2.26e-11	5.13e-12	6.25e-12	2.38e-11	6e-12	8.07e-11	3.43e-11
0.0443713	-1.3e-11	4.5e-12	2.18e-11	2.35e-11	9.12e-11	1.19e-11	5.69e-11	9.75e-12	1.08e-11	2.77e-11	7.38e-12	3.98e-11	5.25e-12	8.69e-12	7.34e-11	1.89e-11	3.39e-11	6.14e-11	2.35e-11	5.25e-12	6.13e-12	2.38e-11	6.69e-12	8.11e-11	3.48e-11
0.0443675	-1.22e-11	4.375e-12	2.12e-11	2.34e-11	9.15e-11	1.29e-11	5.65e-11	9.56e-12	1.05e-11	2.66e-11	8.63e-12	4.03e-11	4.94e-12	8.88e-12	7.38e-11	1.88e-11	3.36e-11	6.14e-11	2.39e-11	5.31e-12	6e-12	2.36e-11	6.88e-12	8.09e-11	3.55e-11
0.0443637	-1.06e-11	5.25e-12	2.09e-11	2.32e-11	9.19e-11	1.33e-11	5.48e-11	9.25e-12	1.03e-11	2.68e-11	9.63e-12	3.87e-11	5.56e-12	9.06e-12	7.43e-11	1.75e-11	3.31e-11	6.13e-11	2.36e-11	5.44e-12	5.88e-12	2.36e-11	4.63e-12	8.01e-11	3.58e-11
0.04436	-1.02e-11	5.375e-12	2.09e-11	2.28e-11	9.24e-11	1.23e-11	5.39e-11	8.75e-12	1.02e-11	2.73e-11	9.81e-12	3.71e-11	5.94e-12	9.13e-12	7.5e-11	1.63e-11	3.35e-11	6.17e-11	2.3e-11	5.56e-12	5.81e-12	2.27e-11	3.13e-12	7.98e-11	3.58e-11
0.0443562	-1e-11	4.8125e-12	2.13e-11	2.22e-11	9.29e-11	1.13e-11	5.34e-11	7.38e-12	9.88e-12	2.86e-11	9.06e-12	3.78e-11	6.5e-12	9e-12	7.58e-11	1.64e-11	3.36e-11	6.24e-11	2.28e-11	5.63e-12	5.94e-12	2.22e-11	4.69e-12	7.96e-11	3.48e-11
0.0443525	-1.03e-11	4.625e-12	2.19e-11	2.16e-11	9.32e-11	1.13e-11	5.43e-11	7.38e-12	1.09e-11	2.93e-11	9.25e-12	3.84e-11	6.5e-12	8.75e-12	7.65e-11	1.61e-11	3.24e-11	6.26e-11	2.28e-11	5.75e-12	6.25e-12	2.21e-11	5.56e-12	7.92e-11	3.49e-11
0.0443488	-1.09e-11	5.25e-12	2.26e-11	2.11e-11	9.33e-11	1.08e-11	5.46e-11	8.56e-12	1.13e-11	2.93e-11	9.38e-12	3.86e-11	6.63e-12	8.31e-12	7.71e-11	1.54e-11	3.18e-11	6.24e-11	2.27e-11	5.88e-12	6.69e-12	2.21e-11	4.75e-12	7.83e-11	3.54e-11
0.044345	-1.05e-11	6.625e-12	2.33e-11	2.06e-11	9.33e-11	1.06e-11	5.43e-11	9.88e-12	1.19e-11	2.91e-11	9.44e-12	3.86e-11	6.44e-12	7.88e-12	7.74e-11	1.5e-11	3.23e-11	6.29e-11	2.29e-11	5.94e-12	7.38e-12	2.07e-11	4.19e-12	7.79e-11	3.5e-11
0.0443413	-9.84e-12	7.25e-12	2.39e-11	2.03e-11	9.29e-11	1.06e-11	5.41e-11	1.01e-11	1.21e-11	2.82e-11	9.88e-12	3.78e-11	6.88e-12	7.5e-12	7.76e-11	1.49e-11	3.38e-11	6.26e-11	2.23e-11	6.06e-12	8.13e-12	2.08e-11	5e-12	7.84e-11	3.44e-11
0.0443375	-1.08e-11	8.125e-12	2.44e-11	2.01e-11	9.25e-11	1.03e-11	5.51e-11	9.38e-12	1.06e-11	2.74e-11	1.01e-11	3.82e-11	6.63e-12	7.25e-12	7.74e-11	1.58e-11	3.39e-11	6.19e-11	2.2e-11	6.13e-12	8.94e-12	2.13e-11	5.19e-12	7.93e-11	3.5e-11
0.0443337	-1.22e-11	6.9375e-12	2.47e-11	2.01e-11	9.21e-11	8.56e-12	5.64e-11	8.44e-12	1.04e-11	2.68e-11	1.02e-11	3.93e-11	7.13e-12	7.19e-12	7.69e-11	1.64e-11	3.28e-11	6.2e-11	2.24e-11	6.25e-12	9.75e-12	2.24e-11	4e-12	7.9e-11	3.61e-11
0.04433	-1.39e-11	5.3125e-12	2.48e-11	2.03e-11	9.18e-11	7.19e-12	5.71e-11	8.81e-12	1.02e-11	2.69e-11	1.01e-11	4.17e-11	8.31e-12	7.19e-12	7.63e-11	1.64e-11	3.31e-11	6.21e-11	2.25e-11	6.31e-12	1.04e-11	2.34e-11	3.88e-12	7.81e-11	3.71e-11
0.0443262	-1.53e-11	5e-12	2.48e-11	2.04e-11	9.16e-11	6.56e-12	5.71e-11	9.13e-12	1.06e-11	2.78e-11	1e-11	4.21e-11	8.56e-12	7.31e-12	7.56e-11	1.63e-11	3.44e-11	6.18e-11	2.23e-11	6.44e-12	1.11e-11	2.29e-11	5e-12	7.84e-11	3.73e-11
0.0443225	-1.58e-11	5.0625e-12	2.45e-11	2.06e-11	9.16e-11	6.56e-12	5.74e-11	9.63e-12	1.03e-11	2.86e-11	1.06e-11	4.08e-11	7.44e-12	7.44e-12	7.51e-11	1.75e-11	3.63e-11	6.18e-11	2.25e-11	6.63e-12	1.15e-11	2.25e-11	5e-12	7.84e-11	3.73e-11
0.0443188	-1.59e-11	5.125e-12	2.41e-11	2.08e-11	9.19e-11	6.56e-12	5.69e-11	1e-11	9.56e-12	2.95e-11	1.18e-11	4.09e-11	6.25e-12	7.56e-12	7.46e-11	1.81e-11	3.74e-11	6.19e-11	2.28e-11	6.75e-12	1.17e-11	2.3e-11	5.94e-12	7.79e-11	3.6e-11
0.044315	-1.61e-11	4.4375e-12	2.35e-11	2.09e-11	9.22e-11	9.56e-12	5.56e-11	1.07e-11	7.44e-12	2.89e-11	1.21e-11	4.14e-11	6.31e-12	7.63e-12	7.41e-11	1.78e-11	3.81e-11	6.17e-11	2.3e-11	6.81e-12	1.17e-11	2.38e-11	8.06e-12	7.84e-11	3.54e-11
0.0443113	-1.55e-11	4.5e-12	2.29e-11	2.12e-11	9.25e-11	1.24e-11	5.54e-11	1.08e-11	6.19e-12	2.79e-11	1.14e-11	4.16e-11	6.56e-12	7.63e-12	7.38e-11	1.81e-11	3.8e-11	6.14e-11	2.29e-11	6.81e-12	1.15e-11	2.3e-11	7.75e-12	7.86e-11	3.58e-11
0.0443075	-1.5e-11	5.5625e-12	2.23e-11	2.14e-11	9.28e-11	1.35e-11	5.55e-11	1.11e-11	5.56e-12	2.71e-11	1.05e-11	4.19e-11	6.63e-12	7.63e-12	7.36e-11	1.8e-11	3.78e-11	6.19e-11	2.36e-11	6.75e-12	1.11e-11	2.29e-11	6.25e-12	7.78e-11	3.57e-11
0.0443037	-1.38e-11	6.1875e-12	2.18e-11	2.18e-11	9.29e-11	1.4e-11	5.52e-11	1.11e-11	5.31e-12	2.79e-11	9.56e-12	4.24e-11	6.25e-12	7.56e-12	7.33e-11	1.81e-11	3.71e-11	6.19e-11	2.35e-11	6.56e-12	1.06e-11	2.33e-11	5.5e-12	7.73e-11	3.54e-11
0.0443	-1.22e-11	6.25e-12	2.15e-11	2.2e-11	9.3e-11	1.36e-11	5.41e-11	1.08e-11	6.13e-12	2.86e-11	9.56e-12	4.24e-11	5.38e-12	7.56e-12	7.32e-11	1.78e-11	3.62e-11	6.22e-11	2.32e-11	6.31e-12	1.02e-11	2.34e-11	8.06e-12	7.86e-11	3.48e-11
0.0442962	-1.08e-11	6.3125e-12	2.14e-11	2.23e-11	9.31e-11	1.18e-11	5.37e-11	1.09e-11	5.94e-12	2.81e-11	1.14e-11	4.1e-11	5.06e-12	7.5e-12	7.31e-11	1.76e-11	3.5e-11	6.32e-11	2.33e-11	6.13e-12	9.88e-12	2.45e-11	9.25e-12	8.03e-11	3.49e-11
0.0442925	-1.06e-11	5.6875e-12	2.16e-11	2.25e-11	9.31e-11	9.69e-12	5.39e-11	1.11e-11	6.13e-12	2.75e-11	1.24e-11	4.14e-11	4.69e-12	7.44e-12	7.32e-11	1.81e-11	3.38e-11	6.4e-11	2.43e-11	6e-12	9.69e-12	2.54e-11	7.56e-12	8.09e-11	3.47e-11
0.0442888	-1.22e-11	4.6875e-12	2.21e-11	2.27e-11	9.3e-11	8.69e-12	5.49e-11	1.01e-11	6.56e-12	2.88e-11	1.26e-11	4.28e-11	4.56e-12	7.31e-12	7.34e-11	1.88e-11	3.38e-11	6.39e-11	2.43e-11	5.88e-12	9.75e-12	2.6e-11	6.5e-12	8.11e-11	3.41e-11
0.044285	-1.28e-11	4.4375e-12	2.28e-11	2.29e-11	9.3e-11	9.06e-12	5.66e-11	9.25e-12	6.75e-12	3e-11	1.23e-11	4.21e-11	4.63e-12	7.19e-12	7.35e-11	1.95e-11	3.49e-11	6.4e-11	2.44e-11	5.88e-12	1.01e-11	2.53e-11	5.63e-12	7.93e-11	3.32e-11
0.0442813	-1.28e-11	4.8125e-12	2.36e-11	2.29e-11	9.29e-11	9.31e-12	5.66e-11	9.56e-12	7.38e-12	2.94e-11	1.2e-11	4.15e-11	4.5e-12	6.94e-12	7.36e-11	1.97e-11	3.48e-11	6.38e-11	2.47e-11	5.88e-12	1.06e-11	2.41e-11	4.81e-12	7.93e-11	3.19e-11
0.0442775	-1.27e-11	4.4375e-12	2.45e-11	2.3e-11	9.29e-11	1.09e-11	5.58e-11	9.06e-12	7.75e-12	2.87e-11	1.23e-11	4.23e-11	4.94e-12	6.63e-12	7.37e-11	1.81e-11	3.44e-11	6.31e-11	2.3e-11	5.88e-12	1.11e-11	2.39e-11	4.31e-12	7.98e-11	3.07e-11
0.0442737	-1.2e-11	3.8125e-12	2.53e-11	2.3e-11	9.3e-11	1.3e-11	5.59e-11	7.44e-12	8e-12	2.86e-11	1.3e-11	4.24e-11	5.5e-12	6.38e-12	7.37e-11	1.7e-11	3.46e-11	6.28e-11	2.19e-11	5.94e-12	1.18e-11	2.39e-11	4.69e-12	7.91e-11	2.98e-11
0.04427	-1e-11	3.375e-12	2.61e-11	2.3e-11	9.31e-11	1.41e-11	5.71e-11	6.88e-12	7.25e-12	2.89e-11	1.26e-11	4.18e-11	5.63e-12	6.13e-12	7.36e-11	1.59e-11	3.49e-11	6.23e-11	2.19e-11	5.88e-12	1.23e-11	2.39e-11	4.75e-12	7.81e-11	3.05e-11
0.0442662	-9.06e-12	3.5e-12	2.66e-11	2.29e-11	9.33e-11	1.36e-11	5.78e-11	7.69e-12	6.38e-12	2.75e-11	1.14e-11	4.16e-11	5.81e-12	5.94e-12	7.36e-11	1.46e-11	3.44e-11	6.13e-11	2.24e-11	5.81e-12	1.27e-11	2.45e-11	6.31e-12	7.74e-11	3.15e-11
0.0442625	-9.22e-12	3.75e-12	2.69e-11	2.28e-11	9.35e-11	1.41e-11	5.76e-11	8.88e-12	6.06e-12	2.64e-11	1.12e-11	4.07e-11	5.69e-12	5.88e-12	7.35e-11	1.42e-11	3.4e-11	6.16e-11	2.36e-11	5.63e-12	1.29e-11	2.53e-11	7.69e-12	7.69e-11	3.22e-11
0.0442588	-9.38e-12	3.4375e-12	2.69e-11	2.28e-11	9.36e-11	1.48e-11	5.67e-11	9.69e-12	7.13e-12	2.58e-11	1.15e-11	3.91e-11	4.81e-12	5.88e-12	7.35e-11	1.51e-11	3.48e-11	6.28e-11	2.41e-11	5.38e-12	1.29e-11	2.47e-11	6.5e-12	7.79e-11	3.37e-11
0.044255	-1.02e-11	3.1875e-12	2.66e-11	2.28e-11	9.36e-11	1.51e-11	5.61e-11	1e-11	7.94e-12	2.58e-11	1.19e-11	3.86e-11	3.44e-12	6.06e-12	7.34e-11	1.56e-11	3.56e-11	6.26e-11	2.38e-11	5.13e-12	1.25e-11	2.37e-11	4.88e-12	7.94e-11	3.45e-11
0.0442512	-1.02e-11	3.5e-12	2.62e-11	2.28e-11	9.34e-11	1.52e-11	5.74e-11	9.38e-12	6.75e-12	2.49e-11	1.23e-11	3.83e-11	2.06e-12	6.25e-12	7.35e-11	1.51e-11	3.5e-11	6.23e-11	2.36e-11	4.81e-12	1.19e-11	2.36e-11	3.06e-12	7.92e-11	3.48e-11
0.0442475	-1.05e-11	3.9375e-12	2.58e-11	2.29e-11	9.3e-11	1.46e-11	5.73e-11	9.5e-12	6e-12	2.54e-11	1.21e-11	3.78e-11	2.19e-12	6.44e-12	7.36e-11	1.46e-11	3.39e-11	6.25e-11	2.36e-11	4.56e-12	1.13e-11	2.33e-11	3.19e-12	7.89e-11	3.46e-11
0.0442437	-1.11e-11	4e-12	2.53e-11	2.31e-11	9.26e-11	1.49e-11	5.73e-11	9.38e-12	5.31e-12	2.69e-11	1.06e-11	3.82e-11	3.44e-12	6.63e-12	7.39e-11	1.48e-11	3.42e-11	6.22e-11	2.36e-11	4.38e-12	1.06e-11	2.27e-11	5e-12	7.91e-11	3.45e-11
0.04424	-1.05e-11	4.375e-12	2.5e-11	2.34e-11	9.21e-11	1.53e-11	5.78e-11	8.94e-12	5.44e-12	2.74e-11	9.69e-12	3.86e-11	4.38e-12	6.75e-12	7.43e-11	1.51e-11	3.51e-11	6.14e-11	2.34e-11	4.25e-12	9.94e-12	2.23e-11	6.19e-12	7.89e-11	3.4e-11
0.0442363	-9.22e-12	5e-12	2.48e-11	2.38e-11	9.18e-11	1.66e-11	5.81e-11	9.06e-12	5.94e-12	2.71e-11	1.03e-11	3.83e-11	3.75e-12	6.88e-12	7.48e-11	1.51e-11	3.49e-11	6.02e-11	2.24e-11	4.13e-12	9.56e-12	2.16e-11	6.19e-12	7.84e-11	3.38e-11
0.0442325	-8.59e-12	4.375e-12	2.46e-11	2.42e-11	9.16e-11	1.73e-11	5.79e-11	9.44e-12	5.94e-12	2.58e-11	1.06e-11	3.7e-11	2.31e-12	6.94e-12	7.54e-11	1.4e-11	3.53e-11	6e-11	2.18e-11	4.06e-12	9.38e-12	2.11e-11	6.69e-12	7.87e-11	3.35e-11
0.0442288	-8.91e-12	3.6875e-12	2.46e-11	2.46e-11	9.16e-11	1.66e-11	5.76e-11	9.25e-12	5.69e-12	2.48e-11	1.13e-11	3.68e-11	2e-12	7e-12	7.6e-11	1.45e-11	3.56e-11	6.04e-11	2.17e-11	3.94e-12	9.44e-12	2.16e-11	8.13e-12	7.97e-11	3.38e-11
0.044225	-8.75e-12	3.6875e-12	2.46e-11	2.49e-11	9.17e-11	1.58e-11	5.89e-11	9e-12	4.69e-12	2.42e-11	1.19e-11	3.7e-11	2.63e-12	7e-12	7.66e-11	1.53e-11	3.59e-11	6.08e-11	2.18e-11	3.88e-12	9.75e-12	2.22e-11	8.13e-12	7.97e-11	3.48e-11
0.0442212	-7.97e-12	3.6875e-12	2.46e-11	2.51e-11	9.18e-11	1.56e-11	5.91e-11	9.25e-12	5.75e-12	2.47e-11	1.16e-11	3.61e-11	3.81e-12	6.88e-12	7.7e-11	1.63e-11	3.51e-11	6.18e-11	2.2e-11	3.88e-12	1.03e-11	2.31e-11	7.19e-12	7.84e-11	3.44e-11
0.0442175	-7.81e-12	3.75e-12	2.48e-11	2.51e-11	9.18e-11	1.54e-11	5.8e-11	1.04e-11	6.75e-12	2.46e-11	1.09e-11	3.47e-11	3.69e-12	6.63e-12	7.73e-11	1.72e-11	3.46e-11	6.22e-11	2.26e-11	3.94e-12	1.08e-11	2.43e-11	6.69e-12	7.78e-11	3.29e-11
0.0442137	-8.28e-12	3.3125e-12	2.48e-11	2.49e-11	9.16e-11	1.44e-11	5.63e-11	1.09e-11	8.19e-12	2.48e-11	1.06e-11	3.56e-11	2.81e-12	6.31e-12	7.73e-11	1.73e-11	3.39e-11	6.16e-11	2.26e-11	4e-12	1.14e-11	2.42e-11	8e-12	7.84e-11	3.23e-11
0.04421	-1.02e-11	3.25e-12	2.48e-11	2.47e-11	9.13e-11	1.29e-11	5.49e-11	1.05e-11	8.56e-12	2.58e-11	9.81e-12	3.71e-11	1.63e-12	6e-12	7.71e-11	1.68e-11	3.31e-11	6.14e-11	2.18e-11	4.19e-12	1.2e-11	2.45e-11	9.13e-12	7.98e-11	3.29e-11
0.0442063	-1.25e-11	3.5625e-12	2.46e-11	2.45e-11	9.08e-11	1.17e-11	5.54e-11	9.5e-12	8.5e-12	2.5e-11	9.06e-12	3.74e-11	1.88e-12	5.69e-12	7.68e-11	1.66e-11	3.24e-11	6.17e-11	2.19e-11	4.31e-12	1.25e-11	2.45e-11	7.38e-12	8.08e-11	3.4e-11
0.0442025	-1.31e-11	5.0625e-12	2.44e-11	2.44e-11	9.03e-11	1.14e-11	5.56e-11	9.06e-12	8.75e-12	2.31e-11	7.94e-12	3.59e-11	3.06e-12	5.5e-12	7.63e-11	1.53e-11	3.3e-11	6.19e-11	2.25e-11	4.5e-12	1.28e-11	2.46e-11	7.88e-12	8.15e-11	3.43e-11
0.0441988	-1.17e-11	6.1875e-12	2.42e-11	2.46e-11	8.98e-11	1.14e-11	5.48e-11	9.63e-12	7.81e-12	2.24e-11	7.69e-12	3.38e-11	3.69e-12	5.5e-12	7.58e-11	1.48e-11	3.29e-11	6.16e-11	2.24e-11	4.63e-12	1.29e-11	2.42e-11	9.56e-12	8.14e-11	3.42e-11
0.044195	-1.11e-11	5.0625e-12	2.41e-11	2.49e-11	8.93e-11	1.18e-11	5.37e-11	1.02e-11	8.13e-12	2.24e-11	7.5e-12	3.23e-11	3.69e-12	5.5e-12	7.53e-11	1.61e-11	3.19e-11	6.13e-11	2.19e-11	4.69e-12	1.29e-11	2.38e-11	9.38e-12	8.2e-11	3.47e-11
0.0441912	-1.09e-11	3.75e-12	2.4e-11	2.53e-11	8.88e-11	1.16e-11	5.28e-11	9.56e-12	8.63e-12	2.28e-11	7e-12	3.17e-11	3.75e-12	5.56e-12	7.49e-11	1.78e-11	3.17e-11	6.15e-11	2.21e-11	4.75e-12	1.26e-11	2.29e-11	7.44e-12	8.1e-11	3.55e-11
0.0441875	-9.22e-12	4.5e-12	2.41e-11	2.57e-11	8.83e-11	1.13e-11	5.15e-11	8.25e-12	8.44e-12	2.33e-11	6.63e-12	3.19e-11	4.44e-12	5.56e-12	7.48e-11	1.83e-11	3.32e-11	6.21e-11	2.26e-11	4.75e-12	1.23e-11	2.27e-11	7.81e-12	7.99e-11	3.65e-11
0.0441837	-7.34e-12	5.75e-12	2.44e-11	2.61e-11	8.77e-11	1.08e-11	5.16e-11	7.13e-12	7.5e-12	2.33e-11	6.06e-12	3.29e-11	5e-12	5.5e-12	7.46e-11	1.78e-11	3.33e-11	6.29e-11	2.24e-11	4.81e-12	1.2e-11	2.31e-11	8.38e-12	7.96e-11	3.68e-11
0.04418	-4.69e-12	6.4375e-12	2.49e-11	2.63e-11	8.73e-11	9.44e-12	5.28e-11	6.63e-12	6.75e-12	2.34e-11	7.44e-12	3.42e-11	5.31e-12	5.38e-12	7.47e-11	1.68e-11	3.26e-11	6.31e-11	2.29e-11	4.81e-12	1.18e-11	2.31e-11	9.13e-12	7.94e-11	3.71e-11
0.0441763	-4.06e-12	6.0625e-12	2.54e-11	2.64e-11	8.69e-11	9.63e-12	5.23e-11	6.19e-12	6.94e-12	2.36e-11	8.13e-12	3.54e-11	4.44e-12	5.31e-12	7.48e-11	1.66e-11	3.21e-11	6.24e-11	2.33e-11	4.88e-12	1.16e-11	2.36e-11	9.25e-12	8e-11	3.68e-11
0.0441725	-4.22e-12	6.1875e-12	2.6e-11	2.65e-11	8.68e-11	8.44e-12	5.28e-11	6.88e-12	7e-12	2.33e-11	8.63e-12	3.61e-11	4.31e-12	5.25e-12	7.48e-11	1.72e-11	3.2e-11	6.18e-11	2.23e-11	4.94e-12	1.16e-11	2.39e-11	7.75e-12	7.89e-11	3.58e-11
0.0441688	-5.31e-12	7.0625e-12	2.65e-11	2.65e-11	8.68e-11	5.75e-12	5.36e-11	7.75e-12	7.19e-12	2.38e-11	1.01e-11	3.61e-11	4.06e-12	5.19e-12	7.47e-11	1.84e-11	3.14e-11	6.19e-11	2.16e-11	5e-12	1.16e-11	2.34e-11	8.5e-12	7.8e-11	3.51e-11
0.044165	-4.69e-12	7.0625e-12	2.68e-11	2.64e-11	8.68e-11	5e-12	5.38e-11	8.69e-12	6.44e-12	2.39e-11	1.09e-11	3.64e-11	3.69e-12	5.19e-12	7.46e-11	1.95e-11	3.16e-11	6.18e-11	2.16e-11	5.06e-12	1.18e-11	2.31e-11	8.75e-12	7.83e-11	3.49e-11
0.0441612	-4.69e-12	5.9375e-12	2.71e-11	2.63e-11	8.69e-11	5.81e-12	5.26e-11	9.88e-12	6.06e-12	2.36e-11	1.08e-11	3.61e-11	4.63e-12	5.13e-12	7.46e-11	2.09e-11	3.14e-11	6.19e-11	2.22e-11	5.13e-12	1.19e-11	2.38e-11	8.75e-12	7.9e-11	3.5e-11
0.0441575	-5.31e-12	5.125e-12	2.73e-11	2.63e-11	8.71e-11	7.13e-12	5.23e-11	1.08e-11	6.63e-12	2.36e-11	1.09e-11	3.52e-11	5e-12	5.13e-12	7.46e-11	2.12e-11	3.12e-11	6.18e-11	2.19e-11	5.13e-12	1.21e-11	2.42e-11	9.69e-12	7.89e-11	3.49e-11
0.0441537	-6.88e-12	6.25e-12	2.74e-11	2.62e-11	8.71e-11	7.94e-12	5.24e-11	1.09e-11	6.75e-12	2.39e-11	1.02e-11	3.5e-11	3.81e-12	5.06e-12	7.47e-11	2.08e-11	3.16e-11	6.14e-11	2.19e-11	5.13e-12	1.22e-11	2.42e-11	1.09e-11	7.91e-11	3.45e-11
0.04415	-8.28e-12	6.625e-12	2.75e-11	2.61e-11	8.73e-11	8.44e-12	5.25e-11	1.11e-11	7.38e-12	2.38e-11	9.69e-12	3.55e-11	3.13e-12	5e-12	7.51e-11	1.99e-11	3.17e-11	6.16e-11	2.17e-11	5e-12	1.24e-11	2.55e-11	1.11e-11	8.01e-11	3.45e-11
0.0441463	-7.81e-12	6.6875e-12	2.76e-11	2.6e-11	8.73e-11	7.88e-12	5.33e-11	1.21e-11	7.06e-12	2.29e-11	9.56e-12	3.68e-11	3.56e-12	5.06e-12	7.56e-11	1.94e-11	3.09e-11	6.13e-11	2.13e-11	4.88e-12	1.25e-11	2.64e-11	9.69e-12	8.01e-11	3.53e-11
0.0441425	-8.13e-12	7.1875e-12	2.76e-11	2.59e-11	8.73e-11	6.75e-12	5.23e-11	1.2e-11	7.38e-12	2.31e-11	8.81e-12	3.63e-11	3.06e-12	5.19e-12	7.61e-11	1.95e-11	3.05e-11	6.17e-11	2.23e-11	4.63e-12	1.25e-11	2.61e-11	9.19e-12	7.92e-11	3.62e-11
0.0441387	-9.06e-12	7.6875e-12	2.76e-11	2.58e-11	8.74e-11	5.81e-12	5.21e-11	1.11e-11	7.38e-12	2.39e-11	8.63e-12	3.49e-11	2e-12	5.38e-12	7.68e-11	1.99e-11	3.04e-11	6.21e-11	2.25e-11	4.38e-12	1.24e-11	2.53e-11	1.02e-11	7.84e-11	3.59e-11
0.044135	-9.06e-12	7.875e-12	2.75e-11	2.56e-11	8.74e-11	6.38e-12	5.32e-11	1.06e-11	7.19e-12	2.45e-11	8e-12	3.36e-11	2.69e-12	5.5e-12	7.74e-11	2.1e-11	3.08e-11	6.17e-11	2.22e-11	4.19e-12	1.23e-11	2.42e-11	9.25e-12	7.84e-11	3.57e-11
0.0441312	-9.22e-12	7.875e-12	2.73e-11	2.53e-11	8.76e-11	5.94e-12	5.37e-11	1.09e-11	7.69e-12	2.33e-11	7.69e-12	3.22e-11	3.75e-12	5.69e-12	7.8e-11	2.16e-11	3.02e-11	6.18e-11	2.16e-11	4.13e-12	1.22e-11	2.41e-11	7.56e-12	7.88e-11	3.56e-11
0.0441275	-8.75e-12	7.5625e-12	2.72e-11	2.51e-11	8.76e-11	7e-12	5.42e-11	1e-11	7.63e-12	2.23e-11	7.81e-12	3.21e-11	3.69e-12	5.88e-12	7.84e-11	2.12e-11	2.97e-11	6.22e-11	2.13e-11	4.25e-12	1.22e-11	2.43e-11	8.06e-12	7.88e-11	3.56e-11
0.0441238	-8.91e-12	6.9375e-12	2.7e-11	2.48e-11	8.78e-11	8.81e-12	5.42e-11	9.56e-12	6.63e-12	2.29e-11	7.06e-12	3.26e-11	3.25e-12	6e-12	7.86e-11	1.89e-11	2.97e-11	6.26e-11	2.13e-11	4.44e-12	1.23e-11	2.54e-11	9.94e-12	7.8e-11	3.58e-11
0.04412	-8.91e-12	6.4375e-12	2.68e-11	2.46e-11	8.79e-11	1e-11	5.46e-11	1.06e-11	6.25e-12	2.37e-11	6.56e-12	3.38e-11	3.69e-12	6.13e-12	7.86e-11	1.79e-11	2.9e-11	6.14e-11	2.13e-11	4.81e-12	1.27e-11	2.51e-11	9.19e-12	7.83e-11	3.6e-11
0.0441163	-8.75e-12	6.5e-12	2.66e-11	2.44e-11	8.81e-11	1.13e-11	5.49e-11	1.14e-11	6.13e-12	2.41e-11	7.19e-12	3.38e-11	4.13e-12	6.25e-12	7.85e-11	1.92e-11	2.75e-11	6.07e-11	2.19e-11	5.19e-12	1.31e-11	2.49e-11	7.75e-12	7.92e-11	3.65e-11
0.0441125	-8.91e-12	6.4375e-12	2.63e-11	2.44e-11	8.82e-11	1.19e-11	5.67e-11	1.1e-11	6.44e-12	2.39e-11	8.31e-12	3.35e-11	4.44e-12	6.31e-12	7.82e-11	1.84e-11	2.86e-11	6.07e-11	2.23e-11	5.63e-12	1.36e-11	2.54e-11	7.13e-12	7.99e-11	3.64e-11
0.0441087	-9.84e-12	6.125e-12	2.6e-11	2.44e-11	8.83e-11	1.1e-11	5.72e-11	1.09e-11	6.31e-12	2.31e-11	8.94e-12	3.39e-11	4.06e-12	6.31e-12	7.78e-11	1.84e-11	2.96e-11	6.06e-11	2.26e-11	5.94e-12	1.39e-11	2.54e-11	7e-12	8.03e-11	3.55e-11
0.044105	-1.05e-11	4.5e-12	2.56e-11	2.46e-11	8.83e-11	8.75e-12	5.64e-11	1.03e-11	6.13e-12	2.33e-11	9.63e-12	3.44e-11	4.19e-12	6.31e-12	7.74e-11	1.95e-11	3.03e-11	6.02e-11	2.21e-11	6.13e-12	1.41e-11	2.41e-11	7.69e-12	8.07e-11	3.43e-11
0.0441012	-1.17e-11	3.5625e-12	2.53e-11	2.46e-11	8.84e-11	8e-12	5.61e-11	9.25e-12	5.75e-12	2.41e-11	1.06e-11	3.46e-11	4.69e-12	6.31e-12	7.71e-11	1.98e-11	3.03e-11	6.07e-11	2.11e-11	6.25e-12	1.41e-11	2.43e-11	6.88e-12	8.07e-11	3.42e-11
0.0440975	-1.31e-11	2.5625e-12	2.48e-11	2.46e-11	8.86e-11	8.38e-12	5.59e-11	9.56e-12	5.31e-12	2.48e-11	1.03e-11	3.44e-11	4.69e-12	6.25e-12	7.67e-11	1.95e-11	2.99e-11	6.13e-11	2.06e-11	6.25e-12	1.38e-11	2.48e-11	6.5e-12	8.06e-11	3.39e-11
0.0440938	-1.39e-11	2.875e-12	2.44e-11	2.45e-11	8.88e-11	8.13e-12	5.51e-11	9.5e-12	5.19e-12	2.49e-11	8.94e-12	3.55e-11	5.19e-12	6.25e-12	7.63e-11	1.78e-11	3.13e-11	6.21e-11	2.13e-11	6.19e-12	1.35e-11	2.47e-11	6.63e-12	8.04e-11	3.38e-11
0.04409	-1.39e-11	4e-12	2.39e-11	2.44e-11	8.9e-11	9e-12	5.47e-11	9.31e-12	4.81e-12	2.45e-11	8e-12	3.72e-11	5.94e-12	6.25e-12	7.58e-11	1.56e-11	3.17e-11	6.22e-11	2.19e-11	6.13e-12	1.32e-11	2.44e-11	8e-12	7.91e-11	3.36e-11
0.0440863	-1.3e-11	5.375e-12	2.34e-11	2.43e-11	8.92e-11	9.06e-12	5.56e-11	8.81e-12	4.94e-12	2.34e-11	8.13e-12	3.91e-11	6e-12	6.19e-12	7.52e-11	1.57e-11	3.21e-11	6.19e-11	2.23e-11	6.06e-12	1.29e-11	2.45e-11	8.19e-12	7.83e-11	3.27e-11
0.0440825	-1.39e-11	5.8125e-12	2.29e-11	2.41e-11	8.93e-11	8.44e-12	5.59e-11	8.31e-12	6.44e-12	2.28e-11	9.25e-12	3.98e-11	5.13e-12	6.06e-12	7.44e-11	1.72e-11	3.3e-11	6.13e-11	2.23e-11	6.13e-12	1.26e-11	2.49e-11	9.06e-12	7.81e-11	3.18e-11
0.0440787	-1.39e-11	6.1875e-12	2.24e-11	2.4e-11	8.93e-11	6.75e-12	5.65e-11	9.06e-12	6.75e-12	2.47e-11	9.81e-12	3.83e-11	4.13e-12	5.94e-12	7.37e-11	1.79e-11	3.38e-11	6.16e-11	2.19e-11	6.31e-12	1.24e-11	2.58e-11	1.13e-11	7.88e-11	3.2e-11
0.044075	-1.39e-11	6.125e-12	2.19e-11	2.39e-11	8.93e-11	5.75e-12	5.58e-11	9.69e-12	5.88e-12	2.58e-11	1.06e-11	3.86e-11	4.94e-12	5.69e-12	7.29e-11	1.81e-11	3.25e-11	6.26e-11	2.26e-11	6.44e-12	1.23e-11	2.59e-11	1.18e-11	7.84e-11	3.32e-11
0.0440712	-1.47e-11	6.375e-12	2.16e-11	2.36e-11	8.91e-11	5e-12	5.39e-11	9.56e-12	5.25e-12	2.57e-11	1.11e-11	3.99e-11	5.81e-12	5.5e-12	7.23e-11	1.79e-11	3.09e-11	6.25e-11	2.21e-11	6.56e-12	1.23e-11	2.53e-11	1.07e-11	7.88e-11	3.36e-11
0.0440675	-1.52e-11	6.3125e-12	2.13e-11	2.33e-11	8.91e-11	4.88e-12	5.33e-11	8.75e-12	4.69e-12	2.54e-11	1.16e-11	4.05e-11	5.56e-12	5.31e-12	7.19e-11	1.88e-11	3.09e-11	6.1e-11	2.13e-11	6.69e-12	1.24e-11	2.43e-11	9.56e-12	7.85e-11	3.35e-11
0.0440638	-1.52e-11	6.25e-12	2.11e-11	2.3e-11	8.91e-11	5.19e-12	5.26e-11	9.38e-12	4.06e-12	2.44e-11	1.16e-11	3.94e-11	4.38e-12	5.13e-12	7.17e-11	1.96e-11	3.23e-11	6.05e-11	2.13e-11	6.69e-12	1.27e-11	2.29e-11	9.5e-12	7.89e-11	3.43e-11
0.04406	-1.59e-11	6.625e-12	2.1e-11	2.26e-11	8.92e-11	5e-12	5.32e-11	1.03e-11	4.19e-12	2.46e-11	1.16e-11	3.87e-11	4e-12	5.06e-12	7.17e-11	1.9e-11	3.25e-11	6.11e-11	2.21e-11	6.63e-12	1.3e-11	2.19e-11	1.03e-11	8.01e-11	3.43e-11
0.0440563	-1.63e-11	5.6875e-12	2.11e-11	2.24e-11	8.93e-11	5.13e-12	5.46e-11	1.08e-11	4e-12	2.58e-11	1.14e-11	3.73e-11	4.44e-12	5e-12	7.19e-11	1.88e-11	3.15e-11	6.15e-11	2.24e-11	6.63e-12	1.33e-11	2.19e-11	9.31e-12	8.09e-11	3.32e-11
0.0440525	-1.55e-11	5.6875e-12	2.11e-11	2.23e-11	8.93e-11	5.56e-12	5.55e-11	1.12e-11	4e-12	2.51e-11	1.09e-11	3.69e-11	5e-12	5.13e-12	7.22e-11	1.86e-11	3.21e-11	6.13e-11	2.17e-11	6.63e-12	1.36e-11	2.22e-11	1.06e-11	8.03e-11	3.23e-11
0.0440487	-1.5e-11	6.5625e-12	2.14e-11	2.24e-11	8.93e-11	5.31e-12	5.58e-11	1.09e-11	4.19e-12	2.42e-11	1.08e-11	3.67e-11	5.31e-12	5.31e-12	7.25e-11	1.76e-11	3.35e-11	6.09e-11	2.16e-11	6.63e-12	1.39e-11	2.16e-11	1.17e-11	7.99e-11	3.28e-11
0.044045	-1.47e-11	6.375e-12	2.16e-11	2.26e-11	8.92e-11	5.44e-12	5.58e-11	1.09e-11	4.75e-12	2.46e-11	1.11e-11	3.65e-11	5.38e-12	5.63e-12	7.29e-11	1.69e-11	3.38e-11	6.11e-11	2.22e-11	6.69e-12	1.4e-11	2.13e-11	1.23e-11	8e-11	3.41e-11
0.0440412	-1.45e-11	4.125e-12	2.19e-11	2.29e-11	8.9e-11	5.31e-12	5.58e-11	1.09e-11	5.13e-12	2.57e-11	1.11e-11	3.81e-11	5.56e-12	5.94e-12	7.33e-11	1.69e-11	3.4e-11	6.07e-11	2.19e-11	6.75e-12	1.41e-11	2.14e-11	1.14e-11	8.06e-11	3.43e-11
0.0440375	-1.45e-11	3.75e-12	2.24e-11	2.34e-11	8.89e-11	5.75e-12	5.51e-11	9.94e-12	5.81e-12	2.69e-11	1.09e-11	3.99e-11	5.06e-12	6.25e-12	7.37e-11	1.76e-11	3.46e-11	6.03e-11	2.07e-11	6.75e-12	1.41e-11	2.21e-11	1.16e-11	7.96e-11	3.39e-11
0.0440338	-1.36e-11	4e-12	2.29e-11	2.38e-11	8.87e-11	6e-12	5.44e-11	9.31e-12	5.31e-12	2.81e-11	1.05e-11	4.1e-11	3.88e-12	6.5e-12	7.41e-11	1.85e-11	3.39e-11	6.07e-11	2.04e-11	6.69e-12	1.43e-11	2.29e-11	1.19e-11	7.84e-11	3.33e-11
0.04403	-1.22e-11	3.6875e-12	2.34e-11	2.43e-11	8.86e-11	6.69e-12	5.48e-11	9e-12	4.81e-12	2.81e-11	1.06e-11	4.08e-11	2.88e-12	6.69e-12	7.44e-11	1.88e-11	3.31e-11	6.11e-11	2.06e-11	6.63e-12	1.44e-11	2.39e-11	1.33e-11	7.87e-11	3.26e-11
0.0440262	-1.14e-11	3.625e-12	2.4e-11	2.49e-11	8.85e-11	6.31e-12	5.53e-11	1.02e-11	4.69e-12	2.76e-11	1.06e-11	4.06e-11	2.88e-12	6.81e-12	7.48e-11	1.96e-11	3.23e-11	6.07e-11	2.08e-11	6.5e-12	1.46e-11	2.38e-11	1.34e-11	7.9e-11	3.13e-11
0.0440225	-1.16e-11	4e-12	2.46e-11	2.55e-11	8.85e-11	6.5e-12	5.48e-11	1.08e-11	4.06e-12	2.79e-11	1.03e-11	4.05e-11	3.69e-12	6.88e-12	7.5e-11	1.93e-11	3.21e-11	6.09e-11	1.97e-11	6.31e-12	1.47e-11	2.28e-11	1.27e-11	7.94e-11	3.12e-11
0.0440187	-1.19e-11	4.1875e-12	2.51e-11	2.62e-11	8.84e-11	7.5e-12	5.41e-11	1.06e-11	4.5e-12	2.83e-11	1.04e-11	4.11e-11	4.19e-12	7e-12	7.52e-11	1.82e-11	3.15e-11	6.07e-11	1.87e-11	6.06e-12	1.48e-11	2.26e-11	1.31e-11	8.01e-11	3.18e-11
0.044015	-1.17e-11	4.5e-12	2.54e-11	2.68e-11	8.84e-11	7.94e-12	5.42e-11	1.02e-11	4.56e-12	2.89e-11	1.13e-11	4.11e-11	4.38e-12	7.13e-12	7.53e-11	1.92e-11	3.03e-11	5.96e-11	1.88e-11	5.81e-12	1.49e-11	2.16e-11	1.36e-11	8.01e-11	3.22e-11
0.0440113	-1.23e-11	4.8125e-12	2.57e-11	2.73e-11	8.84e-11	8.5e-12	5.36e-11	1e-11	4.19e-12	2.83e-11	1.19e-11	4.08e-11	4.31e-12	7.31e-12	7.53e-11	2.01e-11	3.06e-11	5.93e-11	1.88e-11	5.56e-12	1.49e-11	2.06e-11	1.38e-11	7.98e-11	3.36e-11
0.0440075	-1.27e-11	5.8125e-12	2.58e-11	2.76e-11	8.83e-11	1.01e-11	5.38e-11	1e-11	2.81e-12	2.69e-11	1.19e-11	4.09e-11	4.63e-12	7.38e-12	7.53e-11	1.98e-11	3.19e-11	6e-11	1.86e-11	5.25e-12	1.5e-11	2.02e-11	1.34e-11	7.91e-11	3.43e-11
0.0440038	-1.23e-11	6.75e-12	2.59e-11	2.77e-11	8.81e-11	1.2e-11	5.34e-11	1.03e-11	2.06e-12	2.64e-11	1.11e-11	4.05e-11	5.38e-12	7.5e-12	7.53e-11	2.16e-11	3.34e-11	6.03e-11	1.88e-11	5e-12	1.51e-11	2.06e-11	1.41e-11	7.92e-11	3.37e-11
0.044	-1.13e-11	6.9375e-12	2.59e-11	2.77e-11	8.81e-11	1.18e-11	5.34e-11	1.06e-11	2.38e-12	2.56e-11	9.38e-12	4.06e-11	5.69e-12	7.5e-12	7.54e-11	2.19e-11	3.42e-11	6.01e-11	1.98e-11	4.81e-12	1.5e-11	2.1e-11	1.29e-11	7.91e-11	3.26e-11
0.0439962	-1.02e-11	6.4375e-12	2.58e-11	2.75e-11	8.8e-11	1.18e-11	5.45e-11	1.13e-11	3.56e-12	2.48e-11	7.5e-12	4.13e-11	5.13e-12	7.44e-12	7.55e-11	2.09e-11	3.39e-11	6.03e-11	2.07e-11	4.63e-12	1.47e-11	2.19e-11	1.14e-11	7.86e-11	3.22e-11
0.0439925	-1.03e-11	5.6875e-12	2.58e-11	2.72e-11	8.8e-11	1.24e-11	5.56e-11	1.24e-11	4.38e-12	2.54e-11	7.06e-12	4.22e-11	4e-12	7.38e-12	7.56e-11	2.03e-11	3.29e-11	6.04e-11	2.07e-11	4.5e-12	1.41e-11	2.23e-11	1.03e-11	7.84e-11	3.25e-11
0.0439887	-1.13e-11	4.6875e-12	2.56e-11	2.68e-11	8.79e-11	1.29e-11	5.59e-11	1.23e-11	4.38e-12	2.61e-11	6.88e-12	4.14e-11	3.13e-12	7.25e-12	7.58e-11	1.93e-11	3.27e-11	6.03e-11	2.08e-11	4.31e-12	1.34e-11	2.24e-11	1.12e-11	7.83e-11	3.28e-11
0.043985	-1.39e-11	4.75e-12	2.55e-11	2.64e-11	8.79e-11	1.32e-11	5.56e-11	1.12e-11	4.5e-12	2.66e-11	6.56e-12	4.05e-11	2.88e-12	7.06e-12	7.58e-11	1.97e-11	3.33e-11	6.02e-11	2.11e-11	4.19e-12	1.24e-11	2.25e-11	1.26e-11	7.98e-11	3.3e-11
0.0439813	-1.72e-11	4.625e-12	2.53e-11	2.61e-11	8.77e-11	1.33e-11	5.59e-11	1.1e-11	5.13e-12	2.61e-11	7.25e-12	3.99e-11	2.63e-12	6.88e-12	7.58e-11	2.15e-11	3.34e-11	6.06e-11	2.1e-11	4.06e-12	1.16e-11	2.36e-11	1.39e-11	8.03e-11	3.34e-11
0.0439775	-1.89e-11	3.875e-12	2.49e-11	2.58e-11	8.76e-11	1.31e-11	5.59e-11	1.14e-11	6.94e-12	2.63e-11	7.88e-12	3.98e-11	2.94e-12	6.63e-12	7.57e-11	2.16e-11	3.32e-11	6.11e-11	2.1e-11	4e-12	1.07e-11	2.38e-11	1.54e-11	7.91e-11	3.39e-11
0.0439738	-1.94e-11	3.125e-12	2.46e-11	2.56e-11	8.74e-11	1.21e-11	5.63e-11	1.16e-11	7.81e-12	2.59e-11	8.13e-12	3.98e-11	3.5e-12	6.44e-12	7.55e-11	1.99e-11	3.41e-11	6.13e-11	2.17e-11	4e-12	1e-11	2.29e-11	1.38e-11	7.92e-11	3.38e-11
0.04397	-2e-11	3.375e-12	2.43e-11	2.54e-11	8.74e-11	1.13e-11	5.71e-11	1.25e-11	8.31e-12	2.63e-11	8.75e-12	3.99e-11	4e-12	6.31e-12	7.53e-11	1.85e-11	3.43e-11	6.04e-11	2.16e-11	4e-12	9.44e-12	2.26e-11	1.16e-11	7.94e-11	3.33e-11
0.0439662	-2.13e-11	3.125e-12	2.4e-11	2.55e-11	8.74e-11	1.08e-11	5.75e-11	1.22e-11	8.19e-12	2.61e-11	1e-11	3.96e-11	3.56e-12	6.25e-12	7.52e-11	1.78e-11	3.41e-11	6.02e-11	2.18e-11	4.13e-12	9e-12	2.18e-11	1.01e-11	7.88e-11	3.22e-11
0.0439625	-2.2e-11	2.75e-12	2.38e-11	2.56e-11	8.74e-11	1.06e-11	5.71e-11	1.09e-11	7.5e-12	2.59e-11	9.88e-12	3.91e-11	3.19e-12	6.31e-12	7.52e-11	1.82e-11	3.47e-11	6.09e-11	2.38e-11	4.31e-12	8.69e-12	2.19e-11	9.13e-12	7.88e-11	3.15e-11
0.0439587	-2.25e-11	2.8125e-12	2.37e-11	2.58e-11	8.75e-11	9.75e-12	5.68e-11	1.09e-11	7.19e-12	2.71e-11	9.56e-12	4.01e-11	2.5e-12	6.38e-12	7.53e-11	1.91e-11	3.54e-11	6.18e-11	2.41e-11	4.56e-12	8.31e-12	2.18e-11	9.69e-12	7.89e-11	3.11e-11
0.043955	-2.28e-11	2.5e-12	2.37e-11	2.58e-11	8.77e-11	9.75e-12	5.67e-11	1.11e-11	5.94e-12	2.75e-11	8.94e-12	4.13e-11	1.94e-12	6.5e-12	7.54e-11	1.89e-11	3.65e-11	6.23e-11	2.39e-11	4.75e-12	8.06e-12	2.11e-11	9.13e-12	7.98e-11	3.07e-11
0.0439513	-2.2e-11	2.375e-12	2.38e-11	2.57e-11	8.78e-11	9.63e-12	5.65e-11	1.16e-11	6.19e-12	2.64e-11	7.63e-12	4.09e-11	2.31e-12	6.63e-12	7.56e-11	1.82e-11	3.73e-11	6.25e-11	2.39e-11	4.94e-12	7.75e-12	2.16e-11	1.03e-11	7.97e-11	3.08e-11
0.0439475	-2.13e-11	2.6875e-12	2.41e-11	2.55e-11	8.79e-11	1e-11	5.75e-11	1.19e-11	7.25e-12	2.42e-11	6.56e-12	3.94e-11	3.56e-12	6.63e-12	7.56e-11	1.81e-11	3.78e-11	6.24e-11	2.31e-11	5.06e-12	7.5e-12	2.25e-11	1.14e-11	7.89e-11	3.13e-11
0.0439438	-2.13e-11	3.375e-12	2.45e-11	2.53e-11	8.81e-11	1.03e-11	5.8e-11	1.13e-11	6.38e-12	2.33e-11	6.25e-12	3.89e-11	3.56e-12	6.5e-12	7.55e-11	1.9e-11	3.81e-11	6.18e-11	2.21e-11	5.13e-12	7.19e-12	2.41e-11	1.07e-11	7.97e-11	3.2e-11
0.04394	-2.14e-11	3.0625e-12	2.49e-11	2.5e-11	8.83e-11	9.69e-12	5.76e-11	1.08e-11	5.13e-12	2.42e-11	6.13e-12	3.85e-11	3.06e-12	6.31e-12	7.53e-11	1.93e-11	3.79e-11	6.13e-11	2.17e-11	5.13e-12	6.94e-12	2.51e-11	9.69e-12	7.96e-11	3.27e-11
0.0439362	-2.08e-11	2.8125e-12	2.54e-11	2.48e-11	8.84e-11	8.81e-12	5.66e-11	1.06e-11	4.06e-12	2.44e-11	6.38e-12	3.84e-11	3.38e-12	6.13e-12	7.49e-11	1.87e-11	3.84e-11	6.13e-11	2.26e-11	5.06e-12	6.75e-12	2.49e-11	9.69e-12	7.89e-11	3.23e-11
0.0439325	-2.06e-11	2.375e-12	2.59e-11	2.46e-11	8.84e-11	9.06e-12	5.71e-11	1.09e-11	4.19e-12	2.49e-11	6.81e-12	3.94e-11	3.81e-12	5.94e-12	7.46e-11	1.84e-11	3.81e-11	6.15e-11	2.34e-11	5.06e-12	6.56e-12	2.51e-11	1.06e-11	7.98e-11	3.12e-11
0.0439287	-2.03e-11	2.5625e-12	2.64e-11	2.44e-11	8.85e-11	9.44e-12	5.73e-11	1.13e-11	4.44e-12	2.47e-11	7.69e-12	3.99e-11	4.44e-12	5.88e-12	7.43e-11	1.87e-11	3.78e-11	6.13e-11	2.29e-11	5.06e-12	6.38e-12	2.51e-11	1e-11	8.1e-11	3.09e-11
0.043925	-1.94e-11	3.0625e-12	2.7e-11	2.43e-11	8.85e-11	9.69e-12	5.73e-11	1.1e-11	5.81e-12	2.46e-11	7.75e-12	4.03e-11	5.25e-12	5.88e-12	7.41e-11	1.84e-11	3.73e-11	6.01e-11	2.22e-11	5.06e-12	6.25e-12	2.46e-11	1.06e-11	8.1e-11	3.05e-11
0.0439213	-1.95e-11	2.9375e-12	2.75e-11	2.43e-11	8.84e-11	9.88e-12	5.72e-11	1.09e-11	5.69e-12	2.39e-11	7.44e-12	3.97e-11	5e-12	6.06e-12	7.4e-11	1.78e-11	3.63e-11	5.99e-11	2.25e-11	5.13e-12	6.06e-12	2.44e-11	1.16e-11	8.04e-11	3.06e-11
0.0439175	-2.14e-11	2.625e-12	2.79e-11	2.43e-11	8.84e-11	1.04e-11	5.78e-11	9.63e-12	5e-12	2.44e-11	8e-12	3.8e-11	4.38e-12	6.31e-12	7.39e-11	1.83e-11	3.57e-11	6.07e-11	2.26e-11	5.13e-12	5.88e-12	2.44e-11	1.18e-11	8.03e-11	3.07e-11
0.0439138	-2.34e-11	3.75e-12	2.81e-11	2.45e-11	8.83e-11	1.13e-11	5.8e-11	8.81e-12	5.75e-12	2.47e-11	8e-12	3.71e-11	4.13e-12	6.56e-12	7.39e-11	1.85e-11	3.48e-11	6.08e-11	2.23e-11	5.13e-12	5.69e-12	2.38e-11	1.24e-11	8.01e-11	3.04e-11
0.04391	-2.41e-11	4.625e-12	2.79e-11	2.48e-11	8.82e-11	1.11e-11	5.89e-11	7.81e-12	5.69e-12	2.34e-11	6.94e-12	3.73e-11	3.56e-12	6.88e-12	7.38e-11	1.84e-11	3.49e-11	6.09e-11	2.18e-11	5e-12	5.5e-12	2.35e-11	1.14e-11	8.04e-11	3.07e-11
0.0439062	-2.41e-11	4.3125e-12	2.76e-11	2.52e-11	8.81e-11	1.16e-11	5.77e-11	7.81e-12	5.94e-12	2.38e-11	6.25e-12	3.74e-11	2.81e-12	7.13e-12	7.36e-11	1.73e-11	3.47e-11	6.09e-11	2.11e-11	4.81e-12	5.44e-12	2.31e-11	1.12e-11	8.04e-11	3.06e-11
0.0439025	-2.31e-11	4.3125e-12	2.69e-11	2.56e-11	8.81e-11	1.18e-11	5.67e-11	7.56e-12	5.81e-12	2.52e-11	6.25e-12	3.78e-11	2.38e-12	7.31e-12	7.34e-11	1.68e-11	3.39e-11	6.07e-11	2.13e-11	4.56e-12	5.44e-12	2.22e-11	1.15e-11	7.99e-11	3.11e-11
0.0438988	-2.08e-11	4e-12	2.62e-11	2.6e-11	8.8e-11	9.81e-12	5.61e-11	7.81e-12	5.31e-12	2.46e-11	7.38e-12	3.82e-11	2.69e-12	7.5e-12	7.32e-11	1.67e-11	3.38e-11	6.18e-11	2.18e-11	4.38e-12	5.56e-12	2.11e-11	1.11e-11	7.82e-11	3.08e-11
0.043895	-1.95e-11	4.375e-12	2.54e-11	2.63e-11	8.8e-11	8.75e-12	5.54e-11	8.19e-12	4.81e-12	2.47e-11	8.5e-12	3.79e-11	2.94e-12	7.69e-12	7.31e-11	1.64e-11	3.56e-11	6.27e-11	2.26e-11	4.31e-12	5.81e-12	2.08e-11	1.19e-11	7.72e-11	3.04e-11
0.0438913	-1.92e-11	3.4375e-12	2.47e-11	2.65e-11	8.79e-11	9.31e-12	5.58e-11	8e-12	5e-12	2.51e-11	9.38e-12	3.67e-11	3.25e-12	7.81e-12	7.3e-11	1.65e-11	3.7e-11	6.26e-11	2.3e-11	4.25e-12	6.19e-12	2.08e-11	1.24e-11	7.78e-11	3.06e-11
0.0438875	-1.84e-11	2.25e-12	2.41e-11	2.66e-11	8.79e-11	1e-11	5.54e-11	8.31e-12	5e-12	2.48e-11	9.44e-12	3.69e-11	4.06e-12	8e-12	7.3e-11	1.66e-11	3.76e-11	6.28e-11	2.29e-11	4.31e-12	6.5e-12	1.94e-11	1.22e-11	7.84e-11	3.12e-11
0.0438837	-1.81e-11	2.1875e-12	2.36e-11	2.67e-11	8.79e-11	1.04e-11	5.43e-11	8.75e-12	4.56e-12	2.5e-11	9.88e-12	3.77e-11	5.63e-12	8.13e-12	7.3e-11	1.66e-11	3.79e-11	6.24e-11	2.29e-11	4.44e-12	6.75e-12	1.79e-11	1e-11	7.84e-11	3.13e-11
0.04388	-1.63e-11	4e-12	2.34e-11	2.67e-11	8.79e-11	1.01e-11	5.43e-11	1.03e-11	4.38e-12	2.42e-11	1.08e-11	3.66e-11	6.13e-12	8.19e-12	7.31e-11	1.7e-11	3.88e-11	6.23e-11	2.3e-11	4.56e-12	6.94e-12	1.76e-11	8.31e-12	7.79e-11	3.07e-11
0.0438762	-1.47e-11	5e-12	2.33e-11	2.66e-11	8.79e-11	1.11e-11	5.5e-11	1.16e-11	3.44e-12	2.28e-11	1.09e-11	3.51e-11	6.25e-12	8.13e-12	7.33e-11	1.68e-11	3.93e-11	6.19e-11	2.27e-11	4.63e-12	7e-12	1.8e-11	8.38e-12	7.79e-11	3.09e-11
0.0438725	-1.44e-11	3.3125e-12	2.33e-11	2.65e-11	8.78e-11	1.07e-11	5.56e-11	1.13e-11	3e-12	2.33e-11	9.88e-12	3.61e-11	5.81e-12	8e-12	7.36e-11	1.64e-11	3.86e-11	6.13e-11	2.27e-11	4.63e-12	7e-12	1.91e-11	8.06e-12	7.82e-11	3.17e-11
0.0438688	-1.52e-11	2.375e-12	2.35e-11	2.64e-11	8.78e-11	9.06e-12	5.61e-11	1.08e-11	2.69e-12	2.41e-11	8.19e-12	3.69e-11	5.31e-12	7.81e-12	7.39e-11	1.65e-11	3.85e-11	6.04e-11	2.26e-11	4.69e-12	7e-12	2e-11	8.31e-12	7.83e-11	3.25e-11
0.043865	-1.66e-11	3e-12	2.37e-11	2.61e-11	8.77e-11	8.94e-12	5.6e-11	1.05e-11	4.06e-12	2.5e-11	7.44e-12	3.73e-11	5.06e-12	7.63e-12	7.43e-11	1.74e-11	3.72e-11	6.04e-11	2.31e-11	4.69e-12	7.06e-12	2.03e-11	7.81e-12	7.78e-11	3.31e-11
0.0438613	-1.72e-11	2.0625e-12	2.39e-11	2.59e-11	8.76e-11	8.81e-12	5.56e-11	1.1e-11	4.81e-12	2.53e-11	7.31e-12	3.9e-11	4.69e-12	7.44e-12	7.48e-11	1.74e-11	3.64e-11	6.11e-11	2.31e-11	4.81e-12	7.19e-12	1.93e-11	8.25e-12	7.78e-11	3.3e-11
0.0438575	-1.7e-11	1.6875e-12	2.41e-11	2.54e-11	8.75e-11	9.06e-12	5.54e-11	1.12e-11	4.69e-12	2.51e-11	7.69e-12	4.08e-11	5.25e-12	7.38e-12	7.51e-11	1.74e-11	3.66e-11	6.18e-11	2.32e-11	4.94e-12	7.31e-12	1.97e-11	8.44e-12	7.84e-11	3.3e-11
0.0438537	-1.63e-11	2.5625e-12	2.41e-11	2.5e-11	8.74e-11	9.81e-12	5.58e-11	1.09e-11	4.56e-12	2.47e-11	7.81e-12	4.06e-11	5.94e-12	7.31e-12	7.56e-11	1.62e-11	3.74e-11	6.24e-11	2.44e-11	5.13e-12	7.31e-12	2.06e-11	7.69e-12	7.95e-11	3.28e-11
0.04385	-1.42e-11	2.5625e-12	2.41e-11	2.45e-11	8.74e-11	1.04e-11	5.59e-11	1.09e-11	4.44e-12	2.51e-11	7.75e-12	3.8e-11	6.19e-12	7.31e-12	7.6e-11	1.56e-11	3.83e-11	6.21e-11	2.41e-11	5.31e-12	7.25e-12	2.05e-11	8.5e-12	8.04e-11	3.32e-11
0.0438462	-1.27e-11	2.25e-12	2.4e-11	2.41e-11	8.76e-11	1.03e-11	5.65e-11	1.05e-11	5.75e-12	2.38e-11	9.06e-12	3.65e-11	6.63e-12	7.31e-12	7.66e-11	1.66e-11	3.87e-11	6.19e-11	2.46e-11	5.56e-12	7.06e-12	2.01e-11	1.09e-11	8.09e-11	3.33e-11
0.0438425	-1.19e-11	1.4375e-12	2.4e-11	2.38e-11	8.79e-11	9.38e-12	5.64e-11	9.56e-12	7.06e-12	2.34e-11	1.02e-11	3.56e-11	6.5e-12	7.19e-12	7.71e-11	1.86e-11	3.81e-11	6.25e-11	2.54e-11	5.81e-12	6.81e-12	1.99e-11	1.19e-11	8.03e-11	3.4e-11
0.0438388	-1.13e-11	1.375e-12	2.4e-11	2.36e-11	8.83e-11	9.06e-12	5.64e-11	8.81e-12	8.81e-12	2.32e-11	1.06e-11	3.57e-11	6.25e-12	7.06e-12	7.78e-11	1.85e-11	3.73e-11	6.31e-11	2.53e-11	6.06e-12	6.56e-12	2.05e-11	1.06e-11	8.05e-11	3.42e-11
0.043835	-1.09e-11	1.9375e-12	2.41e-11	2.36e-11	8.86e-11	9.75e-12	5.61e-11	9.13e-12	9.06e-12	2.3e-11	1.07e-11	3.58e-11	5.69e-12	6.94e-12	7.83e-11	1.66e-11	3.66e-11	6.19e-11	2.4e-11	6.25e-12	6.38e-12	2.09e-11	1.08e-11	8.13e-11	3.41e-11
0.0438313	-1.14e-11	2.8125e-12	2.43e-11	2.38e-11	8.89e-11	1.06e-11	5.56e-11	9.75e-12	8.63e-12	2.36e-11	1.06e-11	3.58e-11	5.31e-12	6.75e-12	7.88e-11	1.62e-11	3.59e-11	6.06e-11	2.34e-11	6.44e-12	6.31e-12	2.05e-11	1.13e-11	8.09e-11	3.47e-11
0.0438275	-1.19e-11	2.9375e-12	2.44e-11	2.39e-11	8.91e-11	1.13e-11	5.59e-11	1.02e-11	8e-12	2.42e-11	1.14e-11	3.52e-11	6.19e-12	6.63e-12	7.93e-11	1.66e-11	3.63e-11	6.06e-11	2.36e-11	6.56e-12	6.44e-12	2.1e-11	1.21e-11	8.01e-11	3.48e-11
0.0438237	-1.38e-11	2.8125e-12	2.43e-11	2.41e-11	8.92e-11	1.06e-11	5.68e-11	1.06e-11	8.44e-12	2.42e-11	1.17e-11	3.54e-11	7.13e-12	6.56e-12	7.98e-11	1.64e-11	3.69e-11	6.12e-11	2.36e-11	6.63e-12	6.63e-12	2.13e-11	1.08e-11	7.93e-11	3.49e-11
0.04382	-1.55e-11	3.5625e-12	2.42e-11	2.43e-11	8.91e-11	1.03e-11	5.59e-11	9.88e-12	9.25e-12	2.46e-11	1.06e-11	3.48e-11	7.13e-12	6.44e-12	8.02e-11	1.61e-11	3.69e-11	6.17e-11	2.33e-11	6.69e-12	6.88e-12	2.13e-11	9.69e-12	7.89e-11	3.39e-11
0.0438162	-1.48e-11	3.375e-12	2.4e-11	2.43e-11	8.91e-11	1.09e-11	5.49e-11	9.88e-12	8.44e-12	2.46e-11	1.02e-11	3.47e-11	5.38e-12	6.25e-12	8.06e-11	1.62e-11	3.63e-11	6.21e-11	2.29e-11	6.69e-12	7.19e-12	2.2e-11	9.31e-12	7.88e-11	3.21e-11
0.0438125	-1.38e-11	2.8125e-12	2.38e-11	2.44e-11	8.89e-11	1.19e-11	5.39e-11	1.04e-11	8.31e-12	2.48e-11	9.38e-12	3.37e-11	3.81e-12	6.06e-12	8.09e-11	1.71e-11	3.55e-11	6.29e-11	2.27e-11	6.69e-12	7.44e-12	2.23e-11	8.56e-12	7.92e-11	3.18e-11
0.0438088	-1.28e-11	2.3125e-12	2.36e-11	2.46e-11	8.87e-11	1.18e-11	5.23e-11	9.06e-12	8.63e-12	2.46e-11	9e-12	3.31e-11	3.81e-12	5.81e-12	8.09e-11	1.79e-11	3.52e-11	6.23e-11	2.29e-11	6.75e-12	7.69e-12	2.24e-11	7.75e-12	7.86e-11	3.19e-11
0.043805	-1.14e-11	2.6875e-12	2.37e-11	2.47e-11	8.85e-11	1.16e-11	5.27e-11	8.13e-12	7.88e-12	2.48e-11	8.94e-12	3.31e-11	4.75e-12	5.69e-12	8.08e-11	1.76e-11	3.45e-11	6.18e-11	2.28e-11	6.81e-12	7.81e-12	2.16e-11	7.31e-12	7.79e-11	3.22e-11
0.0438013	-1.14e-11	2.375e-12	2.39e-11	2.49e-11	8.84e-11	1.23e-11	5.45e-11	8.13e-12	7.06e-12	2.58e-11	8.94e-12	3.39e-11	4.75e-12	5.63e-12	8.05e-11	1.61e-11	3.43e-11	6.22e-11	2.35e-11	6.88e-12	7.88e-12	2.08e-11	7.5e-12	7.78e-11	3.26e-11
0.0437975	-1.17e-11	2.5e-12	2.44e-11	2.51e-11	8.83e-11	1.23e-11	5.59e-11	8.63e-12	6.56e-12	2.68e-11	9.44e-12	3.47e-11	4.81e-12	5.69e-12	8.01e-11	1.74e-11	3.44e-11	6.29e-11	2.36e-11	7.06e-12	7.88e-12	1.99e-11	8.38e-12	7.84e-11	3.33e-11
0.0437937	-1.03e-11	2.9375e-12	2.51e-11	2.53e-11	8.83e-11	1.21e-11	5.58e-11	8.75e-12	6.75e-12	2.52e-11	8.94e-12	3.41e-11	5.44e-12	5.88e-12	7.96e-11	1.99e-11	3.53e-11	6.38e-11	2.34e-11	7.19e-12	7.94e-12	1.99e-11	9.69e-12	7.98e-11	3.33e-11
0.04379	-9.22e-12	3.5625e-12	2.57e-11	2.55e-11	8.83e-11	1.18e-11	5.55e-11	8.44e-12	7.31e-12	2.44e-11	9.44e-12	3.42e-11	5.56e-12	6.13e-12	7.91e-11	1.98e-11	3.6e-11	6.29e-11	2.29e-11	7.38e-12	7.94e-12	2.11e-11	1.11e-11	7.93e-11	3.29e-11
0.0437863	-9.69e-12	3.375e-12	2.63e-11	2.58e-11	8.81e-11	1.18e-11	5.56e-11	7.69e-12	7.5e-12	2.52e-11	9.81e-12	3.45e-11	5e-12	6.38e-12	7.87e-11	2e-11	3.59e-11	6.23e-11	2.34e-11	7.44e-12	8e-12	2.03e-11	1.09e-11	7.89e-11	3.22e-11
0.0437825	-1.03e-11	3.125e-12	2.69e-11	2.59e-11	8.79e-11	1.14e-11	5.54e-11	7.81e-12	8.38e-12	2.57e-11	1.02e-11	3.39e-11	4.5e-12	6.63e-12	7.85e-11	2.02e-11	3.58e-11	6.11e-11	2.32e-11	7.5e-12	8.06e-12	1.94e-11	9e-12	7.91e-11	3.23e-11
0.0437788	-1.05e-11	2.75e-12	2.73e-11	2.6e-11	8.77e-11	1.11e-11	5.61e-11	8.31e-12	8.81e-12	2.53e-11	1.04e-11	3.48e-11	4.19e-12	6.75e-12	7.84e-11	1.91e-11	3.54e-11	6.11e-11	2.29e-11	7.44e-12	8e-12	1.95e-11	7.81e-12	8.01e-11	3.32e-11
0.043775	-9.06e-12	1.9375e-12	2.76e-11	2.6e-11	8.74e-11	1.19e-11	5.74e-11	7.81e-12	8.31e-12	2.53e-11	1.06e-11	3.63e-11	4e-12	6.75e-12	7.84e-11	1.88e-11	3.61e-11	6.13e-11	2.19e-11	7.25e-12	7.81e-12	1.91e-11	8.44e-12	8.06e-11	3.28e-11
0.0437712	-9.22e-12	1.25e-12	2.8e-11	2.59e-11	8.71e-11	1.28e-11	5.78e-11	8e-12	7.06e-12	2.58e-11	1.03e-11	3.73e-11	4.63e-12	6.63e-12	7.85e-11	2.06e-11	3.72e-11	6.13e-11	2.13e-11	7.13e-12	7.5e-12	1.96e-11	9.38e-12	7.98e-11	3.29e-11
0.0437675	-9.38e-12	1.625e-12	2.83e-11	2.56e-11	8.68e-11	1.28e-11	5.69e-11	8.13e-12	7.5e-12	2.51e-11	1.03e-11	3.73e-11	5.69e-12	6.44e-12	7.87e-11	2.02e-11	3.69e-11	6.16e-11	2.23e-11	7e-12	7.06e-12	2.03e-11	9.38e-12	7.98e-11	3.35e-11
0.0437637	-7.5e-12	1.8125e-12	2.86e-11	2.53e-11	8.66e-11	1.26e-11	5.62e-11	7.69e-12	8e-12	2.44e-11	1e-11	3.71e-11	6e-12	6.13e-12	7.89e-11	1.99e-11	3.62e-11	6.14e-11	2.34e-11	6.88e-12	6.75e-12	2.01e-11	7.38e-12	8.09e-11	3.32e-11
0.04376	-7.19e-12	1.625e-12	2.88e-11	2.49e-11	8.64e-11	1.26e-11	5.66e-11	7.69e-12	7.5e-12	2.45e-11	9.56e-12	3.69e-11	4.94e-12	5.81e-12	7.91e-11	1.99e-11	3.55e-11	6.19e-11	2.35e-11	6.88e-12	6.56e-12	2e-11	6.31e-12	8.07e-11	3.23e-11
0.0437563	-8.44e-12	1.5625e-12	2.89e-11	2.46e-11	8.64e-11	1.33e-11	5.74e-11	8e-12	7.75e-12	2.46e-11	9.25e-12	3.62e-11	5.13e-12	5.44e-12	7.94e-11	1.87e-11	3.53e-11	6.26e-11	2.45e-11	6.88e-12	6.5e-12	2.08e-11	6.38e-12	7.97e-11	3.19e-11
0.0437525	-8.91e-12	2.5625e-12	2.89e-11	2.44e-11	8.64e-11	1.23e-11	5.87e-11	9.13e-12	8.06e-12	2.44e-11	7.94e-12	3.68e-11	5.25e-12	5.13e-12	7.96e-11	1.87e-11	3.6e-11	6.2e-11	2.5e-11	6.88e-12	6.63e-12	2.23e-11	7.94e-12	7.96e-11	3.28e-11
0.0437488	-9.69e-12	3.4375e-12	2.86e-11	2.43e-11	8.65e-11	1.13e-11	5.78e-11	9.25e-12	7.75e-12	2.38e-11	6.56e-12	3.69e-11	5.13e-12	4.88e-12	7.96e-11	1.84e-11	3.66e-11	6.14e-11	2.39e-11	6.94e-12	6.81e-12	2.31e-11	9.19e-12	7.99e-11	3.36e-11
0.043745	-8.91e-12	3.0625e-12	2.83e-11	2.43e-11	8.65e-11	1.11e-11	5.64e-11	9.06e-12	7e-12	2.3e-11	6.88e-12	3.61e-11	4.44e-12	4.69e-12	7.97e-11	1.76e-11	3.54e-11	6.19e-11	2.36e-11	6.94e-12	7.13e-12	2.34e-11	8.75e-12	7.98e-11	3.38e-11
0.0437412	-9.53e-12	2.8125e-12	2.77e-11	2.43e-11	8.64e-11	1.17e-11	5.54e-11	9.56e-12	7.19e-12	2.3e-11	7.06e-12	3.6e-11	3.25e-12	4.63e-12	7.96e-11	1.74e-11	3.57e-11	6.16e-11	2.31e-11	7e-12	7.38e-12	2.34e-11	8.38e-12	7.99e-11	3.34e-11
0.0437375	-1.05e-11	1.6875e-12	2.72e-11	2.43e-11	8.64e-11	1.26e-11	5.42e-11	9.81e-12	7.81e-12	2.41e-11	5.94e-12	3.63e-11	2.81e-12	4.69e-12	7.94e-11	1.86e-11	3.67e-11	6.13e-11	2.32e-11	7e-12	7.63e-12	2.28e-11	8.38e-12	8.04e-11	3.37e-11
0.0437337	-1.06e-11	2.0625e-12	2.67e-11	2.43e-11	8.63e-11	1.33e-11	5.41e-11	9.94e-12	7.06e-12	2.5e-11	5.25e-12	3.61e-11	4.38e-12	4.81e-12	7.92e-11	1.82e-11	3.69e-11	6.19e-11	2.28e-11	6.94e-12	8.06e-12	2.23e-11	7.19e-12	8.01e-11	3.49e-11
0.04373	-9.84e-12	2.5e-12	2.64e-11	2.43e-11	8.62e-11	1.36e-11	5.53e-11	1.03e-11	7.06e-12	2.46e-11	4.94e-12	3.59e-11	4.63e-12	5.06e-12	7.89e-11	1.69e-11	3.69e-11	6.13e-11	2.17e-11	6.81e-12	8.56e-12	2.27e-11	7.38e-12	7.91e-11	3.42e-11
0.0437263	-8.59e-12	2.375e-12	2.63e-11	2.43e-11	8.61e-11	1.28e-11	5.63e-11	1.03e-11	6.75e-12	2.39e-11	5.88e-12	3.56e-11	3.88e-12	5.31e-12	7.87e-11	1.53e-11	3.66e-11	6.08e-11	2.19e-11	6.69e-12	9.31e-12	2.28e-11	7.5e-12	7.96e-11	3.33e-11
0.0437225	-7.34e-12	2.3125e-12	2.63e-11	2.44e-11	8.61e-11	1.16e-11	5.62e-11	1.04e-11	7.06e-12	2.43e-11	7.31e-12	3.58e-11	4.13e-12	5.63e-12	7.85e-11	1.44e-11	3.64e-11	6.18e-11	2.31e-11	6.56e-12	1.01e-11	2.21e-11	6.75e-12	8.05e-11	3.28e-11
0.0437188	-7.66e-12	1.0625e-12	2.65e-11	2.44e-11	8.62e-11	1.16e-11	5.61e-11	1.02e-11	6.94e-12	2.55e-11	8.13e-12	3.46e-11	4e-12	5.81e-12	7.83e-11	1.49e-11	3.54e-11	6.21e-11	2.37e-11	6.38e-12	1.11e-11	2.15e-11	6.63e-12	8.06e-11	3.24e-11
0.043715	-7.97e-12	1.3125e-12	2.66e-11	2.44e-11	8.64e-11	1.16e-11	5.61e-11	1.09e-11	7.69e-12	2.61e-11	8.13e-12	3.33e-11	3.5e-12	6e-12	7.81e-11	1.67e-11	3.36e-11	6.13e-11	2.29e-11	6.31e-12	1.19e-11	2.1e-11	8.44e-12	8e-11	3.24e-11
0.0437112	-7.34e-12	2.0625e-12	2.66e-11	2.43e-11	8.68e-11	1.16e-11	5.54e-11	1.16e-11	7.5e-12	2.58e-11	7.81e-12	3.21e-11	3.5e-12	6.13e-12	7.81e-11	1.85e-11	3.25e-11	6.06e-11	2.26e-11	6.25e-12	1.27e-11	2.07e-11	9.38e-12	7.94e-11	3.31e-11
0.0437075	-6.72e-12	2.0625e-12	2.66e-11	2.41e-11	8.72e-11	1.23e-11	5.44e-11	1.19e-11	8.38e-12	2.48e-11	6.56e-12	3.11e-11	3.56e-12	6.19e-12	7.8e-11	1.84e-11	3.26e-11	6.1e-11	2.29e-11	6.25e-12	1.31e-11	2.07e-11	1.03e-11	7.95e-11	3.38e-11
0.0437037	-4.06e-12	1.5625e-12	2.63e-11	2.39e-11	8.76e-11	1.33e-11	5.34e-11	1.18e-11	8.31e-12	2.41e-11	5.81e-12	3.02e-11	2.94e-12	6.19e-12	7.79e-11	1.82e-11	3.4e-11	6.07e-11	2.22e-11	6.25e-12	1.33e-11	2.13e-11	1.03e-11	8.03e-11	3.45e-11
0.0437	-2.81e-12	1.625e-12	2.59e-11	2.38e-11	8.79e-11	1.41e-11	5.4e-11	1.18e-11	7.06e-12	2.27e-11	6.69e-12	2.84e-11	3.06e-12	6.13e-12	7.78e-11	1.81e-11	3.42e-11	6.04e-11	2.11e-11	6.25e-12	1.34e-11	2.24e-11	9.25e-12	8.06e-11	3.47e-11
0.0436963	-3.28e-12	1.4375e-12	2.54e-11	2.36e-11	8.81e-11	1.48e-11	5.48e-11	1.24e-11	6.13e-12	2.29e-11	8.63e-12	2.78e-11	2.44e-12	5.94e-12	7.76e-11	1.84e-11	3.36e-11	6.01e-11	2.01e-11	6.19e-12	1.33e-11	2.29e-11	9.06e-12	8.1e-11	3.38e-11
0.0436925	-3.91e-12	1.625e-12	2.5e-11	2.36e-11	8.82e-11	1.48e-11	5.54e-11	1.19e-11	6.19e-12	2.36e-11	8.75e-12	2.88e-11	3.06e-12	5.75e-12	7.73e-11	1.83e-11	3.23e-11	5.99e-11	1.99e-11	6.06e-12	1.31e-11	2.31e-11	8.75e-12	8.1e-11	3.3e-11
0.0436888	-3.91e-12	1.75e-12	2.46e-11	2.38e-11	8.81e-11	1.49e-11	5.6e-11	1.26e-11	7.38e-12	2.46e-11	7.81e-12	2.91e-11	3.56e-12	5.56e-12	7.68e-11	1.81e-11	3.11e-11	6.01e-11	2.14e-11	5.94e-12	1.3e-11	2.24e-11	7.81e-12	7.97e-11	3.26e-11
0.043685	-3.28e-12	2.25e-12	2.43e-11	2.4e-11	8.8e-11	1.44e-11	5.64e-11	1.27e-11	7.75e-12	2.46e-11	7e-12	2.98e-11	3.88e-12	5.31e-12	7.63e-11	1.83e-11	3.08e-11	5.94e-11	2.29e-11	5.75e-12	1.29e-11	2.19e-11	7.25e-12	7.91e-11	3.22e-11
0.0436812	-4.06e-12	2.1875e-12	2.4e-11	2.43e-11	8.77e-11	1.38e-11	5.59e-11	1.16e-11	7.75e-12	2.39e-11	6.69e-12	3.13e-11	4.25e-12	5.13e-12	7.57e-11	1.79e-11	3.05e-11	5.93e-11	2.27e-11	5.63e-12	1.28e-11	2.29e-11	8.25e-12	7.96e-11	3.22e-11
0.0436775	-5.94e-12	2.5e-12	2.39e-11	2.46e-11	8.74e-11	1.29e-11	5.55e-11	1.14e-11	7.19e-12	2.34e-11	7.06e-12	3.28e-11	4.06e-12	4.94e-12	7.51e-11	1.75e-11	3.09e-11	5.96e-11	2.19e-11	5.56e-12	1.26e-11	2.33e-11	8.56e-12	8.05e-11	3.24e-11
0.0436738	-7.34e-12	3.5625e-12	2.38e-11	2.49e-11	8.71e-11	1.32e-11	5.71e-11	1.14e-11	7.06e-12	2.45e-11	7.5e-12	3.34e-11	3.56e-12	4.75e-12	7.47e-11	1.71e-11	3.18e-11	5.96e-11	2.17e-11	5.5e-12	1.23e-11	2.26e-11	9.13e-12	8.04e-11	3.33e-11
0.04367	-7.5e-12	3e-12	2.39e-11	2.51e-11	8.69e-11	1.46e-11	5.58e-11	1.27e-11	7.38e-12	2.56e-11	7.81e-12	3.31e-11	3.81e-12	4.63e-12	7.44e-11	1.71e-11	3.28e-11	6.06e-11	2.29e-11	5.56e-12	1.19e-11	2.24e-11	7.81e-12	7.99e-11	3.41e-11
0.0436663	-7.19e-12	2.25e-12	2.4e-11	2.53e-11	8.69e-11	1.51e-11	5.43e-11	1.24e-11	6.69e-12	2.68e-11	7.81e-12	3.39e-11	4.38e-12	4.44e-12	7.43e-11	1.73e-11	3.3e-11	6.06e-11	2.25e-11	5.63e-12	1.16e-11	2.29e-11	7.56e-12	7.96e-11	3.46e-11
0.0436625	-8.13e-12	2.0625e-12	2.41e-11	2.54e-11	8.69e-11	1.53e-11	5.43e-11	1.24e-11	6.44e-12	2.61e-11	8.94e-12	3.5e-11	4.19e-12	4.25e-12	7.44e-11	1.67e-11	3.23e-11	6.01e-11	2.16e-11	5.75e-12	1.11e-11	2.21e-11	8.06e-12	7.98e-11	3.41e-11
0.0436587	-9.38e-12	2.6875e-12	2.43e-11	2.56e-11	8.71e-11	1.43e-11	5.58e-11	1.19e-11	6.19e-12	2.54e-11	9.75e-12	3.49e-11	3.69e-12	4.13e-12	7.46e-11	1.61e-11	3.22e-11	6.03e-11	2.16e-11	5.88e-12	1.06e-11	2.11e-11	8.06e-12	8.01e-11	3.33e-11
0.043655	-1.05e-11	3.1875e-12	2.46e-11	2.57e-11	8.72e-11	1.29e-11	5.66e-11	1.16e-11	6.25e-12	2.5e-11	9.13e-12	3.49e-11	3.69e-12	4e-12	7.51e-11	1.71e-11	3.22e-11	6.04e-11	2.14e-11	5.94e-12	1.01e-11	2.09e-11	7.88e-12	8.03e-11	3.23e-11
0.0436512	-1.05e-11	4e-12	2.48e-11	2.58e-11	8.73e-11	1.17e-11	5.72e-11	1.16e-11	6.69e-12	2.53e-11	7.88e-12	3.53e-11	3.31e-12	3.94e-12	7.57e-11	1.78e-11	3.34e-11	5.91e-11	2.08e-11	6.06e-12	9.63e-12	2.16e-11	6.13e-12	8.03e-11	3.19e-11
[truncated: 38,626 more rows]

## Sheet: Fig.1i,j,k
	Fig.1i, j, sAP freq.(Hz)		Fig.1k, EPSC freq.(Hz)
	Control	KO	Control	KO
	8.38	0	0.830189	0
	0	0	0.383333	0
	0.05		13.7	0.0363636
	0.28	0.017	5.23333	0
[truncated: 23 more rows]

## Sheet: Fig.2a,c, Fig.S5
Fig.2b, Fig.S5a,c, L8/9, P21-40												Fig.2d, Fig.S5b,d, L1-4/5, P21-40
[truncated: 16 more rows]

[truncated: 13 more sheets: Fig.3e,f, Fig.4a,b,c,d, Fig.4h,j, Fig.5h, Fig.5j,k,m,n, Fig.6b,c,d, Fig.S2a,b, Fig.S3c,d, Fig.S4i,j, Fig.S4m,n, Fig.S6c, Fig.S6f,g,h,i,j,k, Fig.S7e,f]
